# Supplementary material for: Aberrant maintenance of developmental transcription factor PAX6 promotes neuronal cell death via JNK3 signaling
Source: Cell Death Dis. 2026 Jan 29;17(1):161. doi: 10.1038/s41419-026-08417-6 (PMC12876059; doi:10.1038/s41419-026-08417-6)
Supplement: Supplementary file 1 — Supplementary Table S1 [file 41419_2026_8417_MOESM1_ESM.xlsx]

## Sheet: Summary of RNA-seq
Summary of RNA-seq
Sample				Total reads				Library layout				Uniquely mapped reads %				Uniquely mapped read number
RNA_B6J_PBS_S1				28643671				101 paired-end				0.9089				26034149
RNA_B6J_PBS_S2				30854042				101 paired-end				0.9054				27936083
RNA_B6J_NMDA_S1				28881272				101 paired-end				0.8807				25435216
RNA_B6J_NMDA_S2				27474280				101 paired-end				0.8714				23942430
RNA_shPax6_PBS_S1				30330945				101 paired-end				0.8994				27281150
RNA_shPax6_PBS_S2				26535248				101 paired-end				0.8934				23707609
RNA_shPax6_NMDA_S1				27038961				101 paired-end				0.9001				24337284
RNA_shPax6_NMDA_S2				29491094				101 paired-end				0.9063				26727397
RNA_JNK3KO_PBS_S1				29826252				101 paired-end				0.9067				27043121
RNA_JNK3KO_PBS_S2				32392689				101 paired-end				0.9085				29428025
RNA_JNK3KO_NMDA_S1				31126130				101 paired-end				0.9026				28094692
RNA_JNK3KO_NMDA_S2				30415325				101 paired-end				0.9029				27463164
