# Supplementary material for: Aberrant maintenance of developmental transcription factor PAX6 promotes neuronal cell death via JNK3 signaling
Source: Cell Death Dis. 2026 Jan 29;17(1):161. doi: 10.1038/s41419-026-08417-6 (PMC12876059; doi:10.1038/s41419-026-08417-6)
Supplement: Supplementary file 2 — Supplementary Table S2 [file 41419_2026_8417_MOESM2_ESM.xlsx]

## Sheet: DET in B6J
Differentially expressed transcripts between in PBS or NMDA excitotoxicity-induced B6J mouse retinas
TransIDs	TransName	TransBioType	Chr	Start	End	Strand	B6J_PBS_S1	B6J_PBS_S2	B6J_NM_S1	B6J_NM_S2	log2FC_EdgeRGLM	Pvalue_EdgeRGLM	Padj_EdgeRGLM
ENSMUST00000000033	Igf2-201	protein_coding	7	142650766	142657496	-	3.25184	3.06112	0.319386	0.40677	-3.0368	0.00383138	0.0146183
ENSMUST00000000090	Cox5a-201	protein_coding	9	57521279	57532426	+	101.416	103.372	298.366	298.673	1.62758	2.58579e-11	8.71326e-10
ENSMUST00000000193	Ccl2-201	protein_coding	11	82035571	82037453	+	3.60188	3.46595	110.077	101.625	4.98331	7.43938e-24	8.92355e-22
ENSMUST00000000201	Nalcn-201	protein_coding	14	123276634	123627144	-	10.5271	11.0447	1.3192	2.28253	-2.49505	1.90633e-07	3.17126e-06
ENSMUST00000000275	Glra3-201	protein_coding	8	55940509	56130070	+	3.21587	3.06743	0.921999	0.772538	-1.80808	0.0243118	0.0676493
ENSMUST00000000304	Hddc2-201	protein_coding	10	31313383	31328204	+	5.57116	5.36568	20.8883	15.4307	1.81446	0.0373793	0.0959596
ENSMUST00000000314	Cdh4-201	protein_coding	2	179442431	179899373	+	5.83125	5.23741	1.45842	1.55442	-1.79194	0.00368182	0.01416
ENSMUST00000000342	Ccl11-201	protein_coding	11	82057823	82062955	+	0.1592	0.256759	1.67828	1.47144	2.9712	0.0263058	0.0721133
ENSMUST00000000384	Trappc10-201	protein_coding	10	78186725	78244641	-	21.3142	20.7756	7.68873	8.58368	-1.28609	6.86243e-05	0.000514637
ENSMUST00000000466	Plin2-201	protein_coding	4	86656565	86670060	-	7.91476	7.27325	24.798	20.5048	1.66107	0.00172912	0.0075865
ENSMUST00000000631	Grm6-201	protein_coding	11	50850986	50866177	+	16.9003	15.2424	8.18777	6.76645	-1.0204	0.01197	0.0374249
ENSMUST00000000642	Hk2-201	protein_coding	6	82725025	82774454	-	80.5968	78.3024	33.3252	32.0709	-1.19682	1.00663e-11	3.64218e-10
ENSMUST00000000646	Sez6-201	protein_coding	11	77931012	77979040	+	6.82239	9.97194	2.9876	2.81147	-1.45148	0.0198775	0.0573129
ENSMUST00000000696	Cd52-201	protein_coding	4	134093536	134095082	-	22.4534	28.8005	68.8144	58.0367	1.38949	0.021049	0.0601227
ENSMUST00000000724	Kat2b-201	protein_coding	17	53566971	53672720	+	27.4596	27.2004	9.61238	10.22	-1.3782	3.81328e-06	4.29132e-05
ENSMUST00000000727	Rab5b-201	protein_coding	10	128677175	128696264	-	46.1783	48.4487	22.0222	21.2122	-1.04637	6.46953e-05	0.000490648
ENSMUST00000000756	Rpl13-201	protein_coding	8	123102350	123105244	+	306.524	313.939	1497.92	1455.39	2.33482	5.78359e-69	5.50658e-66
ENSMUST00000000776	Tubgcp3-201	protein_coding	8	12614277	12672248	-	6.7255	8.62318	0.239123	2.43858	-2.42778	0.0132841	0.0408544
ENSMUST00000000804	Ddx3x-201	protein_coding	X	13280970	13294052	+	78.8673	76.1608	17.8703	17.8144	-2.0349	1.80268e-23	2.09629e-21
ENSMUST00000000901	Dlg3-201	protein_coding	X	100767722	100818406	+	3.53501	3.74533	0.808108	0	-3.10116	0.0385891	0.0984845
ENSMUST00000001008	Ccl3-201	protein_coding	11	83647844	83649355	-	2.75472	2.33151	28.1899	31.5597	3.63616	3.01951e-05	0.000256067
ENSMUST00000001042	Ilf2-201	protein_coding	3	90476147	90488379	+	36.7113	31.2096	82.263	76.6636	1.31041	4.85023e-07	7.1921e-06
ENSMUST00000001043	Chtop-201	protein_coding	3	90498956	90509451	-	17.4661	16.4623	1.45445	2.2383	-3.11095	4.8255e-08	9.1053e-07
ENSMUST00000001046	S100a4-201	protein_coding	3	90603771	90606045	+	19.6294	23.8285	49.6226	56.9568	1.37808	0.0372924	0.0957578
ENSMUST00000001059	Ern1-201	protein_coding	11	106394650	106487796	-	5.56739	5.69087	1.10256	1.74321	-1.89801	0.00187886	0.00812582
ENSMUST00000001108	Add1-201	protein_coding	5	34573863	34632305	+	28.9006	30.6973	11.6666	6.29857	-1.64936	1.29433e-05	0.000124583
ENSMUST00000001186	Snrnp27-201	protein_coding	6	86675151	86684522	-	38.4896	41.0777	104.779	101.832	1.46036	2.24892e-05	0.00019895
ENSMUST00000001202	Ocrl-201	protein_coding	X	47912387	47965868	+	14.0266	12.6323	0.976945	1.73077	-3.21202	1.79666e-09	4.4673e-08
ENSMUST00000001242	Gatd3a-201	protein_coding	10	78162066	78169782	-	25.5319	27.6488	56.2348	52.174	1.1116	0.00317489	0.0125237
ENSMUST00000001319	Efnb2-201	protein_coding	8	8617434	8661242	-	5.49863	5.39876	1.68842	1.59967	-1.64326	0.0169704	0.0502115
ENSMUST00000001326	Sp1-201	protein_coding	15	102406380	102436404	+	9.69681	8.91613	3.04955	3.37167	-1.45017	0.000373047	0.00211495
ENSMUST00000001339	Rrp15-201	protein_coding	1	186720978	186749358	-	4.4009	5.19753	15.4199	15.4459	1.7663	0.0222944	0.0630649
ENSMUST00000001412	Vps50-201	protein_coding	6	3498382	3603531	+	10.3907	9.84854	1.855	1.6259	-2.45554	0.000111754	0.000779023
ENSMUST00000001513	Tubb6-201	protein_coding	18	67390717	67402749	+	7.25075	7.38215	30.0899	30.3386	2.12965	1.46918e-05	0.000139359
ENSMUST00000001544	Vwa5a-201	protein_coding	9	38718268	38743337	+	8.46355	6.69256	2.02271	1.84441	-1.88614	0.00460816	0.0170248
ENSMUST00000001562	Tulp3-201	protein_coding	6	128321161	128355851	-	7.14749	7.3282	13.8529	13.5229	1.00228	0.0332716	0.0873675
ENSMUST00000001566	Tubb5-201	protein_coding	17	35833921	35838306	-	232.225	232.102	472.938	457.596	1.08679	1.82329e-22	1.90243e-20
ENSMUST00000001569	Flot1-201	protein_coding	17	35823230	35832791	+	40.468	42.6016	101.275	89.6258	1.28329	2.55577e-07	4.08967e-06
ENSMUST00000001716	Ddt-201	protein_coding	10	75771233	75773414	-	49.4336	44.3351	116.421	119.365	1.41483	0.000247351	0.00151004
ENSMUST00000001722	Marveld3-201	protein_coding	8	109947914	109962168	-	1.94272	2.2977	9.46833	7.78093	2.09519	0.0310454	0.082556
ENSMUST00000001806	Coasy-201	protein_coding	11	101082565	101086619	+	3.84712	3.50839	13.9773	13.6784	1.99361	0.00273912	0.0111074
ENSMUST00000001824	Folh1-201	protein_coding	7	86718977	86775943	-	2.93521	3.1496	0.416868	0.670357	-2.39622	0.0244425	0.0679592
ENSMUST00000001884	Clpb-201	protein_coding	7	101663633	101790168	+	7.22225	7.24789	1.3992	1.66611	-2.15244	0.00123733	0.00574434
ENSMUST00000002013	Spa17-201	protein_coding	9	37603290	37613722	-	2.53679	3.93454	18.6037	14.9289	2.44584	0.0151409	0.0456373
ENSMUST00000002044	Map3k3-201	protein_coding	11	106084613	106155446	+	9.62378	8.93832	4.06203	2.95103	-1.32065	0.0334314	0.0876979
ENSMUST00000002063	Ap4e1-201	protein_coding	2	127008730	127067909	+	4.87742	4.98683	0.454833	0.774189	-2.91835	0.000748562	0.00376847
ENSMUST00000002064	Blvra-201	protein_coding	2	127070667	127097084	+	13.0676	12.0089	31.751	27.9917	1.33721	0.0185907	0.0541741
ENSMUST00000002095	Kmt2a-201	protein_coding	9	44803355	44881296	-	24.4396	28.4209	8.52546	9.22143	-1.49037	6.38532e-15	3.39321e-13
ENSMUST00000002121	Supt6-201	protein_coding	11	78206746	78245987	-	29.1781	27.2944	4.19221	5.97334	-2.38786	3.26311e-15	1.77744e-13
ENSMUST00000002133	Sdf2-201	protein_coding	11	78245746	78255496	+	29.4109	34.2415	76.9286	72.0977	1.31047	9.47674e-05	0.000676713
ENSMUST00000002284	Plaur-201	protein_coding	7	24462484	24475967	+	0.514704	1.02776	12.8966	10.1822	3.9877	8.40376e-05	0.000609619
ENSMUST00000002292	Rmnd5a-201	protein_coding	6	71388634	71440637	-	20.2221	18.4693	4.35422	5.097	-1.94816	5.14836e-09	1.18174e-07
ENSMUST00000002303	Rhoc-201	protein_coding	3	104788888	104794459	+	14.7247	16.7401	46.5043	44.2675	1.6116	0.000569387	0.00301315
ENSMUST00000002305	Kdm7a-201	protein_coding	6	39136623	39206789	-	8.60732	7.5135	1.41133	2.22057	-2.0625	5.74313e-06	6.12767e-05
ENSMUST00000002391	Tm9sf1-201	protein_coding	14	55636060	55643340	-	9.78061	9.79692	4.09345	1.79409	-1.65025	0.0328996	0.0865599
ENSMUST00000002400	Mdp1-201	protein_coding	14	55657879	55660508	-	11.1324	7.53445	22.0729	28.8905	1.53488	0.00396842	0.0150282
ENSMUST00000002445	Ranbp3-201	protein_coding	17	56673358	56711764	+	31.0138	31.7099	67.0412	64.4791	1.15201	5.59518e-06	6.00106e-05
ENSMUST00000002452	Ndufa11-201	protein_coding	17	56717767	56722137	+	63.6867	75.8068	247.577	254.459	1.93098	1.34338e-10	4.07932e-09
ENSMUST00000002473	Babam1-201	protein_coding	8	71396861	71404619	+	38.5258	38.9398	78.8145	85.3734	1.16831	6.042e-05	0.000462444
ENSMUST00000002487	Braf-201	protein_coding	6	39603237	39725463	-	11.7708	11.1784	4.30552	3.76852	-1.42308	8.96136e-06	9.05068e-05
ENSMUST00000002502	Hltf-201	protein_coding	3	20057811	20118490	+	9.47312	9.78772	0	1.00621	-4.16313	0.00234579	0.00980296
ENSMUST00000002518	Tle5-201	protein_coding	10	81559494	81566362	+	163.312	165.135	413.87	391.358	1.37755	1.44446e-17	9.94175e-16
ENSMUST00000002551	Snrpd1-201	protein_coding	18	10617775	10628230	+	34.0293	33.3042	88.8442	88.6289	1.48206	0.000143046	0.000953242
ENSMUST00000002655	Mien1-201	protein_coding	11	98437708	98438991	-	55.7463	61.683	161.498	161.083	1.54154	3.68354e-07	5.66425e-06
ENSMUST00000002699	Akap8-201	protein_coding	17	32303672	32321185	-	3.60114	3.73367	21.14	16.047	2.42322	1.43642e-07	2.46882e-06
ENSMUST00000002710	Pdcd2l-201	protein_coding	7	34184499	34196661	-	9.61033	9.62308	23.2589	23.8766	1.37647	0.0248784	0.0689322
ENSMUST00000002733	Gtf2f1-201	protein_coding	17	57003405	57011288	-	31.0499	34.0476	80.5386	80.842	1.39356	4.61803e-07	6.89701e-06
ENSMUST00000002735	Clpp-201	protein_coding	17	56990305	56996188	+	35.0467	43.0386	137.102	137.37	1.89689	4.41778e-10	1.2068e-08
ENSMUST00000002737	Alkbh7-201	protein_coding	17	56997343	56999322	+	14.3702	17.2686	41.8008	44.5016	1.53003	0.00473138	0.0173817
ENSMUST00000002817	Camk2b-201	protein_coding	11	5971672	6065742	-	1.88633	1.54764	0	0.22381	-3.74605	0.0196843	0.0568678
ENSMUST00000002840	Pex6-201	protein_coding	17	46711463	46725541	+	9.79697	10.5668	20.799	23.4625	1.20484	0.00222598	0.00938462
ENSMUST00000002844	Mrpl2-201	protein_coding	17	46646229	46650132	+	26.9409	27.9853	88.2182	82.3317	1.71719	2.6845e-06	3.19483e-05
ENSMUST00000002845	Mea1-201	protein_coding	17	46681124	46683111	+	18.2983	15.9859	82.3529	95.7932	2.46224	1.5505e-08	3.21797e-07
ENSMUST00000002911	Hdgfl2-201	protein_coding	17	56079638	56100596	+	6.67638	6.71392	15.1174	16.7478	1.33359	0.0159338	0.0476315
ENSMUST00000003152	Stk11-201	protein_coding	10	80115803	80130682	+	12.8889	10.904	1.90765	1.2899	-2.81508	0.000112542	0.000783319
ENSMUST00000003156	Atp5d-201	protein_coding	10	80142315	80145818	+	112.123	110.537	337.349	364.115	1.73995	2.66831e-17	1.80926e-15
ENSMUST00000003238	Foxj2-201	protein_coding	6	122819914	122845366	+	4.21425	5.68682	0.0597783	1.22924	-2.84784	0.0119325	0.0373234
ENSMUST00000003310	Ranbp2-201	protein_coding	10	58446922	58494356	+	28.6314	26.7998	4.22371	5.54677	-2.41831	5.769e-21	5.29416e-19
ENSMUST00000003369	Plag1-201	protein_coding	4	3900996	3938382	-	1.76801	1.78735	0.0413449	0.412479	-2.87665	0.027938	0.0756977
ENSMUST00000003386	Mrpl4-201	protein_coding	9	21002738	21008839	+	17.8874	19.0426	42.8169	48.4682	1.39044	0.00155865	0.0069743
ENSMUST00000003395	Pde4a-201	protein_coding	9	21196705	21211627	+	6.09101	6.3368	0.156403	0.0331991	-5.84397	1.92071e-06	2.39243e-05
ENSMUST00000003445	Fkbp11-201	protein_coding	15	98724370	98728198	-	0.938716	1.24361	13.2304	19.1221	3.95418	0.000358995	0.00205245
ENSMUST00000003451	Rnd1-201	protein_coding	15	98669205	98677461	-	5.14105	5.69281	14.2279	14.7772	1.50411	0.0136329	0.0417485
ENSMUST00000003468	Grik5-201	protein_coding	7	25009849	25072292	-	20.416	22.0322	4.5739	6.06804	-1.91068	6.20878e-06	6.56064e-05
ENSMUST00000003493	Prkcsh-201	protein_coding	9	22003018	22014222	+	26.2405	21.6388	46.6964	43.938	1.0045	0.00227179	0.00954694
ENSMUST00000003527	Supt5-201	protein_coding	7	28314894	28338719	-	39.3125	41.6307	13.3497	9.46953	-1.74477	2.32011e-08	4.65663e-07
ENSMUST00000003536	Med29-201	protein_coding	7	28386146	28392708	-	9.68175	9.69727	25.1464	31.1368	1.62318	0.00516616	0.018658
ENSMUST00000003599	Pcdhgb6-201	protein_coding	18	37742094	37841873	+	5.77369	5.63455	0.792219	1.56534	-2.18664	0.00406879	0.0153308
ENSMUST00000003612	Dusp3-201	protein_coding	11	101971143	101984799	-	13.5673	18.8167	2.68048	2.31768	-2.61321	1.07748e-07	1.90517e-06
ENSMUST00000003622	Slc25a1-201	protein_coding	16	17925223	17928219	-	8.32322	8.45683	20.3304	21.6277	1.40594	0.0136392	0.041761
ENSMUST00000003635	Ier3-201	protein_coding	17	35821684	35822923	+	61.2638	63.6545	125.06	123.803	1.07824	4.07077e-05	0.000328806
ENSMUST00000003640	Fosb-201	protein_coding	7	19302696	19310051	-	2.82384	1.15432	0	0.310186	-3.55374	0.0277412	0.0752509
ENSMUST00000003710	Aak1-201	protein_coding	6	86850053	86991864	+	34.4604	31.7148	10.3582	10.7666	-1.56281	1.27022e-11	4.52459e-10
ENSMUST00000003714	Cp-201	protein_coding	3	19957069	20009145	+	16.6698	16.7401	2.3539	5.11942	-2.07099	7.51615e-05	0.000556537
ENSMUST00000003720	Crot-201	protein_coding	5	8966033	8997324	-	21.7762	21.7911	10.8572	8.48854	-1.08828	0.00908551	0.0296711
ENSMUST00000003777	Taf6l-201	protein_coding	19	8774529	8783999	-	0.645148	0	5.87178	3.11596	3.86951	0.0163287	0.0486212
ENSMUST00000003908	Mast2-201	protein_coding	4	116306762	116463922	-	11.5074	12.4566	2.49399	2.95474	-2.0521	1.03387e-05	0.000102293
ENSMUST00000003912	Calr-201	protein_coding	8	84841850	84846934	-	160.838	172.615	349.609	366.659	1.18721	1.19876e-16	7.59841e-15
ENSMUST00000003971	Lin7b-201	protein_coding	7	45367891	45370583	-	15.8779	16.091	90.9293	87.4428	2.56351	4.43978e-08	8.44372e-07
ENSMUST00000004051	Hlf-201	protein_coding	11	90336536	90390895	-	30.775	31.4996	11.3838	12.1043	-1.32224	1.92139e-07	3.19307e-06
ENSMUST00000004055	Dzip1-201	protein_coding	14	118876258	118925387	-	7.50631	6.9081	2.08075	2.36244	-1.61304	0.015014	0.0453297
ENSMUST00000004072	Rpl8-201	protein_coding	15	76904078	76906314	+	393.695	404.664	1541.98	1570.19	2.04694	2.18914e-63	1.8527e-60
ENSMUST00000004094	Ssbp2-201	protein_coding	13	91461050	91703429	+	9.39193	8.11403	1.8057	2.87998	-1.8131	0.00495817	0.0180369
ENSMUST00000004097	Cux1-201	protein_coding	5	136266415	136567445	-	3.74655	3.45592	1.03739	1.18245	-1.61354	0.00191225	0.0082476
ENSMUST00000004202	Dnmt1-201	protein_coding	9	20907209	20952979	-	13.825	13.8873	3.38346	2.94304	-2.04787	2.17012e-06	2.66175e-05
ENSMUST00000004203	Ppan-201	protein_coding	9	20888175	20892178	+	7.45232	8.53163	31.6282	29.4536	2.01641	5.02148e-05	0.000394918
ENSMUST00000004206	Eif3g-201	protein_coding	9	20894349	20898623	-	67.3529	69.9669	200.392	201.039	1.63157	1.92075e-12	7.6397e-11
ENSMUST00000004222	Hira-201	protein_coding	16	18877066	18970309	+	7.83067	7.22618	2.39589	0.645644	-2.23003	0.00493189	0.0179667
ENSMUST00000004326	Plxna3-201	protein_coding	X	74329066	74344689	+	3.13224	2.97242	0.164886	0.175	-4.07563	1.73569e-05	0.000160216
ENSMUST00000004375	Phb2-201	protein_coding	6	124712336	124716950	+	36.1368	39.0552	109.653	116.251	1.67113	1.54325e-09	3.85821e-08
ENSMUST00000004379	Emg1-201	protein_coding	6	124704381	124712178	-	32.7766	29.3626	64.9409	71.9629	1.22388	0.00196933	0.00845405
ENSMUST00000004389	Grcc10-201	protein_coding	6	124739183	124741374	-	49.0516	45.666	133.798	116.516	1.48539	3.35453e-06	3.87526e-05
ENSMUST00000004396	Atp6v1f-201	protein_coding	6	29467718	29470512	+	75.4685	77.0604	209.004	214.97	1.55885	9.13465e-09	1.99171e-07
ENSMUST00000004507	Ddx56-201	protein_coding	11	6258919	6267772	-	18.7137	17.8553	37.357	34.5717	1.05976	0.00577188	0.0204608
ENSMUST00000004554	Rps5-201	protein_coding	7	12922290	12926686	+	188.495	216.639	909.558	951.306	2.28346	7.06386e-41	2.0432e-38
ENSMUST00000004646	Coro1c-201	protein_coding	5	113842436	113908758	-	28.0512	25.2381	4.90766	6.78086	-2.10245	1.89089e-07	3.15028e-06
ENSMUST00000004715	Mospd2-201	protein_coding	X	164938209	164980335	-	4.80859	4.03769	0.293867	0.395061	-3.56421	0.00237317	0.00989655
ENSMUST00000004729	Etfb-201	protein_coding	7	43444083	43457800	+	18.6625	18.8438	90.8879	102.796	2.454	2.36881e-09	5.77063e-08
ENSMUST00000004780	Arid3b-201	protein_coding	9	57790513	57834236	-	7.79354	7.93751	1.26198	0	-3.56216	0.0120827	0.0377257
ENSMUST00000004786	Polr2e-201	protein_coding	10	80035949	80039795	-	36.7991	37.9244	123.174	120.619	1.78962	3.78049e-10	1.04965e-08
ENSMUST00000004920	Ulk2-201	protein_coding	11	61775649	61855073	-	10.5953	11.3817	4.83227	4.50124	-1.15165	0.00584337	0.0206618
ENSMUST00000004968	Plod3-201	protein_coding	5	136987019	136996648	+	7.94313	5.78373	12.6733	13.2845	1.00441	0.0406688	0.10262
ENSMUST00000004986	Mapk13-201	protein_coding	17	28769419	28779109	+	0.0564398	0	1.99191	1.34533	6.18371	0.000243671	0.00149096
ENSMUST00000004990	Mapk14-201	protein_coding	17	28691329	28748406	+	7.8825	10.0946	2.24976	1.16447	-2.31592	0.00121331	0.00564947
ENSMUST00000005053	Tmem242-201	protein_coding	17	5410870	5440243	-	25.5293	26.5421	61.4211	66.6468	1.38239	0.00123307	0.00572861
ENSMUST00000005057	Thop1-201	protein_coding	10	81070035	81082559	+	7.37495	7.9319	19.3617	20.2237	1.45498	0.00129541	0.00597453
ENSMUST00000005108	Kdm5a-201	protein_coding	6	120364124	120444574	+	7.03954	6.05975	2.22919	2.79851	-1.29612	0.00173611	0.00761206
ENSMUST00000005175	Chd5-201	protein_coding	4	152338887	152390181	+	9.27175	8.18811	0.683756	0.840518	-3.43041	1.16751e-12	4.76823e-11
ENSMUST00000005185	Cstb-201	protein_coding	10	78425669	78427622	+	41.3496	47.5197	159.148	155.361	1.90666	1.37028e-07	2.36781e-06
ENSMUST00000005233	Eif2ak4-201	protein_coding	2	118388618	118475234	+	4.84176	3.77686	0.628649	0	-3.70447	0.0117103	0.036716
ENSMUST00000005406	App-201	protein_coding	16	84954443	85173758	-	83.09	86.7478	26.0522	25.3547	-1.64026	1.70044e-13	7.66388e-12
ENSMUST00000005487	Txn2-201	protein_coding	15	77915047	77929006	-	73.719	76.3786	157.327	157.066	1.15075	4.25958e-07	6.42889e-06
ENSMUST00000005493	Slc1a3-201	protein_coding	15	8634124	8710764	-	66.3695	64.8271	22.8531	24.6473	-1.3811	1.49656e-10	4.49962e-09
ENSMUST00000005504	Fbxo11-201	protein_coding	17	87990859	88065291	-	12.3544	8.64061	2.70115	2.13709	-2.0338	0.000580693	0.00306375
ENSMUST00000005548	Hmox1-201	protein_coding	8	75093621	75100589	+	9.71607	9.38437	39.7277	38.3992	2.11562	5.18144e-06	5.59672e-05
ENSMUST00000005647	Ndufs3-201	protein_coding	2	90894636	90904827	-	52.3268	60.8213	152.168	164.785	1.57019	3.42497e-09	8.12271e-08
ENSMUST00000005651	Por-201	protein_coding	5	135689036	135735326	+	23.3615	24.2702	48.5963	44.0271	1.04273	0.000209657	0.00131164
ENSMUST00000005671	Igf1r-201	protein_coding	7	67952827	68233668	+	17.0646	16.1338	7.5499	7.27116	-1.07936	5.65427e-06	6.05308e-05
ENSMUST00000005711	Chmp2a-201	protein_coding	7	13032014	13034807	-	84.8566	85.1881	268.72	284.628	1.78696	1.60478e-15	9.05432e-14
ENSMUST00000005830	Bcas2-201	protein_coding	3	103171655	103179152	+	28.3862	24.754	63.1026	60.1756	1.29794	0.000139739	0.00093626
ENSMUST00000005923	Psmb4-201	protein_coding	3	94884093	94886961	-	73.6049	76.2551	255.176	256.342	1.85502	1.83424e-18	1.36748e-16
ENSMUST00000005952	Slc30a4-201	protein_coding	2	122681233	122702639	-	13.1684	12.5941	3.92736	4.35247	-1.55249	0.000225873	0.00139363
ENSMUST00000006037	Ncoa2-201	protein_coding	1	13142475	13374083	-	7.57153	7.85322	0.0322451	0.342228	-5.27316	5.17329e-07	7.60787e-06
ENSMUST00000006178	Kptn-201	protein_coding	7	16119895	16127516	+	11.0697	10.3967	24.7755	26.8348	1.34944	0.00844957	0.0279437
ENSMUST00000006217	Snf8-201	protein_coding	11	96034885	96047430	+	24.8774	26.0104	68.1002	74.2384	1.56887	0.000125693	0.000858576
ENSMUST00000006254	Tbcb-201	protein_coding	7	30224131	30232272	-	26.124	30.9428	65.9887	61.8104	1.24628	0.000247159	0.00150907
ENSMUST00000006444	Tep1-201	protein_coding	14	50824059	50870560	-	3.26231	3.25913	1.3141	0.846048	-1.51247	0.0272977	0.0742755
ENSMUST00000006470	Kmt2b-201	protein_coding	7	30568858	30588717	-	11.8223	10.1035	1.11404	2.61209	-2.46779	7.85629e-07	1.09899e-05
ENSMUST00000006496	Rps9-201	protein_coding	7	3703993	3706897	+	263.084	280.191	1013.82	1056.3	2.01414	2.40211e-38	6.20218e-36
ENSMUST00000006523	Crip1-201	protein_coding	12	113152012	113153877	+	12.4836	12.3968	42.4035	55.2668	2.0621	0.00785022	0.0263544
ENSMUST00000006544	Gcat-201	protein_coding	15	79030874	79038353	+	3.16163	2.9975	7.61206	10.6599	1.65487	0.0260418	0.0715128
ENSMUST00000006611	Srm-201	protein_coding	4	148591503	148594619	+	18.3777	18.3014	59.9517	66.8541	1.87341	1.09336e-06	1.45636e-05
ENSMUST00000006629	Sptbn1-201	protein_coding	11	30099395	30268169	-	6.31118	4.5124	0.172629	0	-5.87281	2.45293e-06	2.9547e-05
ENSMUST00000006632	Zdhhc24-201	protein_coding	19	4878672	4885397	+	5.31982	4.18907	0.44754	0.949978	-2.67724	0.0102676	0.0328461
ENSMUST00000006761	Runx1t1-201	protein_coding	4	13743436	13893649	+	4.78071	4.17258	1.33112	1.44898	-1.60233	0.0202808	0.0582828
ENSMUST00000006764	Aprt-201	protein_coding	8	122574637	122576890	-	13.9995	12.0605	58.075	61.3902	2.27908	1.13786e-05	0.000111138
ENSMUST00000006851	Qrich1-201	protein_coding	9	108517114	108560163	+	2.35292	1.89442	6.92106	7.33297	1.8343	0.0114649	0.036048
ENSMUST00000006854	Usp19-201	protein_coding	9	108490602	108501699	+	3.74818	4.06733	0.0659171	0.148665	-5.05877	3.10098e-06	3.63193e-05
ENSMUST00000006900	Acot13-201	protein_coding	13	24817948	24831517	-	27.3552	30.1097	63.8407	75.4849	1.36231	0.00432524	0.0161361
ENSMUST00000006915	Mettl1-201	protein_coding	10	127041932	127046365	+	3.84711	4.71996	12.4313	15.5565	1.78853	0.0109266	0.0345719
ENSMUST00000007005	Acat2-201	protein_coding	17	12942890	12960747	-	8.70842	10.5304	2.15803	4.05938	-1.54078	0.0473312	0.115803
ENSMUST00000007257	Clic1-201	protein_coding	17	35049966	35058749	+	33.0468	31.214	110.485	114.517	1.89236	1.9689e-12	7.81084e-11
ENSMUST00000007317	Krt19-201	protein_coding	11	100140810	100146120	-	0.163948	0.0251824	0.375724	2.0736	3.82128	0.0164116	0.0488298
ENSMUST00000007584	Pcdhac1-201	protein_coding	18	37090013	37187657	+	0.93772	1.31828	0	0.115973	-4.13216	0.00940859	0.0305298
ENSMUST00000007757	Tgfbr1-201	protein_coding	4	47353222	47414931	+	6.49395	5.56425	2.05748	1.67415	-1.60833	0.00879017	0.0288612
ENSMUST00000007797	Gabrb2-201	protein_coding	11	42419757	42629028	+	8.25862	7.15351	0.0296887	0.388619	-5.09116	4.47334e-06	4.91555e-05
ENSMUST00000007803	Bcl2l1-201	protein_coding	2	152780668	152831728	-	26.5295	27.98	55.1555	52.818	1.06944	8.05049e-05	0.000589419
ENSMUST00000007865	Ccdc124-201	protein_coding	8	70868227	70873935	-	30.2017	29.9998	116.449	126.279	2.09593	3.11873e-14	1.54086e-12
ENSMUST00000007961	Zmiz1-201	protein_coding	14	25459267	25664719	+	3.11188	2.01489	0	0.0310523	-7.11496	1.13828e-06	1.51003e-05
ENSMUST00000007981	Prrg2-201	protein_coding	7	45053613	45061652	-	1.59618	3.09532	10.8826	6.53533	1.97216	0.0494828	0.119912
ENSMUST00000008024	Arid1a-201	protein_coding	4	133679941	133756769	-	6.89841	6.14343	0	0.0258386	-8.72372	4.48389e-17	2.97414e-15
ENSMUST00000008052	Hmgcll1-201	protein_coding	9	76014855	76136350	+	5.16256	4.59853	0.306344	1.7602	-2.14535	0.0354643	0.091942
ENSMUST00000008297	Clstn3-201	protein_coding	6	124430759	124464794	-	28.2692	27.7042	1.95709	3.90374	-3.16967	2.60552e-12	1.02298e-10
ENSMUST00000008445	Phax-201	protein_coding	18	56572822	56587712	+	18.2943	18.5563	39.2932	46.018	1.29582	0.000318633	0.00186786
ENSMUST00000008517	Prpf31-201	protein_coding	7	3629985	3642486	+	9.23183	10.0102	18.834	19.4828	1.07724	0.00951174	0.0308098
ENSMUST00000008528	Sertad1-201	protein_coding	7	27486910	27490316	+	8.41714	7.08131	27.502	31.9072	2.02433	0.000929023	0.00451784
ENSMUST00000008812	Rps18-201	protein_coding	17	33951999	33955677	-	336.665	359.739	1635.93	1697.36	2.34316	4.24912e-56	2.73506e-53
ENSMUST00000008830	Zfp955a-201	protein_coding	17	33239718	33255145	-	7.61876	8.47728	2.27233	2.35259	-1.71098	0.0103396	0.0330465
ENSMUST00000008907	Man1a2-201	protein_coding	3	100562208	100685503	-	10.1917	9.35787	3.04653	4.01676	-1.38281	0.000641204	0.00332694
ENSMUST00000008991	Sptbn2-201	protein_coding	19	4711167	4752360	+	16.3506	16.1017	5.28948	4.66984	-1.62072	5.59774e-08	1.04375e-06
ENSMUST00000009039	Rpl30-201	protein_coding	15	34440510	34443222	-	183.814	184.86	780.796	808.765	2.19271	7.18136e-32	1.36748e-29
ENSMUST00000009102	Vps72-201	protein_coding	3	95111022	95123051	+	19.0769	19.2441	43.7599	45.1202	1.29813	0.00156505	0.00699915
ENSMUST00000009174	Pdcl-201	protein_coding	2	37350074	37359332	-	17.8703	17.9135	7.38968	5.65863	-1.37185	0.00456969	0.0169003
ENSMUST00000009220	Zmat5-201	protein_coding	11	4704678	4737669	+	19.2481	22.8003	60.0116	72.6326	1.74281	0.000396341	0.00222575
ENSMUST00000009550	Elk1-201	protein_coding	X	20933395	20950608	-	10.4503	10.2575	4.40601	4.69987	-1.10046	0.0454024	0.112036
ENSMUST00000009679	Rnmt-201	protein_coding	18	68300355	68324852	+	10.5509	9.02638	4.77686	3.70617	-1.12447	0.0197679	0.0570552
ENSMUST00000009777	G0s2-201	protein_coding	1	193272161	193273217	-	2.27431	2.68836	27.2843	27.6109	3.54775	2.60978e-05	0.000226576
ENSMUST00000010007	Sdhb-201	protein_coding	4	140961203	140979193	+	50.6808	55.4652	139.895	143.082	1.49839	1.00568e-08	2.17204e-07
ENSMUST00000010020	Cox4i2-201	protein_coding	2	152754173	152765037	+	18.2443	16.1589	47.2953	44.6636	1.50171	0.012065	0.0376806
ENSMUST00000010201	Nprl2-201	protein_coding	9	107542226	107545706	+	12.6113	11.3747	21.4228	26.6038	1.08705	0.0499076	0.120717
ENSMUST00000010248	Tmem223-201	protein_coding	19	8770996	8772475	+	28.2677	26.7413	79.4272	85.9791	1.67277	0.000150931	0.000998362
ENSMUST00000010319	Prox1-201	protein_coding	1	190122453	190169399	-	1.70419	2.60959	0	0.0255083	-7.00743	1.21922e-05	0.000118176
ENSMUST00000010348	Fdx2-201	protein_coding	9	21067520	21073544	-	13.0994	12.8545	49.2479	58.4086	2.13805	9.86874e-05	0.000701199
ENSMUST00000010520	Nedd8-201	protein_coding	14	55662263	55672124	-	70.6578	75.0884	203.177	195.504	1.53528	3.10907e-09	7.41971e-08
ENSMUST00000010550	Mrpl52-201	protein_coding	14	54426909	54429756	+	37.9125	48.0428	235.062	255.594	2.59655	8.67976e-12	3.17085e-10
ENSMUST00000010597	Kansl3-201	protein_coding	1	36335730	36369181	-	22.109	23.2355	5.13875	4.54644	-2.14243	2.06666e-09	5.08607e-08
ENSMUST00000010682	Tsacc-201	protein_coding	3	88282760	88296838	-	0.0895293	0.495063	3.11869	2.35182	3.31644	0.0288167	0.0776322
ENSMUST00000010807	Fads1-201	protein_coding	19	10182888	10196874	+	23.9712	24.0763	0.47919	0.50858	-5.53027	1.36716e-24	1.71179e-22
ENSMUST00000011055	Apip-201	protein_coding	2	103073675	103092644	+	7.87234	6.21872	22.9382	23.5701	1.80851	0.0164581	0.048949
ENSMUST00000011285	Fgf11-201	protein_coding	11	69796068	69801716	-	3.41586	4.08778	11.1698	8.03555	1.43735	0.0362269	0.0934947
ENSMUST00000011398	Thg1l-201	protein_coding	11	45946843	45955494	-	8.05768	8.37848	17.1239	18.1741	1.18722	0.0214236	0.061017
ENSMUST00000011623	Dennd1c-201	protein_coding	17	57066055	57078510	-	0.239147	0.173171	1.11178	1.13011	2.53976	0.0395845	0.100391
ENSMUST00000011877	Sptbn1-202	protein_coding	11	30099396	30219772	-	63.5447	61.2946	10.6285	10.0954	-2.5067	4.01207e-41	1.17536e-38
ENSMUST00000011895	Sptbn4-201	protein_coding	7	27356383	27446599	-	1.84129	1.78315	0.221142	0.134117	-3.27011	0.000966941	0.00467324
ENSMUST00000011981	Snapc2-201	protein_coding	8	4253080	4256220	+	11.8873	10.8004	24.467	28.1498	1.29835	0.0128075	0.039626
ENSMUST00000012314	Zfp729a-201	protein_coding	13	67612763	67637791	-	3.04702	2.78715	0.897659	0.872953	-1.63597	0.0148763	0.0449881
ENSMUST00000012580	Hps3-201	protein_coding	3	19995945	20035315	-	6.28368	6.01835	0.589782	1.4397	-2.50268	0.00250276	0.0103146
ENSMUST00000012679	Tnpo3-201	protein_coding	6	29540827	29609887	-	17.6165	15.4792	5.77608	5.75583	-1.43547	0.000530978	0.00284081
ENSMUST00000013130	Strn3-201	protein_coding	12	51609632	51691887	-	8.24231	8.50819	0.401759	1.44426	-3.09286	0.000677757	0.0034779
ENSMUST00000013294	Gfod2-201	protein_coding	8	105713854	105758664	-	3.38413	3.72983	6.90288	7.875	1.14012	0.0498459	0.120606
ENSMUST00000013299	Enkd1-201	protein_coding	8	105703652	105707933	-	8.6465	8.87133	31.7666	31.9405	1.9446	0.00052137	0.00279924
ENSMUST00000013845	Timm23-201	protein_coding	14	32180162	32201898	-	44.3485	46.0822	98.0003	98.9391	1.20699	4.61525e-05	0.000367516
ENSMUST00000013931	Ehmt2-201	protein_coding	17	34898971	34914051	+	7.12378	9.2762	1.50021	0.270574	-3.13516	0.000423513	0.00235405
ENSMUST00000013966	Elof1-201	protein_coding	9	22112991	22117172	-	30.8428	36.3802	100.913	88.2297	1.57497	3.09796e-05	0.000261603
ENSMUST00000013995	Abca4-201	protein_coding	3	122044443	122180059	+	157.781	145.357	15.4524	15.6387	-3.20085	5.93706e-99	1.00492e-95
ENSMUST00000014218	Rnf168-201	protein_coding	16	32277461	32300906	+	8.08264	7.09571	3.2629	2.17372	-1.39737	0.0342253	0.089333
ENSMUST00000014438	Ndufa2-201	protein_coding	18	36742332	36744557	-	79.2762	87.9093	404.147	425.346	2.39472	1.21806e-22	1.29156e-20
ENSMUST00000014445	Pam16-201	protein_coding	16	4616464	4624988	-	30.8526	35.2926	121.475	115.499	1.92286	6.18979e-06	6.5436e-05
ENSMUST00000014457	Cox6c-201	protein_coding	15	35931976	35938246	-	236.465	263.689	660.106	684.767	1.51084	2.40125e-14	1.20329e-12
ENSMUST00000014642	Ankrd52-201	protein_coding	10	128377119	128394006	+	14.1811	14.2264	1.78895	2.5632	-2.62086	8.78238e-10	2.28828e-08
ENSMUST00000014684	U2af1-201	protein_coding	17	31647081	31658892	-	30.8773	30.9988	80.7637	77.8265	1.44163	8.33767e-05	0.000605498
ENSMUST00000015000	Tmem208-201	protein_coding	8	105326354	105329057	+	14.0985	16.2289	49.1817	41.9507	1.66762	0.00452308	0.0167539
ENSMUST00000015017	Surf2-201	protein_coding	2	26916367	26920183	+	9.0566	12.1735	28.516	26.016	1.44266	0.0174001	0.0512472
ENSMUST00000015100	Ppp1cb-201	protein_coding	5	32458843	32495523	+	19.8127	20.0568	7.77339	8.07447	-1.24647	3.44269e-05	0.000285959
ENSMUST00000015107	Tlk2-201	protein_coding	11	105181917	105282176	+	19.7755	15.6427	5.02669	3.82189	-1.91745	0.000116228	0.000804441
ENSMUST00000015137	Limk1-201	protein_coding	5	134656039	134688598	-	4.79634	8.98361	0	0.515698	-4.65418	0.00150446	0.00677524
ENSMUST00000015146	Efr3a-201	protein_coding	15	65787040	65873816	+	32.2956	31.3619	12.5657	13.9872	-1.17684	4.72339e-06	5.15029e-05
ENSMUST00000015157	Trappc2l-201	protein_coding	8	122611646	122616660	+	9.4226	9.71256	30.8623	33.5886	1.83486	0.000155857	0.00102428
ENSMUST00000015236	Edf1-201	protein_coding	2	25557847	25562082	+	99.1298	104.056	392.902	377.888	2.00708	1.77689e-19	1.47646e-17
ENSMUST00000015278	Aldh1a3-201	protein_coding	7	66390890	66427517	-	0.850515	1.14118	8.26671	8.03143	3.11239	3.48764e-05	0.000288957
ENSMUST00000015333	Casd1-201	protein_coding	6	4600839	4643355	+	21.6677	19.3578	5.51131	5.74356	-1.78135	1.08525e-05	0.000106706
ENSMUST00000015433	Lage3-201	protein_coding	X	74352161	74353618	-	11.6006	12.725	31.4356	29.9502	1.42019	0.0391454	0.0995594
ENSMUST00000015449	Sash1-201	protein_coding	10	8722219	8886070	-	4.35852	4.32071	0.774903	1.09657	-2.126	0.00188397	0.00814487
ENSMUST00000015456	Gadd45b-201	protein_coding	10	80930073	80932204	+	37.4626	38.7293	137.275	131.206	1.90104	4.86016e-13	2.07196e-11
ENSMUST00000015481	Endog-201	protein_coding	2	30171493	30174069	+	11.3432	9.29652	28.4837	25.6981	1.47601	0.0225361	0.063603
ENSMUST00000015612	Notch4-201	protein_coding	17	34564268	34588503	+	0.659903	0.794835	4.36028	3.35636	2.48561	0.000947269	0.00459566
ENSMUST00000015645	Hivep2-201	protein_coding	10	13966379	14151373	+	6.29876	4.33746	1.88424	2.0041	-1.36603	0.00580428	0.0205608
ENSMUST00000015719	Atp6v0e-201	protein_coding	17	26676370	26699647	+	14.5987	15.4796	31.13	36.9083	1.26265	0.0484059	0.117877
ENSMUST00000015791	Lama5-201	protein_coding	2	180176373	180225859	-	3.52057	3.2585	1.17167	1.36862	-1.33056	0.0165803	0.049242
ENSMUST00000015796	Steap1-201	protein_coding	5	5736317	5749326	-	0.525166	0.322663	2.37498	2.69097	2.67612	0.0311665	0.0828441
ENSMUST00000015829	Acadsb-201	protein_coding	7	131410601	131448944	+	3.06636	3.64178	0.980248	0.55119	-2.04741	0.0150667	0.0454557
ENSMUST00000015841	Setdb1-201	protein_coding	3	95323525	95357200	-	2.75503	1.86594	0	0.350793	-3.60154	0.0215071	0.0612242
ENSMUST00000016026	Lcorl-201	protein_coding	5	45730391	45857513	-	2.36303	1.934	0.282896	0.411767	-2.54334	0.0154996	0.0465284
ENSMUST00000016087	Bola1-201	protein_coding	3	96196588	96197586	-	7.91567	9.69051	36.931	49.7135	2.38579	0.000500687	0.00270759
ENSMUST00000016125	Stk32c-201	protein_coding	7	139103638	139188517	-	10.9904	8.41966	2.16528	2.05118	-2.11526	0.00940552	0.030522
ENSMUST00000016138	Fnta-201	protein_coding	8	25998722	26015650	-	25.5927	20.2962	45.1214	44.2635	1.04589	0.00228814	0.00960331
ENSMUST00000016143	Wasf3-201	protein_coding	5	146384985	146473615	+	38.8202	37.694	16.9878	16.2074	-1.12106	1.59594e-06	2.03675e-05
ENSMUST00000016400	Ctsz-201	protein_coding	2	174427493	174439039	-	30.0937	32.4165	96.2932	96.1516	1.70603	2.42491e-09	5.89472e-08
ENSMUST00000016569	Pds5b-201	protein_coding	5	150673739	150810690	+	7.88464	7.77484	1.13899	1.75678	-2.34782	5.75893e-06	6.13923e-05
ENSMUST00000016571	Ndufa1-201	protein_coding	X	37187588	37191163	-	86.1272	87.521	222.913	240.485	1.50046	7.40942e-06	7.66277e-05
ENSMUST00000016654	Mtif3-201	protein_coding	5	146954520	146963787	-	2.76852	3.91102	9.94775	10.5579	1.70105	0.0222712	0.063011
ENSMUST00000016680	Cul4a-201	protein_coding	8	13105621	13147940	+	30.9231	29.3185	5.14629	6.36102	-2.30202	1.35582e-10	4.11162e-09
ENSMUST00000016696	Foxred2-201	protein_coding	15	77940522	77956722	-	3.76458	3.99939	0.140015	0.32343	-3.95778	0.000100674	0.0007131
ENSMUST00000016781	Ift27-201	protein_coding	15	78159463	78174107	-	14.8788	15.5538	44.776	33.7495	1.44961	0.00696799	0.0238929
ENSMUST00000016977	Mrps18c-201	protein_coding	5	100798627	100804471	+	20.9918	22.1454	52.7792	56.4103	1.42351	0.0129835	0.0400647
ENSMUST00000017255	Krt24-201	protein_coding	11	99279959	99285262	-	0.0466309	0.107438	0.61982	1.04346	3.46381	0.0150254	0.0453581
ENSMUST00000017332	Coa3-201	protein_coding	11	101277968	101279114	-	38.2518	47.5265	99.2695	109.094	1.36405	8.60719e-05	0.000622223
ENSMUST00000017365	Psmd3-201	protein_coding	11	98682554	98695979	+	42.6225	44.2882	95.86	92.2014	1.19722	1.8924e-07	3.15062e-06
ENSMUST00000017435	Taok1-201	protein_coding	11	77529162	77585506	-	10.5353	10.9121	3.87309	4.87318	-1.20868	6.0523e-05	0.000463077
ENSMUST00000017443	Dnttip1-201	protein_coding	2	164745983	164768607	+	12.8363	15.0259	29.7494	34.52	1.28976	0.00495365	0.0180287
ENSMUST00000017534	Aldoc-201	protein_coding	11	78322968	78327781	+	29.8477	30.4423	12.54	9.00807	-1.40146	0.00036258	0.00206741
ENSMUST00000017548	Rpl19-201	protein_coding	11	98026924	98030492	+	333.385	369.184	1450.16	1494.97	2.15162	3.92573e-54	2.39213e-51
ENSMUST00000017604	Cyba-201	protein_coding	8	122424776	122432930	-	13.6021	12.109	55.1816	58.0593	2.22371	9.14438e-05	0.000655953
ENSMUST00000017620	Cant1-201	protein_coding	11	118406289	118419086	-	8.58801	8.19943	0.632448	1.16214	-3.14212	1.84756e-05	0.000168432
ENSMUST00000017692	Suz12-201	protein_coding	11	79993106	80034123	+	29.1982	31.2745	5.42537	3.8132	-2.62819	9.00815e-14	4.17104e-12
ENSMUST00000017783	Rab11fip4-201	protein_coding	11	79591212	79698023	+	18.547	16.9432	5.45031	5.94853	-1.55356	3.47837e-07	5.38135e-06
ENSMUST00000017808	Slc35c2-201	protein_coding	2	165276554	165287827	-	0	0.646026	14.0298	12.185	5.42326	8.66811e-05	0.000625717
ENSMUST00000017831	Rhot1-201	protein_coding	11	80209119	80266767	+	40.277	38.7573	3.61006	4.61991	-3.17835	4.20294e-17	2.80406e-15
ENSMUST00000017841	Ada-201	protein_coding	2	163726584	163750239	-	0.357163	0.470231	1.87091	3.17705	2.68566	0.0265203	0.0725882
ENSMUST00000017975	Rab5a-201	protein_coding	17	53479234	53507680	+	33.1622	33.4811	14.182	16.1852	-1.04896	0.00513201	0.0185567
ENSMUST00000018184	Rrp7a-201	protein_coding	15	83113433	83122801	-	14.5388	15.6549	30.3106	30.201	1.08674	6.28151e-05	0.000478317
ENSMUST00000018212	Ints2-201	protein_coding	11	86210681	86257550	-	4.29469	3.05082	0.909033	1.48265	-1.52942	0.046573	0.114367
ENSMUST00000018246	H2bc4-201	protein_coding	13	23684199	23692908	+	85.1959	83.1172	214.489	202.492	1.39285	3.06645e-10	8.64526e-09
ENSMUST00000018353	Stk4-201	protein_coding	2	164074138	164155524	+	10.5354	10.4832	0.829964	2.68265	-2.48975	0.000127543	0.000869166
ENSMUST00000018430	Psmb6-201	protein_coding	11	70525386	70527649	+	108.954	113.393	350.536	340.481	1.71947	1.4863e-15	8.4066e-14
ENSMUST00000018431	Spag7-201	protein_coding	11	70663771	70669416	-	44.4755	44.4131	98.6392	92.3259	1.18721	7.73774e-05	0.000569532
ENSMUST00000018437	Pfn1-201	protein_coding	11	70651850	70654644	-	90.9787	86.7041	293.526	318.877	1.86982	1.57304e-16	9.87492e-15
ENSMUST00000018449	Prpf8-201	protein_coding	11	75486816	75509447	+	35.6915	33.544	1.39508	2.53906	-4.04951	1.49492e-31	2.80282e-29
ENSMUST00000018478	Ksr1-201	protein_coding	11	79013440	79146407	-	7.43719	7.14303	0	0.693841	-4.2951	0.00189523	0.00818735
ENSMUST00000018521	Vezf1-201	protein_coding	11	88068279	88084729	+	33.9867	31.9371	5.88308	4.35154	-2.60371	1.43901e-15	8.16947e-14
ENSMUST00000018561	Myo1b-201	protein_coding	1	51749994	51915928	-	8.40133	7.79264	0.919204	0.694333	-3.24202	2.2491e-06	2.74683e-05
ENSMUST00000018614	Kcnab3-201	protein_coding	11	69326258	69333042	+	16.9166	15.3402	6.40826	3.25208	-1.65911	0.00564818	0.0200987
ENSMUST00000018625	Appbp2-201	protein_coding	11	85187262	85235130	-	17.2041	15.5667	6.82876	7.32538	-1.12634	0.000375664	0.00212636
ENSMUST00000018653	Cenpv-201	protein_coding	11	62524946	62539261	-	2.87925	5.99928	13.197	17.6196	1.87839	0.0369524	0.0950236
ENSMUST00000018685	Cwc25-201	protein_coding	11	97745615	97766556	-	8.22438	7.74578	3.21657	2.67171	-1.35646	0.0475873	0.116299
ENSMUST00000018700	Dlg4-201	protein_coding	11	70029525	70045140	+	60.0314	51.5586	0	0.263019	-8.66998	3.60062e-35	8.10601e-33
ENSMUST00000018716	Phf23-201	protein_coding	11	69995777	70000009	+	7.9644	4.39214	0	0.20886	-5.70259	0.000180742	0.00115736
ENSMUST00000018755	Pdlim4-201	protein_coding	11	54054928	54069014	-	6.74007	7.65546	24.9815	26.3719	1.9172	0.00368274	0.0141623
ENSMUST00000018810	Cbx1-201	protein_coding	11	96789127	96803969	+	1.2513	0.892099	0.108213	0.06891	-3.39363	0.0135133	0.041442
ENSMUST00000018821	Slc25a39-201	protein_coding	11	102402985	102407544	-	14.2864	16.0163	40.2961	41.5492	1.517	0.000197018	0.00124449
ENSMUST00000018887	Myh10-201	protein_coding	11	68692112	68816612	+	4.12269	5.9477	0.895897	0.333342	-2.95326	7.18489e-05	0.00053487
ENSMUST00000018905	Mpdu1-201	protein_coding	11	69656697	69662642	-	41.0098	44.9752	116.247	111.356	1.48761	3.02765e-08	5.95894e-07
ENSMUST00000018914	Atp5g3-201	protein_coding	2	73908447	73911326	-	165.499	162.308	318.573	309.359	1.02165	2.95346e-06	3.47966e-05
ENSMUST00000018918	Cd68-201	protein_coding	11	69664213	69666153	-	6.337	5.06581	19.8664	16.9292	1.77428	0.01554	0.0466221
ENSMUST00000018965	Avpi1-201	protein_coding	19	42123273	42129059	-	14.5195	15.244	38.7199	34.5131	1.38191	0.0105433	0.0335752
ENSMUST00000018990	Pank3-201	protein_coding	11	35769484	35791285	+	9.38221	8.70586	1.95882	2.31185	-1.99696	1.47058e-05	0.000139405
ENSMUST00000018992	Rars-201	protein_coding	11	35808381	35834506	-	21.6237	21.5092	42.3025	42.096	1.05254	0.00138905	0.00634114
ENSMUST00000019067	Med11-201	protein_coding	11	70451919	70453727	+	12.5085	14.4318	35.8436	44.5914	1.66221	0.00439003	0.0163404
ENSMUST00000019071	Ccl6-201	protein_coding	11	83587882	83593087	-	4.12693	5.01606	16.4484	16.5844	1.93679	0.00819952	0.027309
ENSMUST00000019074	Ccl4-201	protein_coding	11	83662584	83664683	+	0.652479	1.74385	27.095	26.6619	4.55733	1.79089e-05	0.000164282
ENSMUST00000019135	Gga3-201	protein_coding	11	115584255	115604051	-	11.7026	13.562	2.7414	1.41634	-2.52461	2.53507e-05	0.000220845
ENSMUST00000019169	Use1-201	protein_coding	8	71367217	71369732	+	66.2594	68.6864	241.849	246.134	1.93845	1.89897e-15	1.06615e-13
ENSMUST00000019198	Fis1-201	protein_coding	5	136962077	136966234	+	89.798	95.4824	262.17	286.991	1.65173	3.41943e-12	1.32098e-10
ENSMUST00000019220	Strn4-201	protein_coding	7	16815889	16840931	+	14.789	11.4628	5.06991	3.10526	-1.59939	0.00339858	0.0132502
ENSMUST00000019266	Ccl9-201	protein_coding	11	83572919	83578636	-	2.24916	2.48212	9.33716	8.18154	1.97153	0.00434739	0.0162056
ENSMUST00000019302	Tmem160-201	protein_coding	7	16452779	16455490	+	9.88085	12.6611	43.1573	40.9206	1.98301	0.00153734	0.00689477
ENSMUST00000019378	Mlh3-201	protein_coding	12	85234520	85270599	-	6.55059	6.63275	0.679252	0	-4.1967	0.00232191	0.00972092
ENSMUST00000019439	Tmem129-201	protein_coding	5	33653216	33658416	-	2.74096	3.87332	0.153549	0.177782	-4.22584	0.000475243	0.00259549
ENSMUST00000019482	Zfp687-201	protein_coding	3	95006702	95015238	-	10.7566	10.4445	4.51691	4.64018	-1.12603	0.0173761	0.0511962
ENSMUST00000019506	D8Ertd738e-201	protein_coding	8	84246238	84249719	-	53.1304	65.4587	207.57	228.871	1.9637	2.46115e-10	7.06513e-09
ENSMUST00000019576	Ddx39-201	protein_coding	8	83715177	83723348	+	9.98576	10.6888	33.2543	23.6811	1.54383	0.00212503	0.00901894
ENSMUST00000019577	Gipc1-201	protein_coding	8	83652677	83664694	+	20.4283	22.9207	38.8536	42.9984	1.00128	0.0130218	0.040153
ENSMUST00000019615	Cdc37-201	protein_coding	9	21133222	21149982	-	7.78337	8.83125	25.357	25.1832	1.6889	6.28026e-12	2.3545e-10
ENSMUST00000019631	Trip10-201	protein_coding	17	57249482	57263665	+	0	1.42761	4.41976	6.80078	3.04514	0.0487003	0.118424
ENSMUST00000019660	Zkscan1-201	protein_coding	5	138085084	138107822	+	7.01654	4.59282	0	0.375306	-4.85018	0.000305341	0.00180522
ENSMUST00000019683	Rcn3-201	protein_coding	7	45082913	45092221	-	3.12226	3.28467	18.145	18.828	2.60785	0.000333106	0.00193091
ENSMUST00000019722	Ubxn6-201	protein_coding	17	56067045	56075028	-	12.573	13.7944	33.3853	36.186	1.48364	5.81512e-06	6.18903e-05
ENSMUST00000019723	Mydgf-201	protein_coding	17	56175744	56183920	-	19.8193	21.1667	60.6916	61.4004	1.65839	4.39093e-07	6.60532e-06
ENSMUST00000019803	Ccdc12-201	protein_coding	9	110656503	110711606	+	33.9242	36.9751	130.877	128.354	1.95407	4.69238e-09	1.08801e-07
ENSMUST00000019833	Fmc1-201	protein_coding	6	38534823	38539449	+	33.7137	37.5333	115.297	125.779	1.84286	8.23959e-05	0.000599901
ENSMUST00000019878	Leng1-201	protein_coding	7	3660098	3665840	-	5.17461	5.8406	13.2712	12.803	1.32629	0.0348358	0.0906108
ENSMUST00000019882	Polr2i-201	protein_coding	7	30231948	30233390	+	8.09743	9.40095	30.4626	38.3163	2.06192	0.0024973	0.0102958
ENSMUST00000019917	Rwdd1-201	protein_coding	10	33996555	34019624	-	43.7352	42.4912	111.04	91.1363	1.31255	2.55919e-05	0.000222819
ENSMUST00000019965	Smpd2-201	protein_coding	10	41487172	41490340	-	17.9028	19.3483	57.1196	48.854	1.59073	2.07357e-05	0.000185795
ENSMUST00000020027	Serinc1-201	protein_coding	10	57515774	57532530	-	151.186	147.891	44.3832	42.5229	-1.6991	6.04295e-20	5.1814e-18
ENSMUST00000020077	Lims1-201	protein_coding	10	58394373	58421783	+	1.51342	0.811502	0	0.0535429	-5.08441	0.0025441	0.0104642
ENSMUST00000020107	Atp2b1-201	protein_coding	10	98915152	99026143	+	54.7506	50.4026	16.0285	15.8422	-1.63787	3.76471e-17	2.52274e-15
ENSMUST00000020129	Kitl-201	protein_coding	10	100015916	100096398	+	1.43545	0.566965	0	0.133007	-3.68975	0.0288595	0.0777382
ENSMUST00000020161	Arg1-201	protein_coding	10	24915221	24927484	-	10.5254	13.1127	25.3374	22.7783	1.10817	0.0428534	0.107042
ENSMUST00000020173	Map7-201	protein_coding	10	20148471	20281522	+	3.88909	5.77765	0.352797	0.955795	-2.80304	0.00304854	0.0121033
ENSMUST00000020174	Stx7-201	protein_coding	10	24149317	24188961	+	24.6471	26.2997	10.8078	11.1023	-1.13279	0.00686221	0.0235974
ENSMUST00000020203	Snrpf-201	protein_coding	10	93583029	93589706	-	25.0079	23.4622	86.1047	71.5807	1.78446	3.30234e-05	0.000276411
ENSMUST00000020208	Fgd6-201	protein_coding	10	94036001	94145339	+	3.54402	3.38952	0.878446	0.822946	-1.94032	0.00475666	0.017455
ENSMUST00000020209	Ndufa12-201	protein_coding	10	94198955	94221443	+	6.09098	7.18666	22.1564	16.4947	1.62254	0.0286543	0.0772813
ENSMUST00000020220	Nuak1-201	protein_coding	10	84370905	84440597	-	4.36989	4.17012	1.108	1.7564	-1.48864	0.0423494	0.105992
ENSMUST00000020284	Tysnd1-201	protein_coding	10	61695514	61702773	+	5.83977	5.45139	13.2105	12.9394	1.29488	0.0344933	0.0899093
ENSMUST00000020286	Ppa1-201	protein_coding	10	61648552	61674168	+	85.9062	86.3291	176.311	188.415	1.16705	4.64547e-08	8.80194e-07
ENSMUST00000020309	Dnajb12-201	protein_coding	10	59879626	59898521	+	6.46531	8.54754	0.899589	0	-3.97846	0.00767487	0.0258665
ENSMUST00000020321	Plek-201	protein_coding	11	16971464	17052381	-	2.28803	1.74193	0.0101325	0	-8.88597	4.01696e-07	6.1132e-06
ENSMUST00000020322	Srgap1-201	protein_coding	10	121780991	122047308	-	5.01506	5.02849	0.819112	1.02149	-2.3616	0.000174663	0.00112474
ENSMUST00000020341	2310011J03Rik-201	protein_coding	10	80318254	80320537	-	16.0607	16.005	41.2476	40.7286	1.43803	0.000411499	0.00229704
ENSMUST00000020350	Lgr5-201	protein_coding	10	115450311	115587780	-	6.37641	7.18147	1.82558	2.69302	-1.49868	0.0194476	0.0563123
ENSMUST00000020361	Ndufs7-201	protein_coding	10	80249452	80256792	+	55.5623	61.8874	159.571	166.981	1.55902	2.41355e-07	3.88698e-06
ENSMUST00000020372	Uqcr11-201	protein_coding	10	80402997	80406830	-	105.095	99.0851	434.06	436.297	2.17571	1.89724e-17	1.29799e-15
ENSMUST00000020378	Best3-201	protein_coding	10	116986314	117025040	+	1.64715	1.6202	0.130667	0.107864	-3.67183	0.00376767	0.0144355
ENSMUST00000020381	Frs2-201	protein_coding	10	117069427	117148510	-	7.48582	7.46769	1.81393	2.754	-1.62449	0.00209629	0.00891518
ENSMUST00000020440	Timm13-201	protein_coding	10	80899450	80900969	-	22.2876	18.1753	79.3389	73.4656	2.00004	6.91399e-08	1.26492e-06
ENSMUST00000020441	Vps13d-201	protein_coding	4	144972626	145190666	-	3.6837	2.33844	0.567004	0	-3.33386	0.012942	0.039961
ENSMUST00000020461	Nfic-201	protein_coding	10	81399138	81427173	-	6.9586	8.02523	0	0.125141	-6.81646	1.75505e-07	2.95641e-06
ENSMUST00000020504	Hint1-201	protein_coding	11	54866383	54870501	+	149.368	152.76	375.457	379.316	1.40518	2.25353e-10	6.52238e-09
ENSMUST00000020513	Papolg-201	protein_coding	11	23862646	23895253	-	5.35565	5.63485	1.40121	1.56542	-1.80123	0.0245174	0.0681386
ENSMUST00000020538	Xpo1-201	protein_coding	11	23256041	23297597	+	7.59158	8.25377	0.997452	1.68566	-2.47255	0.000120474	0.0008272
ENSMUST00000020543	Cpeb4-201	protein_coding	11	31872211	31931577	+	10.1699	8.47995	0	0.344312	-5.67099	5.76731e-05	0.000444322
ENSMUST00000020564	Shc2-201	protein_coding	10	79618652	79637918	-	4.27582	4.44236	0.389527	1.04646	-2.51231	0.013349	0.0410182
ENSMUST00000020580	Polrmt-201	protein_coding	10	79736130	79746579	-	5.09194	5.08381	0.557186	1.28314	-2.37458	0.00941811	0.030552
ENSMUST00000020624	Cnot6-201	protein_coding	11	49674713	49712710	-	23.8246	20.4475	0	0.50317	-6.34024	8.39888e-08	1.51894e-06
ENSMUST00000020628	Zfp354a-201	protein_coding	11	51060122	51070685	+	0.576185	1.61613	0.160752	0	-3.68243	0.0254208	0.0702109
ENSMUST00000020640	Rack1-201	protein_coding	11	48800360	48806434	+	156.213	173.89	457.89	425.43	1.50332	1.89092e-20	1.67475e-18
ENSMUST00000020681	Slu7-201	protein_coding	11	43433759	43447981	+	13.7091	14.1671	5.77168	5.44376	-1.22929	0.0100138	0.0321648
ENSMUST00000020683	Hus1-201	protein_coding	11	8993137	9011191	-	3.51748	3.42989	0.323296	0	-4.34888	0.00348259	0.0135235
ENSMUST00000020685	Pttg1-201	protein_coding	11	43421031	43426227	-	4.0075	4.3819	0.933977	0.132168	-2.84784	0.0390655	0.0993951
ENSMUST00000020706	Adcy1-201	protein_coding	11	7063489	7178506	+	56.2261	53.2879	16.3875	17.1465	-1.62288	6.05982e-24	7.28789e-22
ENSMUST00000020707	Gabra1-201	protein_coding	11	42130939	42182930	-	8.24896	11.3526	0	1.09033	-4.07088	0.00322108	0.0126815
ENSMUST00000020717	Arf5-201	protein_coding	6	28423560	28426602	+	39.282	40.6122	112.167	120.924	1.62916	3.12144e-08	6.13034e-07
ENSMUST00000020755	Ppp4r3b-201	protein_coding	11	29172890	29220797	+	18.1749	16.0686	6.41631	7.46385	-1.21758	0.000723938	0.00366549
ENSMUST00000020759	Efemp1-201	protein_coding	11	28853204	28926743	+	35.1993	34.9921	9.70914	9.07055	-1.81734	2.02057e-05	0.000181919
ENSMUST00000020820	Mrpl22-201	protein_coding	11	58171661	58179565	+	14.7323	14.7866	35.266	35.34	1.33982	0.0419456	0.105229
ENSMUST00000020826	Sap30l-201	protein_coding	11	57801637	57810217	+	19.0812	17.8266	47.6731	49.9055	1.48699	0.00103222	0.00492108
ENSMUST00000020920	Rgs9-201	protein_coding	11	109225355	109298129	-	6.74085	6.40805	1.24883	1.25658	-2.30931	0.0111615	0.0352275
ENSMUST00000020931	Smc6-201	protein_coding	12	11265886	11319785	+	9.72255	9.78199	0	0.852453	-4.42023	0.000991354	0.00476302
ENSMUST00000020939	Nrcam-201	protein_coding	12	44328983	44598841	+	9.27954	6.99794	1.46633	0.675007	-2.8432	0.000101112	0.000716088
ENSMUST00000020948	Abca8b-201	protein_coding	11	109932190	109995845	-	8.40619	7.80598	1.79751	1.60297	-2.16832	8.58192e-06	8.71949e-05
ENSMUST00000020954	Trappc12-201	protein_coding	12	28690629	28750453	-	4.83302	4.37186	0.409139	1.61287	-2.0957	0.0367776	0.0946382
ENSMUST00000020962	Ubxn2a-201	protein_coding	12	4879032	4907705	-	22.3145	21.1834	7.36516	7.27298	-1.48678	0.00111308	0.00524728
ENSMUST00000020970	Rsad2-201	protein_coding	12	26442746	26456452	-	4.13329	4.53332	1.47174	0.830856	-1.82935	0.0390467	0.0993692
ENSMUST00000020986	Dnajc27-201	protein_coding	12	4082583	4110606	+	29.2957	30.4204	10.3942	9.97045	-1.46794	2.20551e-07	3.59336e-06
ENSMUST00000020991	Dnmt3a-201	protein_coding	12	3807030	3914443	+	20.5113	20.3007	2.69016	2.89409	-2.78496	5.67433e-24	6.84228e-22
ENSMUST00000020999	Kif3c-201	protein_coding	12	3365190	3406494	+	10.3426	10.572	3.48199	4.17061	-1.36502	0.000853039	0.00420502
ENSMUST00000021009	Myt1l-201	protein_coding	12	29534615	29920842	+	4.3689	3.65533	0	0.0333378	-7.85995	4.69743e-09	1.08863e-07
ENSMUST00000021011	Ccl7-201	protein_coding	11	82045712	82047525	+	1.23653	1.68461	30.3094	30.3376	4.45209	7.95255e-07	1.10877e-05
ENSMUST00000021018	Taf15-201	protein_coding	11	83473092	83506743	+	26.3421	27.7314	12.3506	12.6826	-1.02737	0.0207346	0.0593433
ENSMUST00000021036	Rffl-201	protein_coding	11	82805607	82829031	-	1.22753	0.531014	0	0.0731192	-4.16188	0.00915851	0.0298561
ENSMUST00000021048	Ftsj3-201	protein_coding	11	106249142	106256079	-	9.87559	9.84614	23.9192	23.5606	1.35167	0.000465172	0.00255116
ENSMUST00000021049	Psmc5-201	protein_coding	11	106256154	106263120	+	80.237	88.9652	192.671	191.531	1.26699	4.2271e-09	9.85124e-08
ENSMUST00000021060	Polg2-201	protein_coding	11	106768253	106779515	-	7.57759	8.61741	23.6437	25.2052	1.6759	0.00357875	0.0138287
ENSMUST00000021082	Nt5c-201	protein_coding	11	115490420	115491862	-	11.1925	12.3966	35.9794	43.8506	1.84594	0.00267485	0.0109009
ENSMUST00000021083	Jpt1-201	protein_coding	11	115497353	115514387	-	25.6502	27.8823	71.8896	66.7005	1.45549	1.54524e-05	0.000145068
ENSMUST00000021089	Slc25a19-201	protein_coding	11	115614178	115628145	-	15.7545	15.672	36.0538	36.5762	1.29251	0.000266254	0.00161081
ENSMUST00000021114	Galk1-201	protein_coding	11	116008457	116012719	-	8.79036	7.96009	24.2865	29.4116	1.76577	0.00218678	0.00924925
ENSMUST00000021130	Ten1-201	protein_coding	11	116198855	116215318	+	17.4737	21.2958	49.1919	48.0286	1.40844	0.00553904	0.0197673
ENSMUST00000021158	Txndc17-201	protein_coding	11	72207547	72210015	+	13.5644	17.558	51.2666	52.9589	1.8268	0.000211164	0.00132053
ENSMUST00000021168	Wscd1-201	protein_coding	11	71750685	71789647	+	1.29644	3.52682	11.3116	14.2089	2.48893	0.000650964	0.00336726
ENSMUST00000021173	Mfsd11-201	protein_coding	11	116853820	116875635	+	3.01628	2.99642	8.69001	5.84377	1.35498	0.0480719	0.117232
ENSMUST00000021179	Vmo1-201	protein_coding	11	70513516	70514616	-	0.256331	0	2.29102	0.935208	3.67479	0.03042	0.0812189
ENSMUST00000021181	0610010K14Rik-202	protein_coding	11	70235206	70237914	-	8.40265	7.18349	37.9052	29.9036	2.20041	0.00196936	0.00845405
ENSMUST00000021187	Dhrs13-201	protein_coding	11	78032280	78037866	+	7.50406	5.06412	23.7434	18.3698	1.82814	0.00225661	0.00949102
ENSMUST00000021201	Cpd-201	protein_coding	11	76778424	76847018	-	7.72825	7.34714	2.5188	2.23565	-1.58103	0.000547082	0.00291571
ENSMUST00000021203	Timm22-201	protein_coding	11	76407143	76416292	+	7.53651	8.74901	15.1907	15.8993	1.01566	0.0333859	0.0876124
ENSMUST00000021217	Nme2-201	protein_coding	11	93949814	93956259	-	28.5105	27.8832	165.94	145.399	2.54806	2.95198e-18	2.16546e-16
ENSMUST00000021227	Ankrd40-201	protein_coding	11	94328254	94339509	+	4.92662	3.49512	0.779775	0.482767	-2.64224	0.0247028	0.068533
ENSMUST00000021249	Scrn2-201	protein_coding	11	97029938	97033958	+	6.92395	8.76757	21.8538	23.0298	1.59948	0.0080246	0.0268216
ENSMUST00000021282	Pfas-201	protein_coding	11	68985697	69008460	-	4.83815	4.83873	0.501736	0.387877	-3.35777	7.62155e-06	7.84841e-05
ENSMUST00000021285	Stx8-201	protein_coding	11	67966193	68207148	+	2.53834	2.49289	6.42363	8.28602	1.63448	0.00853519	0.0281677
ENSMUST00000021290	Rcvrn-201	protein_coding	11	67695326	67703333	+	557.342	571.92	1319.34	1363.76	1.33274	6.6151e-34	1.36179e-31
ENSMUST00000021338	Ap4s1-201	protein_coding	12	51691037	51738932	+	23.4249	27.302	47.2188	49.0219	1.00648	0.0270481	0.0737325
ENSMUST00000021347	Sel1l-201	protein_coding	12	91806043	91849157	-	19.6862	19.4028	0.513816	2.62689	-3.54612	3.28121e-08	6.41379e-07
ENSMUST00000021368	Nemf-201	protein_coding	12	69310522	69357165	-	8.42707	8.63866	2.65287	3.23172	-1.44981	0.00844572	0.027933
ENSMUST00000021377	Cdkl1-201	protein_coding	12	69746848	69790707	-	3.05958	3.45415	0.560939	0.545732	-2.46736	0.0325339	0.0857607
ENSMUST00000021407	Srp54a-201	protein_coding	12	55089202	55112891	+	88.3728	92.1327	42.7332	36.9747	-1.09626	7.55404e-05	0.00055862
ENSMUST00000021412	Psma6-201	protein_coding	12	55398775	55418454	+	70.5466	69.8912	168.285	162.443	1.31964	9.33914e-08	1.67244e-06
ENSMUST00000021413	Nfkbia-201	protein_coding	12	55489410	55492647	-	17.1654	17.6557	53.1101	45.1631	1.57938	5.97378e-05	0.000458144
ENSMUST00000021438	Nova1-201	protein_coding	12	46694517	46818929	-	4.71328	5.25913	1.683	1.78037	-1.44207	0.015052	0.0454234
ENSMUST00000021443	Mthfd1-201	protein_coding	12	76255298	76319803	+	9.23456	8.63305	1.12058	3.58086	-1.8353	0.0168432	0.0498948
ENSMUST00000021458	Sptb-201	protein_coding	12	76580488	76710547	-	17.1691	16.3309	5.20702	4.78469	-1.66156	2.44161e-10	7.0267e-09
ENSMUST00000021486	Timm9-201	protein_coding	12	71123173	71136673	-	6.61683	4.74851	19.9369	27.6501	2.15231	0.0117755	0.0368977
ENSMUST00000021497	Rtn1-201	protein_coding	12	72211753	72236724	-	69.7552	67.9623	29.0957	35.4662	-1.00775	0.00142877	0.00648747
ENSMUST00000021506	Serpina3n-201	protein_coding	12	104406729	104414329	+	168.082	171.46	72.1051	72.082	-1.15157	1.11935e-09	2.87066e-08
ENSMUST00000021522	Glrx5-201	protein_coding	12	105032690	105042906	+	4.7554	4.1655	15.5745	12.0893	1.7156	0.00190064	0.00820838
ENSMUST00000021530	Hif1a-201	protein_coding	12	73907904	73947530	+	115.061	104.024	16.5459	16.4254	-2.64756	6.9102e-44	2.46721e-41
ENSMUST00000021547	Zfyve26-201	protein_coding	12	79232346	79296304	-	5.62656	4.76707	0.668374	1.32951	-2.29068	0.000102036	0.000721626
ENSMUST00000021559	Erh-201	protein_coding	12	80634022	80644341	-	24.2462	27.3792	71.1364	69.5372	1.52977	1.27008e-05	0.000122559
ENSMUST00000021567	Pcnx-201	protein_coding	12	81860030	82000924	+	9.14556	8.64763	3.92517	3.86564	-1.10749	0.000361837	0.00206425
ENSMUST00000021605	Trip11-201	protein_coding	12	101834043	101913267	-	9.56969	9.02848	2.92282	2.71592	-1.63773	7.43948e-06	7.68516e-05
ENSMUST00000021611	Pitrm1-201	protein_coding	13	6548149	6580042	+	2.72554	2.61952	7.95947	7.85417	1.64701	0.0134605	0.0412914
ENSMUST00000021634	Akr1c13-201	protein_coding	13	4191150	4205596	+	0.238863	0	2.2522	0.896377	3.7959	0.0217463	0.0618053
ENSMUST00000021641	Tshz3-201	protein_coding	7	36698118	36773553	+	1.88372	1.61926	0.24779	0.230115	-2.78461	0.0114538	0.0360155
ENSMUST00000021669	Fcf1-201	protein_coding	12	84970897	84983303	+	14.2587	17.3269	52.0726	63.7689	1.95983	0.000344147	0.00198284
ENSMUST00000021670	Ylpm1-201	protein_coding	12	84996352	85070515	+	13.5223	12.3092	1.19505	0.616225	-3.75311	1.08414e-13	4.98705e-12
ENSMUST00000021681	Vash1-201	protein_coding	12	86678700	86692091	+	11.3168	7.52826	0.835393	1.22516	-3.10376	0.000263916	0.00159878
ENSMUST00000021693	Slc25a29-201	protein_coding	12	108825873	108835883	-	7.56228	6.22628	15.4029	15.2874	1.23793	0.0423874	0.106058
ENSMUST00000021706	Traf3-201	protein_coding	12	111166463	111267148	+	9.29588	6.38598	0	1.75067	-3.06549	0.0278077	0.0754029
ENSMUST00000021719	Atp5mpl-201	protein_coding	12	111961375	111966977	-	179.196	201.365	760.94	802.23	2.12224	6.50685e-21	5.93552e-19
ENSMUST00000021728	Siva1-201	protein_coding	12	112644679	112649145	+	7.4569	6.27097	30.0343	23.4879	2.04534	0.00496879	0.0180655
ENSMUST00000021734	Gng4-201	protein_coding	13	13784329	13827896	+	9.88878	9.86258	2.54564	3.34757	-1.65867	0.0113796	0.0358168
ENSMUST00000021750	Ryr2-201	protein_coding	13	11553102	12106945	-	6.17243	5.81127	0.356867	0.470952	-3.76993	2.82187e-17	1.91055e-15
ENSMUST00000021772	Mrs2-201	protein_coding	13	24987483	25020379	-	18.4987	16.3038	7.53609	7.504	-1.12604	0.000135787	0.00091474
ENSMUST00000021773	Gpld1-201	protein_coding	13	24943152	24992501	+	6.04242	7.02737	2.18388	3.01558	-1.24401	0.0389816	0.0992423
ENSMUST00000021785	Exoc2-201	protein_coding	13	30813919	30974054	-	14.5299	14.0529	4.83248	5.44389	-1.39047	0.00184755	0.008014
ENSMUST00000021790	Tmem14c-201	protein_coding	13	41016292	41022586	+	24.2645	21.8412	58.9982	59.2246	1.4427	0.0017274	0.00758201
ENSMUST00000021803	Nup153-201	protein_coding	13	46679905	46727940	-	14.9937	14.3704	3.57992	3.90923	-1.88683	9.87673e-07	1.33464e-05
ENSMUST00000021807	Dek-201	protein_coding	13	47084782	47106190	-	37.6891	41.2713	8.1238	9.65474	-2.06639	2.6135e-08	5.19528e-07
ENSMUST00000021810	Id4-201	protein_coding	13	48261228	48266026	+	12.2623	11.7856	5.30245	3.22203	-1.41455	0.00753244	0.0254653
ENSMUST00000021828	Nxnl2-201	protein_coding	13	51171022	51175188	+	54.5398	57.2017	162.573	146.838	1.55233	6.10876e-10	1.63357e-08
ENSMUST00000021903	Gadd45g-201	protein_coding	13	51846678	51848468	+	13.1081	14.8597	62.3656	63.0611	2.24875	6.29464e-07	9.05196e-06
ENSMUST00000021957	Fam193b-201	protein_coding	13	55539316	55571120	-	24.8104	23.2859	10.7034	10.7132	-1.08284	0.000595958	0.00313056
ENSMUST00000021990	Ptdss1-201	protein_coding	13	66932830	66998401	+	14.8283	15.5667	5.41874	1.97005	-1.96023	0.00113428	0.00533422
ENSMUST00000022032	2210016F16Rik-201	protein_coding	13	58379817	58385225	-	5.67406	5.69752	12.874	13.5675	1.30152	0.012413	0.0386014
ENSMUST00000022057	Tppp-201	protein_coding	13	74009419	74035753	+	25.9904	25.6059	5.18851	4.8647	-2.276	1.60464e-12	6.43278e-11
ENSMUST00000022075	Pcsk1-201	protein_coding	13	75089826	75134861	+	4.16111	4.4806	0.571777	0.581907	-2.81844	0.000985884	0.00474472
ENSMUST00000022089	Med10-201	protein_coding	13	69809841	69816104	+	16.4142	12.3888	35.1091	43.6411	1.53807	0.00822206	0.0273676
ENSMUST00000022097	Ndufs6-201	protein_coding	13	73319874	73328542	-	51.555	50.7973	193.766	217.969	2.0931	1.87087e-10	5.49491e-09
ENSMUST00000022098	Mrpl36-201	protein_coding	13	73330988	73332178	+	19.7822	22.4022	37.7226	49.5233	1.13369	0.0289148	0.0778642
ENSMUST00000022135	Ak6-201	protein_coding	13	100650979	100666359	+	8.52646	6.7267	24.7866	23.079	1.73452	0.00678555	0.0233778
ENSMUST00000022147	Smn1-201	protein_coding	13	100124852	100137690	+	12.8275	14.9721	31.7553	32.263	1.28579	0.0142725	0.043418
ENSMUST00000022176	Hmgcr-201	protein_coding	13	96648967	96670936	-	33.867	33.6873	14.4701	15.3955	-1.09322	3.43151e-05	0.000285185
ENSMUST00000022196	Ap3b1-201	protein_coding	13	94358960	94566317	+	7.968	9.75163	2.29729	1.84427	-2.01184	0.00154556	0.00692487
ENSMUST00000022217	Zfyve16-201	protein_coding	13	92487108	92530868	-	4.22934	3.82678	0.667563	1.15132	-2.0621	0.00686034	0.0235928
ENSMUST00000022222	Erbin-201	protein_coding	13	103818787	103920514	-	6.72087	3.81359	0	0.322338	-4.92496	0.000328786	0.00191266
ENSMUST00000022225	Trim23-201	protein_coding	13	104178797	104203017	+	14.0436	14.1393	0	1.42274	-4.21033	0.002011	0.00860048
ENSMUST00000022242	Emb-201	protein_coding	13	117220272	117274415	+	14.6737	14.6096	3.05221	4.73011	-1.82426	0.00150795	0.00678896
ENSMUST00000022245	Mrps30-201	protein_coding	13	118378381	118387252	-	5.96844	6.49302	13.0834	11.7525	1.07912	0.030735	0.0818974
ENSMUST00000022257	Atxn7-201	protein_coding	14	14012491	14107302	+	6.73635	7.27962	2.65555	3.02018	-1.21986	0.0115634	0.0363077
ENSMUST00000022264	Ptprg-201	protein_coding	14	11553532	12242041	+	4.85184	4.39824	1.34972	1.27788	-1.73248	0.00165537	0.00732425
ENSMUST00000022282	Gpx8-201	protein_coding	13	113042759	113046410	-	10.5386	11.9215	39.0594	39.2033	1.88506	0.00070223	0.00358017
ENSMUST00000022317	Prxl2a-201	protein_coding	14	40993740	41013775	-	14.4573	9.19243	24.7079	24.0153	1.12782	0.0388056	0.0989264
ENSMUST00000022341	Rtraf-201	protein_coding	14	19811351	19823824	-	47.5299	48.9107	105.893	103.375	1.20146	1.64122e-06	2.0858e-05
ENSMUST00000022358	Zswim8-201	protein_coding	14	20707552	20723619	+	15.8626	14.6255	2.31409	2.26285	-2.65092	1.24825e-10	3.8107e-09
ENSMUST00000022369	Vcl-201	protein_coding	14	20929398	21033676	+	7.68555	7.8064	2.76565	2.81596	-1.3878	0.00960506	0.0310484
ENSMUST00000022377	Txndc16-201	protein_coding	14	45134448	45219394	-	11.1294	11.2225	4.86101	3.82776	-1.27955	0.0118187	0.0370103
ENSMUST00000022378	Ero1l-201	protein_coding	14	45283087	45318572	-	14.6794	13.9868	6.59424	6.27796	-1.07077	0.0100684	0.0323003
ENSMUST00000022450	Tasor-201	protein_coding	14	27428834	27483555	+	10.1106	9.5271	0.800964	1.17025	-3.23184	9.11744e-11	2.84033e-09
ENSMUST00000022461	Dph3-201	protein_coding	14	32080566	32085609	-	2.52596	2.74096	15.0136	15.0624	2.59696	0.00449412	0.0166709
ENSMUST00000022470	Parg-201	protein_coding	14	32201949	32297550	+	7.97257	5.78271	0.679851	1.39563	-2.63984	0.000480795	0.00261893
ENSMUST00000022474	Pbrm1-202	protein_coding	14	31025510	31118947	+	2.18741	1.31937	0	0.0346044	-6.5469	3.10867e-05	0.000262363
ENSMUST00000022496	Kpna3-201	protein_coding	14	61365211	61439874	-	19.9178	19.9169	9.47853	8.52568	-1.0621	0.00367843	0.0141505
ENSMUST00000022504	Mapk8-201	protein_coding	14	33381049	33447145	-	5.49323	3.85063	0.289929	0.372493	-3.73322	0.00069142	0.00353452
ENSMUST00000022511	Zmym2-201	protein_coding	14	56887819	56962701	+	12.8252	12.184	3.06797	3.48443	-1.84736	2.59845e-06	3.10706e-05
ENSMUST00000022518	Eef1akmt1-201	protein_coding	14	57549598	57571569	-	12.8779	13.7672	36.1707	39.6421	1.59257	0.0100385	0.0322307
ENSMUST00000022529	Tkt-201	protein_coding	14	30549131	30574720	+	26.3619	25.2557	12.6524	10.9976	-1.04252	0.00336092	0.013128
ENSMUST00000022531	Lats2-201	protein_coding	14	57689662	57746123	-	9.29961	8.8305	2.49435	2.34063	-1.82343	0.000531327	0.00284234
ENSMUST00000022535	Dcp1a-201	protein_coding	14	30479612	30527063	+	5.96218	6.41292	1.93274	2.41195	-1.42456	0.0185429	0.054059
ENSMUST00000022561	Amer2-201	protein_coding	14	60377692	60388197	+	30.3691	28.3245	11.4716	10.7954	-1.31427	1.84564e-10	5.42429e-09
ENSMUST00000022563	Mtmr6-201	protein_coding	14	60265228	60302370	+	23.6042	25.0532	2.43296	2.61515	-3.18341	2.57768e-13	1.14039e-11
ENSMUST00000022589	Enox1-201	protein_coding	14	77156763	77721407	+	3.93356	2.38732	0	0.506715	-3.55574	0.0245292	0.0681497
ENSMUST00000022609	Elp3-201	protein_coding	14	65530449	65593075	-	21.0409	26.7971	6.07857	7.20087	-1.76539	7.996e-05	0.000586195
ENSMUST00000022638	Nefm-201	protein_coding	14	68119283	68124846	-	49.0181	51.7581	11.1419	10.0785	-2.16396	1.53771e-14	7.86071e-13
ENSMUST00000022639	Nefl-201	protein_coding	14	68083863	68089095	+	155.793	153.595	26.5588	24.5062	-2.51525	2.19401e-41	6.51093e-39
ENSMUST00000022666	Klhl1-201	protein_coding	14	96102736	96519102	-	1.58775	1.24229	0.190103	0.271119	-2.527	0.0196918	0.056886
ENSMUST00000022691	Hr-201	protein_coding	14	70554056	70573548	+	14.5193	13.5257	0	0.901017	-4.86028	0.000228659	0.00140797
ENSMUST00000022696	Xpo7-201	protein_coding	14	70664818	70766554	-	15.5903	11.7146	4.46666	3.23224	-1.74328	0.0002928	0.00174622
ENSMUST00000022701	Rb1-201	protein_coding	14	73195502	73325822	-	15.2609	14.6015	1.93311	3.06851	-2.49039	4.23988e-07	6.40127e-06
ENSMUST00000022706	Sucla2-201	protein_coding	14	73552766	73595783	+	30.4651	31.1849	10.8336	11.9862	-1.3497	0.00604084	0.0212396
ENSMUST00000022715	Rbm26-201	protein_coding	14	105115063	105177327	-	7.78772	7.61415	0	0.553557	-4.70028	0.00077015	0.00385911
ENSMUST00000022722	Acod1-201	protein_coding	14	103046977	103056573	+	3.67756	4.14578	12.1905	11.0693	1.65464	0.00967579	0.0312394
ENSMUST00000022765	Rab2b-201	protein_coding	14	52261759	52279545	-	8.19483	7.21095	0.149428	0	-6.52584	1.20425e-06	1.58603e-05
ENSMUST00000022781	Dad1-201	protein_coding	14	54235479	54254104	-	54.0993	64.7296	143.742	153.846	1.40815	1.27676e-06	1.6676e-05
ENSMUST00000022793	Acin1-201	protein_coding	14	54642161	54686931	-	3.34686	6.04323	0.266787	0.061939	-4.74993	1.75858e-05	0.000161903
ENSMUST00000022803	Psmb5-201	protein_coding	14	54614119	54618022	-	89.8156	92.619	227.767	232.696	1.41975	1.03072e-09	2.65379e-08
ENSMUST00000022815	Ngdn-201	protein_coding	14	55015454	55024137	+	20.3117	21.6959	49.9373	56.7359	1.42894	0.000744624	0.00375484
ENSMUST00000022828	Emc9-201	protein_coding	14	55581522	55585302	-	10.3756	9.97991	25.5787	25.6774	1.41643	0.0473631	0.115869
ENSMUST00000022831	Khnyn-201	protein_coding	14	55884947	55896781	+	2.51886	1.90394	0.1114	0.236465	-3.55225	0.00335405	0.0131079
ENSMUST00000022842	Cct5-201	protein_coding	15	31590800	31601804	-	105.579	106.126	225.928	231.554	1.19598	7.73844e-12	2.86824e-10
ENSMUST00000022881	Retreg1-201	protein_coding	15	25843180	25973687	+	6.49666	4.53327	0.972318	1.03195	-2.37725	0.00751939	0.0254325
ENSMUST00000022882	Myo10-201	protein_coding	15	25752910	25813671	+	9.38904	9.35492	24.6726	23.3855	1.44238	1.27809e-07	2.22514e-06
ENSMUST00000022916	Lrp12-201	protein_coding	15	39870589	39943788	-	11.2035	11.9768	5.19751	4.14996	-1.22781	0.0115253	0.0362033
ENSMUST00000022927	Rad21-201	protein_coding	15	51962240	51991747	-	46.0027	48.7165	17.5228	16.7971	-1.38076	2.47935e-08	4.9523e-07
ENSMUST00000022953	Fam135b-201	protein_coding	15	71431609	71727838	-	2.78766	2.7687	0.382258	0.66123	-2.32563	3.31393e-05	0.000277229
ENSMUST00000022954	Khdrbs3-201	protein_coding	15	68928420	69093512	+	43.3603	46.6492	19.4975	18.2732	-1.17011	0.00103906	0.00494955
ENSMUST00000022976	Washc5-201	protein_coding	15	59331997	59374167	-	14.2762	14.6036	2.81902	2.87765	-2.25643	4.801e-06	5.2278e-05
ENSMUST00000022980	Ndufb9-201	protein_coding	15	58933756	58939488	+	112.43	115.116	365.434	362.793	1.76216	3.25953e-15	1.77744e-13
ENSMUST00000022986	Fbxo32-201	protein_coding	15	58175879	58214932	-	4.93849	4.75613	1.40905	1.70568	-1.55237	0.0118833	0.0371871
ENSMUST00000023024	Tef-201	protein_coding	15	81811414	81826698	+	34.586	31.2032	1.72266	1.06823	-4.4766	5.7053e-27	8.26601e-25
ENSMUST00000023062	Tomm22-201	protein_coding	15	79670861	79673400	+	28.3248	30.1008	75.2537	69.722	1.3951	5.04843e-06	5.47374e-05
ENSMUST00000023064	Cby1-201	protein_coding	15	79659199	79667660	+	19.5983	19.5843	37.239	36.7104	1.00087	0.0371917	0.0955371
ENSMUST00000023085	Ndufa6-201	protein_coding	15	82350140	82354322	-	70.3615	74.3973	191.961	187.26	1.47287	1.96862e-06	2.44678e-05
ENSMUST00000023086	Smdt1-201	protein_coding	15	82345954	82349090	+	64.5649	77.3485	216.755	208.892	1.66758	2.88897e-09	6.93794e-08
ENSMUST00000023095	Septin3-201	protein_coding	15	82275239	82294574	+	30.5034	29.4556	8.81728	9.66022	-1.61334	9.33334e-09	2.03019e-07
ENSMUST00000023100	Srebf2-201	protein_coding	15	82147181	82205379	+	32.5373	32.6287	15.5354	14.5242	-1.03242	3.93105e-05	0.000319156
ENSMUST00000023112	Pmm1-201	protein_coding	15	81951108	81960930	-	75.8251	83.8628	173.907	164.882	1.16864	2.19183e-07	3.57362e-06
ENSMUST00000023113	Polr3h-201	protein_coding	15	81915029	81926240	-	7.60643	6.7447	17.9211	20.1905	1.4927	0.00198578	0.00851335
ENSMUST00000023117	Phf5a-201	protein_coding	15	81864520	81871911	-	12.1966	12.0757	31.5714	35.2965	1.5466	0.000762923	0.00382852
ENSMUST00000023123	Col2a1-201	protein_coding	15	97975602	98004695	-	4.01612	3.46022	0	0.500732	-3.79039	0.011122	0.0351147
ENSMUST00000023128	Itga5-201	protein_coding	15	103344286	103366763	-	1.95565	1.67553	7.53127	6.27217	2.00927	0.00263253	0.0107592
ENSMUST00000023133	Ppp1r1a-201	protein_coding	15	103530279	103538003	-	20.3118	21.6975	38.5693	49.6608	1.15646	0.00808626	0.027008
ENSMUST00000023138	Shisa9-201	protein_coding	16	11984581	12270902	+	6.41076	6.13753	1.79769	2.05322	-1.61781	0.0165615	0.049199
ENSMUST00000023143	Litaf-201	protein_coding	16	10959275	10993121	-	8.61272	8.15059	16.444	17.715	1.11145	0.0313024	0.0831089
ENSMUST00000023146	Nubp1-201	protein_coding	16	10411948	10424428	+	5.46163	5.20186	16.5461	15.6448	1.67704	0.00536458	0.0192428
ENSMUST00000023176	Zfp263-201	protein_coding	16	3744093	3750781	+	7.58695	7.4085	1.85139	2.75351	-1.61307	0.0270561	0.0737454
ENSMUST00000023210	Cyc1-201	protein_coding	15	76343523	76346260	+	45.6701	38.0948	90.1717	93.6901	1.21897	9.32795e-06	9.35476e-05
ENSMUST00000023213	Hgh1-201	protein_coding	15	76368898	76371437	+	5.12096	5.85456	18.4605	17.995	1.81518	0.00220012	0.00929275
ENSMUST00000023217	Bop1-201	protein_coding	15	76452989	76477277	-	11.1333	12.5866	26.4178	21.4112	1.09424	0.0100535	0.032265
ENSMUST00000023219	Fbxl6-201	protein_coding	15	76535721	76538735	-	4.96113	4.24726	21.7927	17.2244	2.16635	0.000811916	0.00403451
ENSMUST00000023231	Tsta3-201	protein_coding	15	75924683	75929753	-	8.38692	8.74018	19.6641	29.1869	1.5976	0.0105316	0.0335476
ENSMUST00000023235	Eef1d-201	protein_coding	15	75895804	75909329	-	7.26437	13.1971	60.6514	51.4564	2.53459	1.71254e-05	0.000158443
ENSMUST00000023241	Ly6h-201	protein_coding	15	75564747	75566657	-	13.7842	19.6685	38.6918	35.4231	1.22963	0.0344186	0.0897658
ENSMUST00000023276	Trappc9-201	protein_coding	15	72589620	73055810	-	16.0983	17.6135	33.6163	35.2085	1.11398	0.000182053	0.00116429
ENSMUST00000023335	Nectin3-202	protein_coding	16	46387706	46496967	-	5.74906	5.07196	1.65855	0.891628	-2.0028	0.000367217	0.00208812
ENSMUST00000023351	Mzt2-201	protein_coding	16	15848441	15863347	-	14.2713	18.6742	49.9268	52.1389	1.7137	0.000478415	0.00261032
ENSMUST00000023391	Mrpl40-201	protein_coding	16	18872018	18876862	-	9.48745	10.8211	27.6333	23.4036	1.41349	0.0185477	0.0540695
ENSMUST00000023444	Lztr1-201	protein_coding	16	17508688	17526333	+	11.2798	11.2257	4.32679	1.74058	-1.81126	0.00624121	0.0218182
ENSMUST00000023477	Dnm1l-201	protein_coding	16	16312230	16358959	-	18.0385	17.2974	3.24721	4.15686	-2.16925	2.39262e-06	2.89391e-05
ENSMUST00000023486	Tfrc-201	protein_coding	16	32608920	32632794	+	24.2794	24.2427	1.02525	2.71604	-3.60838	1.38612e-12	5.59604e-11
ENSMUST00000023487	Arhgap31-201	protein_coding	16	38598340	38713274	-	6.88888	6.19931	2.4338	3.14072	-1.14417	0.0154659	0.0464517
ENSMUST00000023491	Lrch3-201	protein_coding	16	32914100	33015647	+	11.6682	11.9364	5.66185	5.29771	-1.02228	0.0118496	0.0370916
ENSMUST00000023497	Lmln-201	protein_coding	16	33062521	33127695	+	7.72721	6.81797	3.03761	3.78964	-1.00565	0.0409372	0.103164
ENSMUST00000023507	Gsk3b-201	protein_coding	16	38089001	38246084	+	26.0881	23.4837	8.52946	9.16362	-1.40164	6.21198e-09	1.40333e-07
ENSMUST00000023509	Klhl24-201	protein_coding	16	20097542	20129221	+	10.1283	10.4124	4.0819	4.15794	-1.23354	0.000765971	0.00384212
ENSMUST00000023531	Hcls1-201	protein_coding	16	36934983	36963212	+	10.2319	10.0794	24.1047	18.3301	1.14515	0.022459	0.0634381
ENSMUST00000023538	Mylk-201	protein_coding	16	34784921	35002420	+	10.5237	10.3733	2.96172	3.36292	-1.6394	3.71567e-05	0.000304974
ENSMUST00000023550	Pdia5-201	protein_coding	16	35397312	35490873	-	6.66545	8.49037	22.3021	23.9016	1.69224	0.0016875	0.00743758
ENSMUST00000023572	Cxadr-201	protein_coding	16	78301496	78340760	+	10.2447	10.1603	2.61937	3.01351	-1.77202	0.000177253	0.00113869
ENSMUST00000023580	Usp25-201	protein_coding	16	77013706	77116780	+	9.64783	9.70583	2.92599	2.03521	-1.88229	0.000501732	0.00271196
ENSMUST00000023608	Atp5j-201	protein_coding	16	84827871	84835625	-	70.2645	78.5902	147.852	143.145	1.05049	0.000271099	0.00163623
ENSMUST00000023611	Adamts5-201	protein_coding	16	85856173	85901828	-	5.71468	5.377	1.97179	2.19368	-1.32787	0.00297984	0.0118842
ENSMUST00000023622	Parp9-201	protein_coding	16	35939011	35972605	+	6.86584	6.34093	15.655	16.7843	1.38064	0.00391954	0.0148863
ENSMUST00000023630	Psmg1-201	protein_coding	16	95979933	95990960	-	10.5184	11.5565	22.3849	29.6572	1.32027	0.0439167	0.109102
ENSMUST00000023672	Rcan1-201	protein_coding	16	92391955	92400077	-	6.03677	6.75957	19.8823	15.5919	1.5534	0.00505615	0.0183244
ENSMUST00000023694	Cfap298-201	protein_coding	16	90925809	90935114	-	27.2535	25.45	79.6699	77.5833	1.66095	1.56218e-07	2.66194e-06
ENSMUST00000023707	Sod1-201	protein_coding	16	90220754	90226329	+	177.696	191.813	541.334	582.706	1.68922	1.02963e-17	7.17358e-16
ENSMUST00000023736	Lmbr1l-201	protein_coding	15	98903917	98918231	-	15.0461	15.0895	38.8422	42.5701	1.51782	9.69937e-06	9.69322e-05
ENSMUST00000023741	Kmt2d-201	protein_coding	15	98831672	98871204	-	18.0592	16.3791	3.93506	4.93519	-1.87152	1.25364e-16	7.93523e-15
ENSMUST00000023750	Faim2-201	protein_coding	15	99497012	99528165	-	20.9359	20.2567	5.53055	6.57089	-1.682	3.61881e-06	4.11996e-05
ENSMUST00000023761	Cox14-201	protein_coding	15	99725647	99729532	+	15.8449	17.603	39.9294	35.9635	1.26497	0.000653655	0.0033785
ENSMUST00000023768	Dip2b-201	protein_coding	15	100154396	100215666	+	1.36567	0.514468	0	0.0290954	-6.07333	0.000272522	0.00164243
ENSMUST00000023776	Slc4a8-201	protein_coding	15	100761747	100823968	+	16.3561	14.8349	4.0648	4.10089	-1.84885	1.90554e-12	7.59241e-11
ENSMUST00000023779	Nr4a1-201	protein_coding	15	101266846	101274795	+	7.45833	11.9527	33.4678	29.888	1.78796	3.3546e-05	0.000279811
ENSMUST00000023803	Krt18-201	protein_coding	15	102028180	102032027	+	42.9437	45.1283	142.054	137.471	1.74989	5.77207e-13	2.43348e-11
ENSMUST00000023813	Tarbp2-201	protein_coding	15	102518459	102523676	+	9.5854	9.27693	24.7536	22.8331	1.41653	0.0113627	0.0357782
ENSMUST00000023814	Npff-201	protein_coding	15	102523839	102524621	-	0	0.444928	1.32767	3.38185	3.40091	0.0434829	0.108325
ENSMUST00000023828	Rttn-201	protein_coding	18	88971790	89131016	+	1.99001	2.06325	0	0.224728	-4.08693	0.00699384	0.0239565
ENSMUST00000023829	Cdkn1a-201	protein_coding	17	29093769	29100722	+	3.53423	4.25298	14.0735	12.8561	1.87209	0.0067732	0.023344
ENSMUST00000023851	Ndufa5-201	protein_coding	6	24518666	24528013	-	15.1092	19.1861	45.6118	40.5087	1.40973	0.0108992	0.0344996
ENSMUST00000023854	Fhl1-201	protein_coding	X	56731787	56793346	+	17.2364	19.4226	3.53542	6.18857	-1.8273	0.00180766	0.00787005
ENSMUST00000023869	Denr-201	protein_coding	5	123907175	123928835	+	8.34024	8.26329	19.8478	21.1905	1.39037	0.00375951	0.0144102
ENSMUST00000023882	Sympk-201	protein_coding	7	19024377	19054617	+	19.5125	19.1592	6.69444	5.53745	-1.57696	8.15529e-05	0.000594805
ENSMUST00000023918	Ivns1abp-201	protein_coding	1	151344477	151364422	+	39.1632	36.0477	4.71105	8.19808	-2.45554	1.25881e-10	3.83782e-09
ENSMUST00000023934	Hbb-bs-201	protein_coding	7	103826534	103827928	-	37.3035	39.8771	230.131	230.302	2.66024	1.26959e-17	8.77785e-16
ENSMUST00000024042	Creld2-201	protein_coding	15	88819646	88826683	+	18.5369	18.8269	54.3013	50.3013	1.5686	0.000120404	0.000827086
ENSMUST00000024119	Trip6-201	protein_coding	5	137309654	137314404	-	7.23024	6.73663	16.0417	17.6247	1.35363	0.0141069	0.0429942
ENSMUST00000024206	Gnb3-201	protein_coding	6	124834240	124840275	-	270.116	267.816	519.626	517.725	1.03147	1.99282e-16	1.23742e-14
ENSMUST00000024249	Prph-201	protein_coding	15	99055181	99058973	+	6.22547	5.80518	16.1994	18.7668	1.62416	0.0101616	0.0325623
ENSMUST00000024260	Pcbp4-201	protein_coding	9	106453842	106464012	+	167.641	170.803	372.511	344.258	1.16613	1.30995e-15	7.48323e-14
ENSMUST00000024486	Mrps23-201	protein_coding	11	88204388	88211507	+	16.4883	15.732	37.7572	43.47	1.41985	0.00204015	0.00870479
ENSMUST00000024627	Chd1-201	protein_coding	17	15704967	15772610	+	8.23627	8.11198	3.02205	3.29738	-1.28647	0.00200568	0.00858265
ENSMUST00000024698	Tnfrsf12a-201	protein_coding	17	23675445	23677468	-	13.1729	13.3502	59.5752	53.3509	2.1738	8.84811e-06	8.95609e-05
ENSMUST00000024734	Mrpl14-201	protein_coding	17	45686322	45698495	+	24.9034	19.9976	60.53	75.2203	1.68145	0.00157738	0.00704329
ENSMUST00000024747	Vegfa-201	protein_coding	17	46016993	46031815	-	7.27331	9.48769	18.6601	15.7285	1.11926	0.0201394	0.0579521
ENSMUST00000024763	Mrps18a-201	protein_coding	17	46110986	46128910	+	23.383	21.1906	60.9111	76.4958	1.70869	0.000178343	0.00114477
ENSMUST00000024766	Rrp36-201	protein_coding	17	46667458	46674255	-	2.09012	2.82296	11.5951	15.5318	2.54342	0.00557562	0.0198719
ENSMUST00000024791	Trem2-201	protein_coding	17	48346401	48352273	+	0.633288	0.911938	3.30177	5.12164	2.5206	0.0332584	0.0873529
ENSMUST00000024880	Vit-201	protein_coding	17	78508064	78627398	+	3.3872	3.53201	0.685146	0.479622	-2.48139	0.0210658	0.0601668
ENSMUST00000024882	Ttc27-201	protein_coding	17	74717732	74863570	+	5.55366	4.13936	1.16843	0.236208	-2.71058	0.0134289	0.041211
ENSMUST00000024894	Cyp1b1-201	protein_coding	17	79706953	79715041	-	5.52571	6.16829	0.846796	0.588262	-2.94447	7.00154e-05	0.000523352
ENSMUST00000024930	Tedc2-201	protein_coding	17	24215054	24220790	-	5.24875	5.16708	13.8695	11.0836	1.34109	0.0404593	0.102196
ENSMUST00000024954	Epas1-201	protein_coding	17	86753700	86833410	+	36.0763	34.5935	14.2775	15.0241	-1.1855	6.27247e-07	9.02861e-06
ENSMUST00000024958	Caskin1-201	protein_coding	17	24488783	24508671	+	7.49878	7.24508	0.179497	0.846695	-3.75765	7.44447e-06	7.68685e-05
ENSMUST00000024978	Nme3-201	protein_coding	17	24896500	24897522	+	17.4061	19.372	52.6164	54.32	1.62355	0.00353832	0.0137026
ENSMUST00000024983	Ift140-201	protein_coding	17	25016391	25099487	+	6.39403	5.63969	0.647267	0.587738	-3.19829	7.21042e-06	7.49088e-05
ENSMUST00000024988	C3-201	protein_coding	17	57203970	57228136	-	18.3624	17.0233	3.91994	3.90748	-2.09288	9.47864e-08	1.6961e-06
ENSMUST00000025000	St6gal2-201	protein_coding	17	55445550	55514581	+	4.14592	3.87977	0.279834	0.538739	-3.20343	0.000222516	0.00137663
ENSMUST00000025019	Arhgdig-201	protein_coding	17	26199183	26201350	-	5.50813	7.4991	15.4156	23.0192	1.65035	0.0374404	0.096051
ENSMUST00000025036	Kdm4b-201	protein_coding	17	56326074	56402864	+	17.359	15.6773	6.23579	2.8194	-1.78723	0.000251256	0.00153041
ENSMUST00000025045	Uqcc2-201	protein_coding	17	27122663	27133916	-	67.4376	82.3119	292.992	301.744	2.07352	1.5323e-12	6.15899e-11
ENSMUST00000025052	Rps10-201	protein_coding	17	27630422	27635240	-	120.446	133.736	363.604	343.847	1.5603	4.70696e-10	1.28349e-08
ENSMUST00000025064	Pdzph1-201	protein_coding	17	58878808	58991375	-	41.1137	40.5243	8.66318	11.1117	-1.95993	1.03768e-11	3.74295e-10
ENSMUST00000025081	Zeb1-201	protein_coding	18	5591864	5775467	+	8.39595	7.08095	3.00103	3.84233	-1.0915	0.0302116	0.0807522
ENSMUST00000025083	Kif5b-201	protein_coding	18	6201002	6241523	-	19.9326	19.3371	6.59026	7.03614	-1.44184	3.18514e-06	3.71337e-05
ENSMUST00000025089	Map4k3-201	protein_coding	17	80580517	80728093	-	22.4196	18.4331	3.16183	2.13458	-2.86179	2.92296e-10	8.29188e-09
ENSMUST00000025095	Cox7a2l-201	protein_coding	17	83501918	83514330	-	132.753	133.411	282.753	278.095	1.15919	2.97295e-09	7.11344e-08
ENSMUST00000025106	Polr2d-201	protein_coding	18	31789159	31796701	+	20.662	21.7402	43.2098	45.3647	1.14659	0.0163562	0.0486936
ENSMUST00000025117	Celf4-201	protein_coding	18	25478468	25753750	-	5.49622	5.96887	0.0817029	0	-6.98983	5.1739e-07	7.60787e-06
ENSMUST00000025142	Esco1-201	protein_coding	18	10566507	10610352	-	8.92539	8.67974	1.58078	0.433262	-3.04728	8.43653e-05	0.000611705
ENSMUST00000025163	Pfdn6-201	protein_coding	17	33938821	33940343	-	28.7624	39.9334	93.5295	80.9392	1.42655	0.000760657	0.00382008
ENSMUST00000025166	Cdh2-201	protein_coding	18	16588877	16809246	-	11.6662	8.66193	5.48574	3.07114	-1.16695	0.0241679	0.0673356
ENSMUST00000025170	Wdr46-201	protein_coding	17	33940660	33949697	+	4.03782	3.91712	10.8564	10.7516	1.52306	0.0264949	0.0725431
ENSMUST00000025186	Slc39a7-201	protein_coding	17	34028269	34031620	-	25.5597	34.0765	68.0282	78.9728	1.38541	4.1337e-07	6.26166e-06
ENSMUST00000025193	Brd2-201	protein_coding	17	34112023	34122600	-	10.0701	7.38016	1.10197	2.56404	-2.16175	0.00120969	0.00563502
ENSMUST00000025202	Kcnc1-201	protein_coding	7	46396497	46433354	+	12.1533	10.7658	1.79576	1.76552	-2.60115	7.52569e-10	1.98575e-08
ENSMUST00000025204	Pfdn1-201	protein_coding	18	36403676	36454524	-	34.9867	36.5741	95.718	100.644	1.54049	1.26119e-06	1.64914e-05
ENSMUST00000025215	Sil1-201	protein_coding	18	35266396	35498929	-	11.632	13.9128	24.7102	26.3242	1.08149	0.025782	0.0709884
ENSMUST00000025229	Cfb-201	protein_coding	17	34856384	34862514	-	6.7813	6.53967	0	0.398001	-4.94339	0.000733803	0.00370968
ENSMUST00000025236	Stard4-201	protein_coding	18	33199355	33213862	-	6.82664	6.44718	2.67201	2.81124	-1.19025	0.0433604	0.108114
ENSMUST00000025243	Iws1-201	protein_coding	18	32067741	32104328	+	5.46974	4.94185	1.42907	1.46878	-1.75946	0.000534109	0.00285456
ENSMUST00000025253	Prrc2a-201	protein_coding	17	35149076	35164897	-	58.8123	58.4308	19.9214	16.2285	-1.61444	3.50548e-16	2.1191e-14
ENSMUST00000025270	Riok3-201	protein_coding	18	12128741	12157387	+	8.85133	9.35118	19.061	18.7377	1.13814	0.00305835	0.0121338
ENSMUST00000025278	Mrpl27-201	protein_coding	11	94653767	94660089	+	32.6395	40.055	93.573	97.6495	1.47943	0.000297401	0.00176771
ENSMUST00000025279	Npc1-201	protein_coding	18	12189693	12236400	-	23.5432	21.3328	2.96222	2.81508	-2.87422	2.14268e-15	1.19418e-13
ENSMUST00000025290	Impact-201	protein_coding	18	12971923	12992950	+	51.6351	48.4941	17.6662	19.3398	-1.3512	5.94537e-08	1.10451e-06
ENSMUST00000025319	Rpp21-201	protein_coding	17	36255667	36258069	-	4.6667	6.04296	20.9564	17.4716	1.92784	0.0340996	0.0890872
ENSMUST00000025338	Gabbr1-201	protein_coding	17	37045966	37075067	+	13.4328	8.68921	1.16593	1.7404	-2.84036	4.01907e-07	6.11437e-06
ENSMUST00000025350	Dcp2-201	protein_coding	18	44380527	44424969	+	9.14152	8.28206	4.24725	3.93395	-1.00737	0.00811883	0.0270958
ENSMUST00000025363	Hbegf-201	protein_coding	18	36504927	36515805	-	4.09784	4.21106	18.8488	18.9288	2.26861	3.2588e-05	0.000273417
ENSMUST00000025379	Dpysl3-201	protein_coding	18	43324288	43393377	-	8.69042	6.53921	0	0.417779	-5.11026	0.000573318	0.00303114
ENSMUST00000025396	Rax-201	protein_coding	18	65934636	65939089	-	41.2092	40.2335	95.739	92.0137	1.28886	4.97434e-07	7.3404e-06
ENSMUST00000025402	Gnal-201	protein_coding	18	67088216	67226792	+	9.84997	9.2369	3.61314	3.48414	-1.34342	0.00382171	0.0145924
ENSMUST00000025418	Psmg2-201	protein_coding	18	67641599	67654162	+	21.3081	17.3516	47.9752	41.8577	1.3006	0.00700232	0.02398
ENSMUST00000025425	Cep192-201	protein_coding	18	67800107	67885170	+	2.68183	2.08908	0	0.227787	-4.28751	0.00380398	0.0145356
ENSMUST00000025430	Setbp1-201	protein_coding	18	78750380	79109391	-	2.52246	2.79523	0.368861	0.593542	-2.37857	0.00177464	0.00775141
ENSMUST00000025462	Rbfa-201	protein_coding	18	80192265	80200658	-	7.44309	7.46483	24.454	23.824	1.77864	0.00387055	0.0147407
ENSMUST00000025468	Pde6a-201	protein_coding	18	61220315	61289924	+	533.611	529.813	106.159	101.237	-2.27436	9.31828e-141	3.04182e-137
ENSMUST00000025477	St8sia3-201	protein_coding	18	64254359	64279611	+	4.47557	3.92926	1.66863	1.75378	-1.21085	0.020116	0.0579064
ENSMUST00000025483	Nars-201	protein_coding	18	64499658	64516608	-	24.7932	29.0973	10.5926	6.43974	-1.58009	0.000405964	0.00227114
ENSMUST00000025511	Rps14-201	protein_coding	18	60774596	60778546	+	343.21	340.302	1666.2	1747.27	2.40459	7.93763e-64	6.84448e-61
ENSMUST00000025519	Camk2a-201	protein_coding	18	60925632	60986407	+	1.81865	2.05533	0.0730137	0.0129153	-5.23834	0.000202414	0.00127365
ENSMUST00000025541	Gnaq-201	protein_coding	19	16132831	16387463	+	13.4288	11.8908	4.22459	5.38192	-1.31189	0.00142347	0.00646916
ENSMUST00000025563	Fth1-201	protein_coding	19	9982646	9985098	+	636.868	618.596	2181.38	2243.78	1.90186	1.51891e-90	2.31386e-87
ENSMUST00000025602	Gna14-201	protein_coding	19	16435762	16610820	+	2.76183	2.13517	0.431957	0.432981	-2.40501	0.0303504	0.0810473
ENSMUST00000025639	Ccdc86-201	protein_coding	19	10941481	10949266	-	2.8537	3.62117	7.50611	9.16634	1.44894	0.0321722	0.0849985
ENSMUST00000025646	Slc15a3-201	protein_coding	19	10842544	10857915	+	1.92822	1.8786	6.93567	5.61013	1.80012	0.0418536	0.105073
ENSMUST00000025679	Otub1-201	protein_coding	19	7198202	7206316	-	42.963	41.3325	82.5933	80.5661	1.03685	7.65762e-05	0.000564726
ENSMUST00000025684	Ehd1-201	protein_coding	19	6276725	6300096	+	12.4837	11.9903	24.0177	23.9913	1.05639	0.00263121	0.0107548
ENSMUST00000025707	Zfpl1-201	protein_coding	19	6080762	6084943	-	9.1347	11.749	29.3847	26.1085	1.49287	0.00959519	0.031023
ENSMUST00000025723	Syvn1-201	protein_coding	19	6047104	6053709	+	4.75558	6.90963	18.3464	18.3715	1.73748	0.000518149	0.00278522
ENSMUST00000025729	Tnks2-201	protein_coding	19	36834232	36893477	+	31.4688	30.9858	12.3587	13.2202	-1.20313	2.81967e-07	4.47436e-06
ENSMUST00000025732	Slc25a45-201	protein_coding	19	5877817	5885766	+	0.764032	1.21623	0	0.0675763	-4.68174	0.00390753	0.0148493
ENSMUST00000025739	Uhrf2-201	protein_coding	19	30030513	30093722	+	11.5697	13.1992	2.31096	3.57833	-1.98759	0.000610926	0.00319357
ENSMUST00000025743	Mrpl21-201	protein_coding	19	3283060	3291201	+	23.3574	26.2274	82.004	80.5034	1.79568	3.48558e-05	0.000288856
ENSMUST00000025759	Eif1ad-201	protein_coding	19	5366741	5371526	+	10.4289	9.98399	26.9815	27.8168	1.50838	0.000213133	0.00132993
ENSMUST00000025761	Cabp4-201	protein_coding	19	4135423	4139609	-	79.7263	85.9112	221.154	216.62	1.48595	2.69323e-13	1.18921e-11
ENSMUST00000025762	Banf1-201	protein_coding	19	5364638	5367168	-	13.182	15.0441	26.2026	33.3584	1.16213	0.0298722	0.0800004
ENSMUST00000025767	Aip-201	protein_coding	19	4114464	4121575	-	40.7072	44.2511	90.8482	87.0507	1.14959	0.000119304	0.00082169
ENSMUST00000025779	Cdk2ap2-201	protein_coding	19	4097182	4099017	+	53.1915	47.0003	92.4399	108.274	1.08802	0.000403623	0.00226003
ENSMUST00000025791	Grk2-201	protein_coding	19	4286001	4305955	-	10.3261	11.7242	24.8121	22.5155	1.18502	0.00197627	0.00847815
ENSMUST00000025802	Nudt8-201	protein_coding	19	4000580	4002103	+	4.1039	2.11801	13.6937	12.5106	2.15899	0.0355541	0.0921075
ENSMUST00000025811	Yif1a-201	protein_coding	19	5088545	5092881	+	9.95556	8.10821	30.3234	25.2848	1.70386	0.00166155	0.00734572
ENSMUST00000025830	Apba1-201	protein_coding	19	23758887	23949596	+	22.397	20.2754	6.10627	5.68335	-1.77177	2.10146e-09	5.16339e-08
ENSMUST00000025836	Mrpl11-201	protein_coding	19	4962147	4966999	+	4.72356	4.82246	9.83986	14.3098	1.42551	0.0120961	0.0377624
ENSMUST00000025846	Ppp6r3-201	protein_coding	19	3454928	3575720	-	7.20544	6.91109	0	1.36744	-3.26665	0.021403	0.0609729
ENSMUST00000025850	Fosl1-201	protein_coding	19	5447547	5455946	+	0.438953	0.702623	12.1986	13.9808	4.59485	5.63196e-07	8.19425e-06
ENSMUST00000025856	Lrp5-201	protein_coding	19	3584828	3686556	-	2.12773	2.06858	0.0458935	0.511438	-2.81456	0.0242794	0.0675756
ENSMUST00000025864	Rnaseh2c-201	protein_coding	19	5601873	5603439	+	5.43076	5.9919	20.7197	16.8929	1.80084	0.0178091	0.0522698
ENSMUST00000025867	Rela-201	protein_coding	19	5637483	5648130	+	11.2257	11.4708	20.7409	24.7589	1.08851	0.00852537	0.0281373
ENSMUST00000025885	Znrd2-201	protein_coding	19	5730303	5731727	-	10.1036	10.5039	45.3495	50.6484	2.30528	0.000397675	0.0022327
ENSMUST00000025893	Arl2-201	protein_coding	19	6134383	6141548	-	16.2075	20.3993	41.717	39.519	1.23197	0.00759368	0.0256325
ENSMUST00000025897	Map4k2-201	protein_coding	19	6341160	6355615	+	9.56042	9.42622	3.91871	2.04795	-1.5897	0.00482318	0.0176509
ENSMUST00000025904	Prdx5-201	protein_coding	19	6906706	6910106	-	80.4969	83.3375	182.397	202.747	1.31776	3.93135e-09	9.20894e-08
ENSMUST00000025932	Shoc2-201	protein_coding	19	53944880	54033131	+	15.2162	15.6348	3.14614	3.38137	-2.15746	7.44853e-06	7.6893e-05
ENSMUST00000025993	Slit1-201	protein_coding	19	41600259	41743665	-	1.15235	1.30587	0.0625984	0	-5.09612	0.00107487	0.00509151
ENSMUST00000026009	Arl3-201	protein_coding	19	46531096	46573093	-	170.926	177.017	348.635	356.4	1.10306	1.94535e-08	3.95835e-07
ENSMUST00000026084	Slc18a2-201	protein_coding	19	59260896	59296012	+	1.97967	1.60428	0.187733	0.365287	-2.60622	0.0243952	0.0678401
ENSMUST00000026094	Hdgfl3-201	protein_coding	7	81891974	81934459	-	1.0221	0.900415	0.11023	0.0146238	-3.89946	0.00709695	0.0242586
ENSMUST00000026129	Pcyt2-201	protein_coding	11	120610087	120617936	-	20.0093	18.715	39.665	38.4671	1.09645	0.00345016	0.0134192
ENSMUST00000026170	Ubtd1-201	protein_coding	19	41981763	42034643	+	30.6149	29.9279	58.2718	59.0782	1.03896	0.00154429	0.00692121
ENSMUST00000026175	Fn3k-201	protein_coding	11	121434913	121450491	+	16.8224	15.8826	33.2172	33.894	1.12209	0.0402292	0.101719
ENSMUST00000026221	Scd2-201	protein_coding	19	44293674	44306864	+	95.932	96.4287	36.9794	36.8512	-1.29744	7.6065e-15	4.00489e-13
ENSMUST00000026222	Ndufb8-201	protein_coding	19	44550240	44555440	-	144.136	143.109	361.497	365.677	1.42427	1.03452e-10	3.1945e-09
ENSMUST00000026243	Oga-201	protein_coding	19	45750259	45783551	-	37.2815	38.267	7.61888	8.26016	-2.16605	4.04841e-16	2.43443e-14
ENSMUST00000026252	Ldb1-201	protein_coding	19	46032689	46044914	-	22.2337	23.9095	5.46875	9.80368	-1.50829	0.0104529	0.0333385
ENSMUST00000026254	Gbf1-201	protein_coding	19	46152509	46286510	+	11.2967	11.8017	2.63174	1.70837	-2.3289	4.67581e-07	6.96837e-06
ENSMUST00000026262	Hexa-201	protein_coding	9	59539540	59565109	+	18.274	18.5911	35.0459	36.2928	1.03659	0.00631596	0.0220321
ENSMUST00000026270	Sacm1l-201	protein_coding	9	123529759	123592600	+	4.92605	5.59953	0	1.11867	-3.13026	0.0368981	0.0949162
ENSMUST00000026274	Lztfl1-201	protein_coding	9	123697012	123717625	-	7.15258	7.64497	1.387	3.5412	-1.49835	0.0369457	0.0950174
ENSMUST00000026289	Hsd17b10-201	protein_coding	X	152001845	152004442	+	15.1752	19.2662	43.4976	49.998	1.52575	0.00292725	0.0117236
ENSMUST00000026292	Huwe1-201	protein_coding	X	151803327	151935417	+	29.736	25.5673	0.476562	1.60359	-4.64351	4.49895e-22	4.47944e-20
ENSMUST00000026296	Fgd1-201	protein_coding	X	151047170	151089521	+	3.47652	1.54743	0.394662	0.418868	-2.51957	0.0198303	0.0572101
ENSMUST00000026328	Prdx4-201	protein_coding	X	155323918	155338467	-	12.9191	12.6679	39.2369	36.9881	1.65773	0.00328493	0.0128741
ENSMUST00000026360	Itgb8-201	protein_coding	12	119158022	119238802	-	4.23308	4.52465	0.502671	0.588347	-2.9187	1.83717e-05	0.000167741
ENSMUST00000026367	Sp4-201	protein_coding	12	118234933	118301370	-	9.98313	9.27715	2.30867	2.66365	-1.86903	0.00013392	0.000904698
ENSMUST00000026390	Rabgef1-201	protein_coding	5	130187161	130214337	+	24.4403	23.3382	11.4045	6.4446	-1.33845	0.00328247	0.0128667
ENSMUST00000026407	Cd63-201	protein_coding	10	128909699	128912815	+	98.6857	105.547	463.204	478.922	2.2896	1.02518e-35	2.35436e-33
ENSMUST00000026409	Ormdl2-201	protein_coding	10	128817902	128821594	-	1.94375	1.71567	8.13112	5.69995	2.00518	0.0423019	0.105904
ENSMUST00000026420	Rps26-201	protein_coding	10	128624537	128626747	-	97.2567	97.3248	424.556	439.768	2.23543	3.04738e-24	3.75387e-22
ENSMUST00000026427	Esyt1-201	protein_coding	10	128509965	128525870	-	5.90624	6.47004	2.63769	1.54707	-1.48155	0.0387259	0.0987508
ENSMUST00000026433	Smarcc2-201	protein_coding	10	128459294	128490172	+	8.94902	5.48954	17.7307	18.0048	1.39283	0.000558959	0.00296862
ENSMUST00000026434	Chmp6-201	protein_coding	11	119913810	119919548	+	20.2457	19.1428	39.0958	35.4661	1.00352	0.0161602	0.048201
ENSMUST00000026439	Nabp2-201	protein_coding	10	128401395	128409874	-	32.5454	29.3969	90.9697	85.5002	1.5942	2.00512e-06	2.48876e-05
ENSMUST00000026445	Fscn2-201	protein_coding	11	120361534	120368168	+	42.6362	45.0858	85.6122	86.4361	1.05563	4.05876e-05	0.000328067
ENSMUST00000026446	Cnpy2-201	protein_coding	10	128322468	128327187	+	21.6165	22.3145	82.1082	91.6469	2.06813	3.9272e-06	4.40326e-05
ENSMUST00000026475	Ddit3-201	protein_coding	10	127290774	127296288	+	41.6604	44.1914	171.433	190.656	2.1607	2.01138e-14	1.01909e-12
ENSMUST00000026479	Dctn2-201	protein_coding	10	127266387	127281950	+	81.9753	86.3159	169.831	171.77	1.10525	1.29297e-08	2.7306e-07
ENSMUST00000026494	Rnf165-201	protein_coding	18	77456110	77565136	-	3.08524	2.9521	1.10858	0.941255	-1.47461	0.0442084	0.109672
ENSMUST00000026519	4833420G17Rik-201	protein_coding	13	119462768	119486117	+	5.32209	4.51804	10.2653	11.7606	1.24576	0.0496619	0.120256
ENSMUST00000026539	Fuom-201	protein_coding	7	140099470	140102441	-	13.9564	11.9932	58.3209	72.1735	2.41537	1.85079e-05	0.00016866
ENSMUST00000026548	Adgra1-201	protein_coding	7	139834174	139878088	+	8.19095	8.05762	2.21524	2.54483	-1.68486	0.00358415	0.0138461
ENSMUST00000026560	Psmd13-201	protein_coding	7	140881968	140898642	+	8.85521	6.66447	13.8534	22.2863	1.3066	0.0247846	0.0687266
ENSMUST00000026564	Ifitm1-201	protein_coding	7	140968040	140969825	+	1.6968	2.10301	8.6354	9.73429	2.35645	0.034799	0.0905458
ENSMUST00000026569	Drd4-201	protein_coding	7	141292006	141296464	+	35.6325	35.0368	133.449	125.946	1.95962	2.182e-23	2.49924e-21
ENSMUST00000026595	Tmem192-201	protein_coding	8	64947185	64969033	+	14.0859	13.406	29.3784	31.367	1.22974	0.0292154	0.0785072
ENSMUST00000026631	Fgf14-201	protein_coding	14	123978291	124192902	-	2.47819	3.10761	0.583452	0.184454	-2.77492	0.0167053	0.0495557
ENSMUST00000026663	Cbx8-201	protein_coding	11	119036305	119040969	-	3.96955	4.3235	9.07509	8.85929	1.19479	0.0421391	0.105593
ENSMUST00000026670	Nptx1-201	protein_coding	11	119538719	119547753	-	23.0713	22.6699	8.0738	7.61331	-1.45999	2.19419e-06	2.68817e-05
ENSMUST00000026671	Rptor-201	protein_coding	11	119603149	119899407	+	9.63935	6.05485	0	0.228739	-6.01792	1.3239e-06	1.72338e-05
ENSMUST00000026699	Mkln1-201	protein_coding	6	31398735	31516811	+	9.19849	9.42818	4.54867	3.58489	-1.11226	0.000554278	0.00294719
ENSMUST00000026703	Bach1-201	protein_coding	16	87698945	87733346	+	4.85906	4.80959	0.935261	1.42824	-1.94467	0.00535341	0.0192113
ENSMUST00000026735	Ccdc51-201	protein_coding	9	109082493	109092489	+	10.0745	10.455	27.2918	26.6594	1.47749	0.00447445	0.0166101
ENSMUST00000026743	Uqcrc1-201	protein_coding	9	108936633	108949623	+	98.9707	104.609	217.393	227.888	1.21341	6.62782e-11	2.09618e-09
ENSMUST00000026750	Cnksr2-201	protein_coding	X	157821436	158043294	-	3.02451	3.25081	0.426546	0.452707	-2.74848	0.00230661	0.00966837
ENSMUST00000026823	Pigq-201	protein_coding	17	25926421	25942048	-	9.21531	9.11825	1.04507	3.43312	-1.93968	0.0124454	0.0386784
ENSMUST00000026828	Mcrip2-201	protein_coding	17	25863698	25868764	-	1.58548	1.0841	12.3773	14.4302	3.40465	0.00155123	0.00694687
ENSMUST00000026845	Il6-201	protein_coding	5	30013114	30019975	+	0.226452	0	2.69863	2.38679	4.64209	0.00391225	0.0148648
ENSMUST00000026879	Gdap1-201	protein_coding	1	17145362	17164271	+	14.3509	13.2158	4.2685	4.10592	-1.63465	0.000656384	0.00338779
ENSMUST00000026891	Exosc7-201	protein_coding	9	123113215	123136129	+	9.4061	10.214	26.6173	23.6344	1.4405	0.0285377	0.0770486
ENSMUST00000026895	Chd2-201	protein_coding	7	73500980	73541745	-	1.4254	1.16208	0	0.213354	-3.43133	0.033902	0.0886613
ENSMUST00000026978	Xiap-201	protein_coding	X	42093728	42109656	+	1.73288	1.06856	0	0.177791	-3.8755	0.0143807	0.0436918
ENSMUST00000026985	Cplx2-201	protein_coding	13	54371349	54383917	+	48.5427	45.6471	19.0331	19.7329	-1.19627	9.87082e-08	1.7587e-06
ENSMUST00000026986	Higd2a-201	protein_coding	13	54590207	54591158	+	81.3424	76.2515	166.616	160.671	1.13834	0.000190773	0.00121141
ENSMUST00000026987	Nop16-201	protein_coding	13	54584185	54590090	-	9.24543	9.04044	26.235	29.8721	1.70135	0.000533325	0.00285137
ENSMUST00000026988	Arl10-201	protein_coding	13	54575015	54581128	+	4.03464	4.17364	0.528361	0.92126	-2.41124	0.0429847	0.107323
ENSMUST00000026989	4833439L19Rik-201	protein_coding	13	54551218	54565435	-	33.794	32.4108	8.58428	8.32722	-1.88578	7.89967e-07	1.10404e-05
ENSMUST00000026993	Tspan17-201	protein_coding	13	54789377	54796776	+	13.7477	12.2944	27.3469	29.4206	1.20874	0.0125061	0.0388301
ENSMUST00000027020	Gria4-201	protein_coding	9	4417899	4796234	-	11.0884	10.7297	0	0.26181	-6.26371	1.36185e-07	2.35661e-06
ENSMUST00000027027	Cwf19l2-201	protein_coding	9	3403592	3479236	+	7.21601	6.61459	1.9889	1.82818	-1.77409	0.00697117	0.0239002
ENSMUST00000027032	Rp1-201	protein_coding	1	4344146	4360314	-	247.291	234.439	55.2056	57.0301	-2.01728	1.76211e-71	1.71341e-68
ENSMUST00000027056	Prex2-201	protein_coding	1	10993465	11303681	+	3.73246	3.88868	0.603588	0.542053	-2.64779	1.87384e-05	0.000170251
ENSMUST00000027059	Tfap2b-201	protein_coding	1	19208914	19238576	+	24.2605	21.9727	7.93158	9.22555	-1.34461	3.88484e-06	4.36433e-05
ENSMUST00000027090	Crygb-201	protein_coding	1	65080219	65082288	-	14.8074	12.1441	46.5121	41.1704	1.78472	0.00798662	0.0267182
ENSMUST00000027127	Sf3b1-201	protein_coding	1	54985169	55027481	-	52.1699	49.9762	16.313	19.4844	-1.42751	3.63243e-11	1.19687e-09
ENSMUST00000027131	Slc39a10-201	protein_coding	1	46807544	46854046	-	15.438	15.8014	2.80023	2.62144	-2.44233	5.98266e-09	1.35689e-07
ENSMUST00000027168	Raph1-201	protein_coding	1	60483236	60566765	-	0.30746	1.75326	0.0704616	0	-4.82097	0.00551344	0.0196915
ENSMUST00000027178	Als2-201	protein_coding	1	59162926	59237231	-	16.4188	16.9526	7.53793	7.14144	-1.10063	0.000449086	0.00247512
ENSMUST00000027193	Ndufb3-201	protein_coding	1	58586384	58595964	+	54.5209	57.6328	131.311	130.195	1.30515	4.95041e-05	0.000390163
ENSMUST00000027251	Rev1-201	protein_coding	1	38052786	38129662	-	9.05326	8.79979	4.89052	2.7132	-1.15121	0.0447114	0.110646
ENSMUST00000027287	Inpp4a-201	protein_coding	1	37299891	37410736	+	11.2521	10.6001	4.76543	5.21968	-1.04413	0.0130427	0.0401962
ENSMUST00000027290	Tmem131-201	protein_coding	1	36792191	36939527	-	12.7296	12.6653	5.85568	4.87074	-1.16005	0.00161878	0.00719509
ENSMUST00000027315	Zfp142-201	protein_coding	1	74566426	74588025	-	2.97059	3.21543	0	0.226297	-4.6732	0.00137553	0.0062901
ENSMUST00000027337	Fam135a-201	protein_coding	1	24011681	24100333	-	7.54546	6.94675	0.477763	0.272454	-4.19379	1.63494e-08	3.38246e-07
ENSMUST00000027377	Igfbp5-201	protein_coding	1	72857932	72874884	-	9.43585	9.95162	1.24883	1.84862	-2.55865	1.02475e-06	1.37822e-05
ENSMUST00000027421	Trip12-201	protein_coding	1	84721189	84839304	-	12.3844	16.5269	0	1.82257	-3.89146	0.00489267	0.0178537
ENSMUST00000027446	Cops7b-201	protein_coding	1	86587100	86606500	+	6.71723	6.31514	0.371581	1.50237	-2.71063	0.0110709	0.0349728
ENSMUST00000027464	Mrpl44-201	protein_coding	1	79776018	79781445	+	14.788	13.7401	30.8546	25.9799	1.07747	0.0333174	0.0874627
ENSMUST00000027475	Gigyf2-201	protein_coding	1	87327003	87450796	+	12.1803	10.2824	1.53104	1.93969	-2.6074	2.00465e-07	3.30739e-06
ENSMUST00000027503	Dtymk-201	protein_coding	1	93792576	93801934	-	14.9413	10.921	37.6656	34.2948	1.56127	0.00717283	0.0244609
ENSMUST00000027517	Dgkd-201	protein_coding	1	87853287	87944490	+	32.5151	30.7326	5.69787	5.90756	-2.36158	2.01185e-17	1.37229e-15
ENSMUST00000027521	Agap1-201	protein_coding	1	89454806	89897617	+	3.53294	3.22934	0.602689	0.636139	-2.36309	0.000119366	0.000821928
ENSMUST00000027534	Ilkap-201	protein_coding	1	91375831	91398783	-	18.0376	21.0332	59.3873	52.8923	1.60588	5.72014e-05	0.000441209
ENSMUST00000027634	Dbi-201	protein_coding	1	120113280	120121078	-	147.582	163.981	334.68	351.672	1.22349	2.12061e-07	3.47486e-06
ENSMUST00000027684	Arl8a-201	protein_coding	1	135146824	135156269	+	46.7339	46.6149	9.60977	11.7401	-2.04336	9.59416e-07	1.30193e-05
ENSMUST00000027700	Rbbp5-201	protein_coding	1	132477435	132505659	+	7.65858	7.08162	1.13122	2.20317	-2.05105	0.00770965	0.0259531
ENSMUST00000027726	Cyb5r1-201	protein_coding	1	134405781	134411740	+	12.7526	12.7035	30.7514	32.4778	1.39706	0.00153661	0.00689354
ENSMUST00000027738	Tor1aip1-201	protein_coding	1	156006781	156036480	-	3.44156	2.58213	0.12134	0.386348	-3.46587	0.00667006	0.0230372
ENSMUST00000027741	Xpr1-201	protein_coding	1	155275701	155417329	-	18.4509	16.3369	5.85924	5.59787	-1.51807	4.57082e-07	6.84215e-06
ENSMUST00000027752	Lamc1-201	protein_coding	1	153218922	153332786	-	4.06793	4.04061	1.57449	1.34124	-1.39242	0.0278492	0.075499
ENSMUST00000027754	Ncf2-201	protein_coding	1	152807890	152836990	+	2.30579	2.84356	8.08986	7.24649	1.65421	0.0331646	0.0871616
ENSMUST00000027768	Ahctf1-201	protein_coding	1	179744894	179803680	-	11.6139	10.6754	3.65244	3.84691	-1.48606	2.50753e-05	0.000218738
ENSMUST00000027781	Cox20-201	protein_coding	1	178319130	178322693	+	31.452	36.2328	68.9784	85.7516	1.2784	0.0217751	0.0618677
ENSMUST00000027792	Srp9-201	protein_coding	1	182124750	182132407	+	40.1339	40.6456	77.0751	76.2856	1.00889	0.000819535	0.00406397
ENSMUST00000027802	Pycr2-201	protein_coding	1	180904293	180908088	+	16.0807	15.2219	55.3915	48.6857	1.81625	3.31211e-06	3.83401e-05
ENSMUST00000027863	Atp1b1-201	protein_coding	1	164437109	164458355	-	160.454	155.797	46.2544	44.1708	-1.72231	7.42272e-20	6.32884e-18
ENSMUST00000027888	Abl2-201	protein_coding	1	156559049	156642716	+	1.7837	1.2972	0	0.0118054	-7.40501	9.99068e-06	9.94087e-05
ENSMUST00000027906	Esrrg-201	protein_coding	1	187997827	188214885	+	13.2128	7.45313	2.42391	3.3958	-1.74009	0.00104747	0.00498443
ENSMUST00000027941	Atf3-201	protein_coding	1	191170296	191183340	-	17.3209	14.9828	43.5351	33.218	1.33127	0.000715773	0.00363381
ENSMUST00000027947	Angel2-201	protein_coding	1	190925112	190946962	+	0.241794	0	7.04851	4.59906	5.69886	6.20847e-05	0.00047352
ENSMUST00000027952	Plxna2-201	protein_coding	1	194619825	194816869	+	24.7967	24.1109	9.97987	9.87471	-1.21645	7.71361e-09	1.71376e-07
ENSMUST00000027991	Rgs4-201	protein_coding	1	169741477	169747642	-	32.3746	30.4303	6.22812	6.42492	-2.22679	1.65208e-08	3.41482e-07
ENSMUST00000028049	Rabgap1l-201	protein_coding	1	160257205	160792946	-	4.6856	4.24605	0.646443	0.747077	-2.59484	0.00994472	0.031984
ENSMUST00000028052	Rabgap1l-202	protein_coding	1	160219174	160351571	-	5.58509	5.14723	1.14604	1.92365	-1.71634	0.00803965	0.0268633
ENSMUST00000028062	Vim-201	protein_coding	2	13573952	13582826	+	179.756	186.403	483.29	470.824	1.46552	1.62605e-30	2.88032e-28
ENSMUST00000028076	Mllt10-201	protein_coding	2	18055237	18212387	+	7.96988	7.51456	0.923277	0	-3.98574	0.00391828	0.014884
ENSMUST00000028080	Nebl-201	protein_coding	2	17343909	17731043	-	12.5466	12.0505	1.8577	1.84841	-2.64424	1.4023e-08	2.93839e-07
ENSMUST00000028081	Plxdc2-201	protein_coding	2	16356304	16755839	+	1.76048	1.85098	0.198886	0.452324	-2.37976	0.0195647	0.0565724
ENSMUST00000028083	Psmb7-201	protein_coding	2	38588036	38644087	-	77.8486	87.9626	214.804	212.593	1.44946	1.13302e-10	3.47517e-09
ENSMUST00000028102	Kif5c-201	protein_coding	2	49619298	49774778	+	46.4303	44.6658	12.0916	14.0921	-1.71362	4.32858e-15	2.31912e-13
ENSMUST00000028105	Mindy3-201	protein_coding	2	12347263	12419470	-	5.64016	7.60226	0	1.3227	-3.23117	0.0339164	0.0886787
ENSMUST00000028117	Yme1l1-201	protein_coding	2	23156369	23199260	+	18.2702	18.2038	8.91504	8.22458	-1.00565	0.00378748	0.0144931
ENSMUST00000028123	Gad2-201	protein_coding	2	22622205	22693874	+	11.3807	10.5921	2.45351	2.56752	-2.04475	1.31654e-05	0.000126429
ENSMUST00000028132	Lrsam1-201	protein_coding	2	32925216	32961255	-	0.465143	0	10.7094	7.57751	5.38443	5.37921e-05	0.000418656
ENSMUST00000028151	Dpm2-201	protein_coding	2	32570858	32573579	+	26.1652	28.6353	79.679	92.473	1.73632	2.64685e-05	0.000229011
ENSMUST00000028155	Tsc1-201	protein_coding	2	28641237	28691167	+	5.61724	7.1783	0	0.240224	-5.62738	1.03481e-05	0.000102364
ENSMUST00000028162	Ptges2-201	protein_coding	2	32395896	32405772	+	3.70254	3.94643	10.2219	10.0745	1.49159	0.00185415	0.00803798
ENSMUST00000028177	Olfm1-201	protein_coding	2	28205659	28230736	+	6.24789	8.3636	0	0.881409	-3.94235	0.00789635	0.026484
ENSMUST00000028190	Abl1-201	protein_coding	2	31759943	31804227	+	0.30473	1.13706	2.8752	2.55983	1.99438	0.0386672	0.0986398
ENSMUST00000028200	Tor1a-201	protein_coding	2	30960627	30967933	-	11.0041	10.7646	26.5428	27.3633	1.39056	0.0106956	0.033975
ENSMUST00000028237	Cntrl-202	protein_coding	2	35109492	35178822	+	2.60135	2.40783	0	0.473167	-3.30224	0.0273532	0.0743648
ENSMUST00000028279	Strbp-201	protein_coding	2	37569868	37647285	-	5.20251	4.57616	2.11772	2.19123	-1.09749	0.00336857	0.0131523
ENSMUST00000028280	Col5a1-201	protein_coding	2	27886425	28039514	+	2.04406	2.37011	0.563542	0.403721	-2.1028	0.015501	0.0465294
ENSMUST00000028295	Dnlz-201	protein_coding	2	26348121	26352110	-	6.94098	8.30226	13.5378	16.7244	1.07517	0.0270503	0.073734
ENSMUST00000028342	Ssna1-201	protein_coding	2	25271039	25272416	-	16.3861	20.12	56.9244	53.9999	1.68603	0.000741023	0.00373998
ENSMUST00000028426	Cers6-201	protein_coding	2	68861441	69114282	+	3.98941	4.1898	1.50882	1.66089	-1.28316	0.0472312	0.115639
ENSMUST00000028470	Timm10-201	protein_coding	2	84826997	84830213	+	13.9801	12.4814	34.7847	39.9542	1.58269	0.0184756	0.0538971
ENSMUST00000028549	Slc12a6-201	protein_coding	2	112266819	112363156	+	10.3409	11.799	2.72227	1.00883	-2.48969	1.43954e-05	0.000136802
ENSMUST00000028551	Emc4-201	protein_coding	2	112363011	112368027	-	59.0536	63.71	124.814	126.076	1.11456	7.6163e-05	0.000562319
ENSMUST00000028553	Nop10-201	protein_coding	2	112261926	112263269	+	15.9207	16.4619	53.8569	47.1864	1.72459	0.000212276	0.00132639
ENSMUST00000028583	Lin7c-201	protein_coding	2	109890853	109901003	+	29.0995	28.8176	12.4086	13.7246	-1.06333	0.000260731	0.001582
ENSMUST00000028584	Commd9-201	protein_coding	2	101886253	101901646	+	15.2946	14.3622	34.1397	37.7815	1.3624	0.00721426	0.0245659
ENSMUST00000028600	Hipk3-201	protein_coding	2	104426481	104494446	-	18.2099	17.1177	3.9296	5.67137	-1.79298	6.70063e-08	1.22933e-06
ENSMUST00000028603	Fbxo3-201	protein_coding	2	104027721	104063240	+	15.2267	14.594	8.29498	4.03063	-1.1951	0.0101956	0.0326478
ENSMUST00000028619	Hsd17b12-201	protein_coding	2	94032689	94157964	-	68.1274	69.6931	25.8193	31.5882	-1.17789	5.37753e-05	0.000418597
ENSMUST00000028633	Fbn1-201	protein_coding	2	125300594	125506385	-	2.13416	2.08776	0.641432	0.578657	-1.70588	0.0300376	0.0803452
ENSMUST00000028635	Cops2-201	protein_coding	2	125831602	125859139	-	28.7091	27.473	10.8355	9.64063	-1.37149	0.00238886	0.00994204
ENSMUST00000028689	Lrp4-201	protein_coding	2	91457511	91513779	+	8.05201	7.60102	2.37076	2.29415	-1.66218	0.00023333	0.00143287
ENSMUST00000028727	Snap25-201	protein_coding	2	136713453	136782428	+	498.63	499.339	156.3	161.53	-1.56649	1.9334e-32	3.7922e-30
ENSMUST00000028728	Ubr1-201	protein_coding	2	120860269	120970715	-	13.9092	13.7895	3.30323	3.24693	-1.99557	7.6756e-09	1.7078e-07
ENSMUST00000028740	Ttbk2-201	protein_coding	2	120732816	120850604	-	5.87661	7.67525	2.09918	2.39665	-1.5084	0.000293385	0.00174879
ENSMUST00000028768	Ndufaf1-201	protein_coding	2	119655451	119662798	-	0.148393	0	2.93826	2.16561	5.25428	0.00104634	0.00497973
ENSMUST00000028781	Atrn-201	protein_coding	2	130906495	131030333	+	20.5937	19.5284	6.20242	6.38641	-1.58786	9.35485e-10	2.42499e-08
ENSMUST00000028806	Smox-201	protein_coding	2	131491764	131525183	+	1.2331	1.17139	6.64311	3.02694	2.08101	0.0404417	0.102163
ENSMUST00000028815	Slc23a2-201	protein_coding	2	132052496	132145108	-	30.5925	28.6119	8.585	9.96082	-1.58943	6.42756e-10	1.71081e-08
ENSMUST00000028829	Spred1-201	protein_coding	2	117121374	117182279	+	15.8554	15.3644	5.47258	6.27485	-1.32535	0.000142462	0.000950837
ENSMUST00000028831	Mcm8-201	protein_coding	2	132816141	132843895	+	3.8065	3.4956	0.44704	0.777585	-2.48466	0.0155457	0.0466361
ENSMUST00000028838	Hdc-201	protein_coding	2	126593667	126618678	-	2.48444	3.26858	11.0408	11.823	2.07068	0.00273308	0.0110888
ENSMUST00000028841	Usp8-201	protein_coding	2	126707343	126759297	+	19.6046	19.839	4.67618	4.13414	-2.07864	4.93727e-07	7.29513e-06
ENSMUST00000028843	Trpm7-201	protein_coding	2	126791571	126876117	-	2.75582	2.51137	0.960764	0.503847	-1.76449	0.040592	0.102475
ENSMUST00000028844	Sppl2a-201	protein_coding	2	126890391	126933235	-	6.09608	5.58283	2.29153	2.35001	-1.24461	0.0374002	0.0959862
ENSMUST00000028880	Slc20a1-201	protein_coding	2	129198764	129211616	+	26.7654	25.9716	8.44046	3.56304	-2.05595	2.69069e-05	0.000232066
ENSMUST00000028881	Il1b-201	protein_coding	2	129364570	129371139	-	13.9099	15.5414	80.1749	73.2585	2.4646	1.03279e-11	3.72824e-10
ENSMUST00000028882	Il1a-201	protein_coding	2	129299610	129309972	-	0.610831	0.462418	5.73943	3.43838	3.17208	0.00474843	0.0174303
ENSMUST00000028916	Sec23b-201	protein_coding	2	144556256	144590749	+	20.6873	19.9794	5.14226	3.49772	-2.15101	2.17559e-05	0.000193174
ENSMUST00000028949	Nsfl1c-201	protein_coding	2	151494293	151511305	+	41.2009	40.7641	119.962	119.61	1.63122	3.94591e-10	1.09226e-08
ENSMUST00000028972	Pdrg1-201	protein_coding	2	153008890	153015427	-	33.2872	36.944	98.3336	92.0556	1.52241	4.80767e-07	7.13129e-06
ENSMUST00000028999	Pkia-201	protein_coding	3	7366670	7445366	+	24.538	24.2383	6.74488	8.75708	-1.56805	4.61597e-05	0.000367516
ENSMUST00000029013	Rae1-201	protein_coding	2	173000117	173015739	+	15.4752	16.358	31.8845	31.8198	1.08421	0.0123769	0.0385047
ENSMUST00000029041	Fabp4-201	protein_coding	3	10204088	10208576	-	1.58605	2.87912	10.1774	10.4276	2.29555	0.029999	0.0802638
ENSMUST00000029046	Fabp5-201	protein_coding	3	10012548	10016607	+	28.011	32.3291	71.313	70.975	1.3212	0.00105319	0.00500694
ENSMUST00000029076	Car3-201	protein_coding	3	14863538	14872523	+	2.10317	2.43467	0.117558	0.19963	-3.73211	0.00427254	0.0159552
ENSMUST00000029082	Psma7-201	protein_coding	2	180036374	180042433	-	80.6147	80.0698	253.312	261.514	1.76394	1.4022e-14	7.20023e-13
ENSMUST00000029087	Ogfr-201	protein_coding	2	180589245	180595836	+	27.3434	26.9985	75.406	79.415	1.59469	9.56218e-11	2.95871e-09
ENSMUST00000029116	Pcmtd2-201	protein_coding	2	181837854	181857461	+	81.3249	76.8619	28.5369	29.1368	-1.37111	8.99655e-11	2.80841e-09
ENSMUST00000029126	Itch-201	protein_coding	2	155133509	155226855	+	15.8431	15.6011	5.63179	6.0503	-1.34381	0.000431389	0.00239114
ENSMUST00000029142	Eif6-201	protein_coding	2	155819832	155826925	-	26.6994	24.765	82.7682	81.6718	1.76009	8.41726e-09	1.85297e-07
ENSMUST00000029149	Rbm39-201	protein_coding	2	156147249	156180167	-	30.7211	23.2767	1.76194	0	-4.86372	0.000196148	0.00123934
ENSMUST00000029165	Rab5if-201	protein_coding	2	156863128	156873563	+	43.6405	43.3715	87.8674	88.686	1.10489	0.000686606	0.00351581
ENSMUST00000029171	Rpn2-201	protein_coding	2	157279146	157326319	+	10.7782	10.5086	34.1745	28.9333	1.65087	1.82493e-05	0.000166855
ENSMUST00000029257	Atp11b-201	protein_coding	3	35754134	35856276	+	22.0803	16.2647	0.413575	1.30822	-4.38508	1.32816e-12	5.38582e-11
ENSMUST00000029311	Trpc4-201	protein_coding	3	54156057	54318471	+	2.6039	3.42824	0.591062	0.373975	-2.56391	0.0149906	0.0452711
ENSMUST00000029315	Supt20-201	protein_coding	3	54692823	54728762	+	2.48758	1.24024	4.29901	9.56179	1.98019	0.0391452	0.0995594
ENSMUST00000029336	Dhx36-201	protein_coding	3	62468013	62507004	-	21.7464	21.9694	7.2209	7.76815	-1.46015	1.8066e-06	2.26698e-05
ENSMUST00000029353	Kpna4-201	protein_coding	3	69067149	69127113	-	5.83036	5.8503	2.42613	2.80772	-1.07259	0.0206912	0.0592411
ENSMUST00000029355	Ppm1l-201	protein_coding	3	69316861	69560802	+	13.3302	12.2556	3.94468	3.82624	-1.63487	1.88785e-07	3.14649e-06
ENSMUST00000029371	Smad9-201	protein_coding	3	54755582	54801257	+	2.52702	2.15147	0.132371	0.24976	-3.52058	0.00116196	0.00544587
ENSMUST00000029374	Nbea-201	protein_coding	3	55625195	56183701	-	18.1019	15.8952	0.589303	1.51785	-3.92361	3.56509e-18	2.58616e-16
ENSMUST00000029387	Eif2a-201	protein_coding	3	58525821	58557501	+	13.4304	11.5489	4.03518	2.07755	-1.94936	0.0061181	0.0214716
ENSMUST00000029404	Ppfia2-201	protein_coding	10	106470339	106932492	+	14.8648	15.8633	1.3961	1.35825	-3.39444	8.69873e-14	4.04416e-12
ENSMUST00000029423	Serpini1-201	protein_coding	3	75557547	75643495	+	17.5265	17.0741	5.14318	5.03874	-1.68075	7.45709e-05	0.000552972
ENSMUST00000029429	Wnt2b-201	protein_coding	3	104945272	104961921	-	2.06363	1.72242	0.321234	0.265173	-2.60082	0.0228314	0.0642737
ENSMUST00000029441	Syt10-201	protein_coding	15	89782393	89841860	-	1.35376	0.795902	0.085585	0.0681257	-3.67393	0.0089084	0.0291865
ENSMUST00000029444	Trim33-201	protein_coding	3	103279293	103358775	+	3.73622	3.79212	0.800642	1.34543	-1.7252	0.00823518	0.0274032
ENSMUST00000029459	Gdap2-201	protein_coding	3	100162381	100206981	+	6.51394	7.4678	1.9948	2.53501	-1.54158	0.0449542	0.111137
ENSMUST00000029490	Ahcyl1-201	protein_coding	3	107663120	107696560	-	82.4708	83.1353	8.67595	9.03455	-3.14019	3.79243e-40	1.04408e-37
ENSMUST00000029515	S100a11-201	protein_coding	3	93520488	93526287	+	61.7722	62.8321	235.234	238.593	2.01085	2.06142e-10	6.00057e-09
ENSMUST00000029545	Crtc2-201	protein_coding	3	90254163	90264125	+	7.8383	6.5881	1.37958	0	-3.31297	0.0255175	0.0704128
ENSMUST00000029546	Jtb-201	protein_coding	3	90231597	90235838	+	27.3792	29.7747	61.6343	59.9348	1.17202	0.00376006	0.0144112
ENSMUST00000029562	Chrnb2-201	protein_coding	3	89752433	89764632	-	6.77012	6.79135	0.326963	0.209519	-4.57293	2.07731e-10	6.03913e-09
ENSMUST00000029564	Pmvk-201	protein_coding	3	89459118	89469013	+	40.034	38.4909	93.1358	87.1983	1.2826	3.2964e-05	0.000276015
ENSMUST00000029565	Slc50a1-201	protein_coding	3	89268246	89270570	-	12.4303	12.2325	37.004	43.9061	1.79673	0.000990523	0.00476142
ENSMUST00000029569	Slc35a3-201	protein_coding	3	116669470	116712650	-	4.53578	4.28417	1.38597	1.61003	-1.47352	0.0326841	0.0861119
ENSMUST00000029629	Pla2g12a-201	protein_coding	3	129878606	129895825	+	8.88307	7.85615	21.1669	22.4114	1.46489	0.0129693	0.0400344
ENSMUST00000029635	Gucy1b1-201	protein_coding	3	82032006	82074685	-	36.8105	36.2643	11.3296	11.1665	-1.61543	3.46772e-07	5.37033e-06
ENSMUST00000029644	Ppa2-201	protein_coding	3	133310110	133378078	+	35.0199	35.6411	98.4649	101.838	1.5873	1.29148e-07	2.24716e-06
ENSMUST00000029654	Glrb-201	protein_coding	3	80843599	80913660	-	21.2972	20.453	1.49876	4.53692	-2.70018	1.45007e-05	0.000137746
ENSMUST00000029663	Aimp1-201	protein_coding	3	132660499	132683884	-	29.6397	32.5325	78.7769	75.7947	1.39753	8.06263e-05	0.00058993
ENSMUST00000029677	Zbtb7b-201	protein_coding	3	89377644	89393362	-	7.87244	7.89422	3.76207	0.935645	-1.67034	0.0336835	0.0882262
ENSMUST00000029679	Cks1b-201	protein_coding	3	89415472	89418383	-	1.67385	2.33731	13.5307	7.5504	2.47048	0.0229722	0.0645982
ENSMUST00000029698	Lamtor2-201	protein_coding	3	88549819	88553024	-	25.9155	28.9933	81.6706	86.8052	1.70069	0.000249209	0.00152017
ENSMUST00000029707	Gpatch4-201	protein_coding	3	88043108	88055990	+	4.57055	4.13919	12.5936	14.2142	1.70547	0.0206612	0.0591627
ENSMUST00000029708	Naxe-201	protein_coding	3	88056520	88058495	-	43.443	45.9379	124.863	125.277	1.56852	4.77147e-07	7.0822e-06
ENSMUST00000029722	Rps3a1-201	protein_coding	3	86137940	86142702	-	309.423	335.78	1037.45	1099.67	1.81207	1.31605e-39	3.58005e-37
ENSMUST00000029727	Fbxw7-201	protein_coding	3	84952146	84977645	+	9.32625	9.04182	0.853153	0.132049	-4.11927	0.000211925	0.00132457
ENSMUST00000029740	Rnf115-201	protein_coding	3	96727664	96791152	+	22.5163	22.3501	9.91817	10.2799	-1.06679	0.0241364	0.067276
ENSMUST00000029770	Abcd3-201	protein_coding	3	121758907	121815302	-	20.7727	20.5433	2.71547	5.2957	-2.27843	6.76344e-06	7.07961e-05
ENSMUST00000029777	Tlcd4-201	protein_coding	3	121202008	121263340	-	1.99879	2.66786	0.518092	0.476106	-2.14613	0.0206477	0.0591388
ENSMUST00000029786	Mrpl9-201	protein_coding	3	94443325	94448708	+	20.7571	20.7793	40.4801	38.8564	1.01692	0.0113635	0.0357783
ENSMUST00000029877	Decr1-201	protein_coding	4	15917240	15945507	-	4.93361	5.11016	10.6728	10.4779	1.15801	0.049949	0.120804
ENSMUST00000029881	Mmp16-201	protein_coding	4	17853458	18119145	+	1.1086	0.97417	0.0472673	0.15886	-3.24469	0.00996991	0.0320599
ENSMUST00000029885	Cpne3-201	protein_coding	4	19519254	19570108	-	6.7935	7.17439	2.45328	3.15268	-1.23132	0.0233003	0.0653641
ENSMUST00000029907	Ubxn2b-201	protein_coding	4	6191098	6221688	+	4.85616	5.15066	1.99104	1.45713	-1.4545	0.0188647	0.0548538
ENSMUST00000029908	Faxc-201	protein_coding	4	21931331	21994751	+	2.26219	1.22371	0.300541	0.0797436	-3.11968	0.017279	0.0509812
ENSMUST00000029911	Pnisr-201	protein_coding	4	21847583	21876475	+	12.3837	15.2026	6.32312	6.2869	-1.04543	0.0132743	0.0408352
ENSMUST00000029912	Sdcbp-201	protein_coding	4	6365650	6396284	+	3.73375	4.59768	13.4319	12.4547	1.71868	0.00401316	0.0151612
ENSMUST00000030010	Abca1-201	protein_coding	4	53030787	53159895	-	5.48052	4.96964	1.43871	1.80458	-1.60226	0.000991074	0.00476251
ENSMUST00000030018	Nans-201	protein_coding	4	46489248	46503632	+	7.62852	8.19614	17.4825	19.3239	1.30167	0.0127821	0.0395662
ENSMUST00000030030	Tex10-201	protein_coding	4	48430858	48473459	-	7.30221	5.98767	0.610849	1.14806	-2.82839	0.00177422	0.00775029
ENSMUST00000030036	Brinp1-201	protein_coding	4	68761514	68954397	-	8.04426	7.99434	1.91727	2.67402	-1.71757	0.0154831	0.0464911
ENSMUST00000030039	Fmn2-201	protein_coding	1	174501825	174822729	+	7.62738	7.2512	1.50747	1.51538	-2.21393	4.29024e-05	0.000344524
ENSMUST00000030051	Txn1-201	protein_coding	4	57943373	57956411	-	44.6206	46.7112	145.547	146.979	1.76328	1.14626e-10	3.51342e-09
ENSMUST00000030056	Tnc-201	protein_coding	4	63959785	64020725	-	0	0.482082	1.88917	2.55075	3.27507	0.0304961	0.0813556
ENSMUST00000030074	Ugcg-201	protein_coding	4	59189257	59222833	+	15.3063	14.7592	6.01194	6.57909	-1.17073	0.00715553	0.0244142
ENSMUST00000030090	Alad-201	protein_coding	4	62509169	62519918	-	15.5329	16.3884	48.2158	45.6146	1.63889	0.000359013	0.00205245
ENSMUST00000030103	Dmac1-201	protein_coding	4	75277354	75278305	-	26.7331	29.297	50.5038	62.1392	1.09237	0.0299932	0.0802576
ENSMUST00000030125	Bag1-201	protein_coding	4	40936401	40948243	-	49.1823	55.44	129.463	140.768	1.45311	1.15858e-08	2.47885e-07
ENSMUST00000030140	Elp1-201	protein_coding	4	56749680	56802331	-	10.9547	11.5906	3.01198	3.23752	-1.76674	3.86826e-05	0.000314841
ENSMUST00000030154	Nudt2-201	protein_coding	4	41465151	41480926	+	16.0533	16.5795	33.9167	36.9886	1.20379	0.0470485	0.115259
ENSMUST00000030158	Dctn3-201	protein_coding	4	41714798	41723170	-	35.1413	42.6243	97.4934	109.846	1.49908	8.60014e-06	8.73605e-05
ENSMUST00000030181	Ccdc107-201	protein_coding	4	43493362	43495921	+	53.869	50.9089	191.292	170.769	1.87226	3.65739e-11	1.20249e-09
ENSMUST00000030191	Npr2-201	protein_coding	4	43631935	43651244	+	11.7542	11.8304	1.79045	0.744078	-3.14107	7.10688e-06	7.39507e-05
ENSMUST00000030192	Hint2-201	protein_coding	4	43654229	43656466	-	16.8019	19.4534	65.3621	68.1346	1.96443	0.000484752	0.00263546
ENSMUST00000030207	Psip1-201	protein_coding	4	83455680	83486459	-	45.7923	44.534	18.2384	20.5427	-1.13486	2.80866e-05	0.000240528
ENSMUST00000030243	Prkaa2-201	protein_coding	4	105029874	105109890	-	5.93888	5.22427	1.49602	1.13037	-2.00418	0.00037483	0.00212342
ENSMUST00000030247	Mier1-201	protein_coding	4	103115560	103165749	+	4.94458	4.92824	0.00839381	0.00890863	-9.35623	3.20452e-12	1.24426e-10
ENSMUST00000030257	Cachd1-201	protein_coding	4	100776675	101004544	+	2.56962	2.55405	0.554651	0.53053	-2.157	0.0192051	0.0557052
ENSMUST00000030279	Atg4c-201	protein_coding	4	99193934	99259787	+	7.29019	6.61875	0.596241	1.75341	-2.47197	0.00595484	0.0209905
ENSMUST00000030281	Eps15-201	protein_coding	4	109343059	109386566	+	6.6474	6.65898	0.105976	0.309309	-4.92957	5.35415e-06	5.76284e-05
ENSMUST00000030306	Hook1-201	protein_coding	4	95967240	96025413	+	30.8088	29.2783	2.12514	3.53891	-3.32012	8.02976e-20	6.83367e-18
ENSMUST00000030315	Pum1-201	protein_coding	4	130663321	130781564	+	9.69311	9.11731	1.00357	1.74928	-2.68204	3.93574e-06	4.41175e-05
ENSMUST00000030317	Pdpn-201	protein_coding	4	143267431	143299564	-	100.039	106.088	301.165	295.841	1.61796	6.9269e-22	6.73545e-20
ENSMUST00000030348	Magoh-201	protein_coding	4	107879755	107887424	+	40.6366	38.139	83.9152	75.0761	1.09627	0.0119257	0.0373069
ENSMUST00000030365	Mrpl37-201	protein_coding	4	107055874	107066868	-	16.0985	16.3201	35.3124	34.7932	1.19608	0.00798578	0.0267173
ENSMUST00000030384	Edn2-201	protein_coding	4	120161206	120167360	+	50.8987	50.9531	149.615	157.273	1.67557	5.17698e-13	2.19882e-11
ENSMUST00000030395	Svbp-201	protein_coding	4	119195306	119201298	+	9.92872	11.3161	29.3513	40.0111	1.79169	0.0100959	0.032374
ENSMUST00000030398	Slc2a1-201	protein_coding	4	119108711	119137983	+	30.0256	30.557	10.6925	13.7002	-1.22651	0.000333003	0.0019308
ENSMUST00000030404	Ppie-201	protein_coding	4	123127115	123139951	-	17.6532	18.5409	52.2028	58.6139	1.69847	6.57056e-05	0.000496825
ENSMUST00000030432	Hmgcl-201	protein_coding	4	135946448	135962617	+	16.9764	16.2892	34.6042	29.4581	1.02907	0.0303067	0.0809589
ENSMUST00000030434	Fuca1-201	protein_coding	4	135920735	135940311	+	16.765	14.9477	33.754	29.7512	1.08558	0.00237182	0.00989271
ENSMUST00000030446	Urod-201	protein_coding	4	116989965	116994413	-	24.2359	23.8818	46.9524	46.5682	1.04259	0.00673868	0.0232408
ENSMUST00000030455	Akr1a1-201	protein_coding	4	116636510	116651680	-	168.524	164.06	321.119	314.2	1.0178	1.21093e-09	3.09111e-08
ENSMUST00000030457	Nasp-202	protein_coding	4	116601052	116627497	-	7.66524	7.27043	18.0606	13.4317	1.15833	0.0433652	0.10812
ENSMUST00000030464	Pik3r3-201	protein_coding	4	116221661	116303056	+	29.5228	27.7896	9.24388	9.62753	-1.51853	3.96515e-08	7.60434e-07
ENSMUST00000030477	Mob3c-201	protein_coding	4	115828092	115836185	+	7.24197	8.33934	16.9868	18.4063	1.26865	0.00645655	0.0224474
ENSMUST00000030513	Mrto4-201	protein_coding	4	139347445	139352298	-	0.926099	1.06687	8.57438	13.6504	3.55647	0.00141372	0.00643384
ENSMUST00000030535	Cda-201	protein_coding	4	138338528	138367992	-	2.90145	4.45664	13.812	14.9563	2.04347	0.0331603	0.0871554
ENSMUST00000030586	Ccdc28b-201	protein_coding	4	129619274	129623947	-	11.1211	16.1188	38.6228	47.4264	1.74383	0.00293433	0.0117448
ENSMUST00000030622	Syf2-201	protein_coding	4	134930898	134937548	+	35.7028	39.3686	81.2302	80.9484	1.19441	7.64409e-05	0.000564184
ENSMUST00000030626	Tmem50a-201	protein_coding	4	134897849	134915024	-	57.7639	60.0917	116.002	115.496	1.05762	5.80039e-05	0.000446645
ENSMUST00000030642	Psmb2-201	protein_coding	4	126677630	126709714	+	58.0531	62.8347	136.581	159.444	1.37692	2.66914e-06	3.18077e-05
ENSMUST00000030644	Zfp593-201	protein_coding	4	134243289	134245592	-	3.99537	3.66224	17.402	15.5697	2.18735	0.000788345	0.00393149
ENSMUST00000030651	Sh3bgrl3-201	protein_coding	4	134127406	134128789	-	43.875	42.3049	114.709	118.982	1.52363	2.20014e-05	0.000195089
ENSMUST00000030661	Gpn2-201	protein_coding	4	133584362	133591735	+	5.5444	5.89361	14.8721	17.5926	1.5912	0.0284891	0.0769537
ENSMUST00000030665	Nudc-201	protein_coding	4	133532542	133545996	-	80.4988	83.2353	240.246	231.645	1.61075	4.29997e-15	2.30649e-13
ENSMUST00000030675	Mrps15-201	protein_coding	4	126046925	126055532	+	11.6276	11.2243	33.9149	45.1167	1.87672	0.00161193	0.00717231
ENSMUST00000030676	Grik3-201	protein_coding	4	125490700	125714173	+	1.98689	2.07881	0.140782	0.308171	-3.08817	0.00135954	0.00622446
ENSMUST00000030691	Pclo-201	protein_coding	5	14514918	14863459	+	3.08761	2.45626	0.501215	0.394274	-2.54603	1.70334e-06	2.15337e-05
ENSMUST00000030730	Trnau1ap-201	protein_coding	4	132311763	132329538	-	26.1049	24.4096	83.7382	93.1381	1.89291	5.11881e-08	9.61113e-07
ENSMUST00000030731	Taf12-201	protein_coding	4	132274375	132295766	+	5.34457	5.49149	11.6646	10.7205	1.13041	0.0224659	0.0634478
ENSMUST00000030738	Utp11-201	protein_coding	4	124678160	124693600	-	7.68321	11.067	18.6668	21.3276	1.17706	0.0494425	0.119839
ENSMUST00000030742	Mecr-201	protein_coding	4	131843470	131867786	+	7.85903	7.51006	20.8748	23.722	1.62032	0.0120784	0.0377174
ENSMUST00000030763	Cdk14-201	protein_coding	5	4803391	5380197	-	19.166	14.8736	3.15744	2.66015	-2.46529	1.72858e-08	3.56487e-07
ENSMUST00000030785	Espn-201	protein_coding	4	152120331	152152207	-	3.12293	3.37915	11.3468	10.911	1.85706	0.00126591	0.0058639
ENSMUST00000030791	Smarcd3-201	protein_coding	5	24592622	24602012	-	1.19138	0.160123	9.51067	7.72746	3.74432	0.00153125	0.00687556
ENSMUST00000030799	Tmub1-201	protein_coding	5	24445458	24447854	-	13.5684	15.0056	28.4891	37.3713	1.28886	0.010941	0.0346079
ENSMUST00000030805	Park7-201	protein_coding	4	150897133	150909926	-	111.358	118.713	383.675	370.154	1.79564	1.88279e-19	1.55879e-17
ENSMUST00000030806	Kif1b-201	protein_coding	4	149233734	149307623	-	5.01413	4.56427	1.56978	2.03164	-1.32551	0.0292815	0.0786571
ENSMUST00000030841	Klhl7-201	protein_coding	5	24100605	24160785	+	18.1489	19.4557	7.62637	5.38195	-1.44996	0.00250298	0.0103146
ENSMUST00000030851	Tomm7-201	protein_coding	5	23838944	23844161	-	30.6996	33.3728	125.797	132.098	2.09297	7.80158e-13	3.23833e-11
ENSMUST00000030879	Clcn6-201	protein_coding	4	148006134	148038813	-	5.49693	5.6302	0.107467	0.177424	-5.16332	1.50641e-06	1.93546e-05
ENSMUST00000030895	Wrap73-201	protein_coding	4	154142372	154156816	+	9.24331	10.9526	22.7766	21.1322	1.20303	0.0298968	0.0800511
ENSMUST00000030905	Ssu72-201	protein_coding	4	155704800	155733879	+	61.7869	59.72	193.385	189.989	1.74171	3.05505e-16	1.85171e-14
ENSMUST00000030914	Rer1-201	protein_coding	4	155074110	155086373	-	44.3318	49.2115	81.7719	94.9252	1.00253	0.000195203	0.00123405
ENSMUST00000030917	Ski-201	protein_coding	4	155154075	155222592	-	3.92267	1.99085	0.722037	0.895307	-1.78278	0.0473832	0.115905
ENSMUST00000030931	Pank4-201	protein_coding	4	154964123	154980871	+	25.1376	25.4614	8.86166	6.68219	-1.61988	0.000368858	0.00209588
ENSMUST00000030935	Prxl2b-201	protein_coding	4	154896399	154899110	-	37.0162	41.1708	109.576	120.852	1.64346	9.33104e-07	1.27274e-05
ENSMUST00000030939	Nadk-201	protein_coding	4	155562378	155590997	+	10.4809	9.6053	4.27457	1.86305	-1.63159	0.0217367	0.0617857
ENSMUST00000030942	Mrpl20-201	protein_coding	4	155803521	155808831	+	44.2473	48.4146	113.778	108.363	1.34551	0.000158514	0.00103741
ENSMUST00000030944	Ccnl2-201	protein_coding	4	155812489	155824543	+	7.05382	5.18441	11.138	15.4241	1.2059	0.0449591	0.111142
ENSMUST00000030948	Dvl1-201	protein_coding	4	155847402	155859303	+	3.11628	6.12214	15.4001	9.76938	1.52523	0.0093777	0.0304464
ENSMUST00000030984	Rgs12-201	protein_coding	5	34949445	35033595	+	3.0771	2.28464	0	0.336894	-3.8898	0.0106311	0.0338078
ENSMUST00000031003	Ppp2r2c-201	protein_coding	5	36868513	36955078	+	20.7312	20.9699	5.10833	5.64712	-1.87016	3.09248e-06	3.62416e-05
ENSMUST00000031024	Mrpl33-201	protein_coding	5	31613939	31622644	+	25.5859	24.7424	96.9559	109.564	2.12328	3.86525e-05	0.000314652
ENSMUST00000031037	Slc30a3-201	protein_coding	5	31086106	31093615	-	1.711	2.52678	0	0.381067	-3.33615	0.0377877	0.0967906
ENSMUST00000031051	Cgref1-201	protein_coding	5	30933143	30945591	-	6.48044	6.24762	18.5061	17.6073	1.58788	0.0169273	0.0500999
ENSMUST00000031094	Tbc1d14-201	protein_coding	5	36490604	36582397	-	11.6337	11.7074	0	0.766748	-4.82684	0.000269542	0.00162747
ENSMUST00000031099	Grpel1-201	protein_coding	5	36464998	36474080	+	14.1104	14.3879	32.8296	29.0241	1.20121	8.31016e-05	0.00060398
ENSMUST00000031104	Pds5a-201	protein_coding	5	65615260	65697856	-	10.9684	10.4627	0.323731	0.414325	-4.77226	2.28289e-11	7.78585e-10
ENSMUST00000031121	Gabra4-201	protein_coding	5	71569749	71658308	-	2.40058	2.55051	0.067267	0.122387	-4.60377	0.000154931	0.00101995
ENSMUST00000031122	Gabrb1-201	protein_coding	5	71699932	72149037	+	1.58624	1.40699	0.298865	0.362945	-2.09045	0.011324	0.0356796
ENSMUST00000031170	Cenpc1-201	protein_coding	5	86012024	86065583	-	10.9008	10.7052	3.9204	4.88277	-1.20953	0.0394228	0.100053
ENSMUST00000031190	Dr1-201	protein_coding	5	108268897	108280526	+	12.256	12.26	3.53174	2.93349	-1.83937	0.00237764	0.00990613
ENSMUST00000031229	Rufy3-201	protein_coding	5	88583536	88642696	+	45.9139	48.9895	12.7915	14.7246	-1.70127	4.17496e-11	1.36188e-09
ENSMUST00000031238	Gbp9-201	protein_coding	5	105077630	105110276	-	1.19921	1.01461	0	0.0860707	-4.50313	0.00455465	0.0168544
ENSMUST00000031243	Spp1-201	protein_coding	5	104435118	104441050	+	20.4628	22.9118	62.7698	57.7945	1.55738	2.3941e-05	0.000209925
ENSMUST00000031249	Sparcl1-201	protein_coding	5	104079111	104113733	-	104.139	111.108	31.9214	31.3736	-1.682	3.7982e-15	2.04937e-13
ENSMUST00000031250	Nudt9-201	protein_coding	5	104046869	104065379	+	16.2357	20.1105	49.7165	46.7121	1.49152	0.000294821	0.00175598
ENSMUST00000031254	Klhl8-201	protein_coding	5	103862050	103911259	-	14.404	14.8533	4.37662	6.62641	-1.32408	0.0105681	0.0336402
ENSMUST00000031278	Bmp3-201	protein_coding	5	98854439	98884396	+	3.59083	3.23658	0.530528	0.607857	-2.49807	0.00242629	0.0100618
ENSMUST00000031295	Crybb2-201	protein_coding	5	113058265	113068766	-	18.2604	18.3089	84.023	75.5193	2.20977	5.12176e-06	5.54536e-05
ENSMUST00000031326	Cxcl3-201	protein_coding	5	90786103	90788093	+	0.762938	0.585938	16.4354	15.8764	4.65592	8.72782e-06	8.84805e-05
ENSMUST00000031327	Cxcl1-201	protein_coding	5	90891241	90893115	+	0.361499	0.208224	5.13645	4.44032	4.13112	0.00153179	0.00687731
ENSMUST00000031331	Ccng2-201	protein_coding	5	93267257	93276231	+	4.27571	4.5337	0.098339	0.745504	-3.27516	0.006818	0.0234683
ENSMUST00000031333	Gtf2h3-201	protein_coding	5	124579140	124597680	+	1.88564	3.11916	8.8053	7.0247	1.74086	0.0239048	0.0667323
ENSMUST00000031334	Eif2b1-201	protein_coding	5	124570213	124579131	-	12.4292	10.9225	25.2192	19.1691	1.01052	0.0361836	0.0934094
ENSMUST00000031341	Cdk2ap1-201	protein_coding	5	124345417	124354671	-	20.3365	21.3075	60.6701	72.2609	1.76001	3.06982e-06	3.60097e-05
ENSMUST00000031351	Arl6ip4-201	protein_coding	5	124116099	124118196	+	20.3757	21.9081	70.9709	58.3821	1.69542	2.40307e-05	0.000210618
ENSMUST00000031355	Uso1-201	protein_coding	5	92137938	92202795	+	28.3813	31.7561	5.9042	2.92357	-2.68717	2.94601e-10	8.34173e-09
ENSMUST00000031359	Ppef2-201	protein_coding	5	92226974	92253159	-	0	0.104716	24.8765	16.5084	8.52539	3.05127e-18	2.22402e-16
ENSMUST00000031383	Ran-201	protein_coding	5	129020069	129024323	+	82.7756	91.2964	168.6	166.197	1.02736	8.57689e-09	1.88448e-07
ENSMUST00000031388	Vps33a-201	protein_coding	5	123528659	123573038	-	23.5096	25.1058	10.5611	10.9418	-1.09306	0.000596111	0.00313101
ENSMUST00000031399	Psph-201	protein_coding	5	129765558	129787449	-	8.34932	9.77875	17.8132	19.7278	1.13619	0.0484351	0.117942
ENSMUST00000031402	Cct6a-201	protein_coding	5	129787439	129845820	+	17.8556	12.1867	1.35784	0.707459	-3.78743	3.99479e-05	0.000323584
ENSMUST00000031426	Ift81-201	protein_coding	5	122550204	122614518	-	19.7947	21.7676	7.31981	9.70029	-1.20286	0.00654352	0.0226928
ENSMUST00000031446	Tmem132b-201	protein_coding	5	125532387	125792583	+	1.97139	2.05015	0.538198	0.623612	-1.7055	0.0485172	0.118072
ENSMUST00000031508	Triap1-201	protein_coding	5	115341225	115343569	+	10.1326	11.8917	26.6681	24.5685	1.30085	0.0427556	0.106827
ENSMUST00000031513	Srsf9-201	protein_coding	5	115327177	115333080	+	13.5269	13.6276	35.8071	31.2247	1.38562	0.00923542	0.0300682
ENSMUST00000031542	Oasl2-201	protein_coding	5	114896936	114912234	+	19.167	23.3449	2.65449	1.4489	-3.29133	3.52085e-09	8.31557e-08
ENSMUST00000031554	Tmem168-201	protein_coding	6	13580687	13608100	-	6.24314	6.50644	0.24097	0.191812	-4.77337	2.24448e-08	4.52072e-07
ENSMUST00000031556	Tmem106b-201	protein_coding	6	13069839	13089269	+	22.2349	21.6159	8.41876	8.11141	-1.32323	4.35624e-06	4.80417e-05
ENSMUST00000031565	Fscn1-201	protein_coding	5	142960343	142973185	+	23.6005	19.5396	7.64434	4.19756	-1.7836	0.000571688	0.00302392
ENSMUST00000031601	Zkscan5-201	protein_coding	5	145204668	145221750	+	0.0124138	0	5.87191	7.57268	9.98751	4.71964e-13	2.0177e-11
ENSMUST00000031607	Dtx1-201	protein_coding	5	120680202	120711927	-	7.04386	5.90149	0.459821	1.1318	-2.93483	0.000450249	0.00248093
ENSMUST00000031613	Aimp2-201	protein_coding	5	143902704	143909839	-	8.97613	9.27717	20.2211	28.7447	1.50727	0.0212237	0.0605561
ENSMUST00000031617	Rpl6-201	protein_coding	5	121204481	121209241	+	208.977	226.125	713.554	756.923	1.8411	2.31005e-37	5.70658e-35
ENSMUST00000031627	Pdap1-201	protein_coding	5	145128769	145140238	-	19.0885	22.2136	49.9113	48.0403	1.32874	1.24622e-05	0.000120434
ENSMUST00000031654	Pomp-201	protein_coding	5	147860461	147876456	+	40.4454	43.508	131.679	119.589	1.66478	9.63609e-12	3.49507e-10
ENSMUST00000031670	Gng11-201	protein_coding	6	4003904	4008445	+	8.29408	7.4711	28.0499	22.6127	1.76656	0.0149137	0.0450864
ENSMUST00000031673	Gngt1-201	protein_coding	6	3993792	3997436	+	675.986	705.687	1675.35	1625.78	1.34034	1.30309e-50	6.4731e-48
ENSMUST00000031728	Pop7-201	protein_coding	5	137501439	137502518	-	17.7436	15.5867	39.4313	44.9885	1.42528	0.0103668	0.0331102
ENSMUST00000031731	Pcolce-201	protein_coding	5	137605103	137611487	-	6.25031	9.25066	22.7971	23.68	1.66798	0.00402288	0.0151892
ENSMUST00000031739	Ppp1r35-201	protein_coding	5	137778904	137780110	+	8.82894	7.80466	28.616	22.9208	1.71541	0.0139933	0.0426871
ENSMUST00000031750	Arhgef5-201	protein_coding	6	43265582	43289320	+	0.960643	1.00144	0.144363	0.061287	-3.13195	0.00999947	0.0321278
ENSMUST00000031805	Avl9-201	protein_coding	6	56714927	56761912	+	12.2864	12.0491	2.68698	2.37439	-2.18192	1.48509e-07	2.54864e-06
ENSMUST00000031817	Herc6-201	protein_coding	6	57581000	57664632	+	3.83932	3.66321	0.96061	0.667966	-2.12345	0.0153466	0.0461357
ENSMUST00000031843	Npy-201	protein_coding	6	49822710	49829507	+	20.5427	19.0725	97.4348	82.8323	2.26884	1.13522e-05	0.000110951
ENSMUST00000031862	Cbx3-201	protein_coding	6	51470530	51483704	+	49.5836	62.168	24.2833	18.0764	-1.31714	0.000132573	0.00089679
ENSMUST00000031866	Mtpn-201	protein_coding	6	35508906	35539888	-	26.8278	26.769	11.8428	12.5057	-1.05382	0.0007121	0.00361838
ENSMUST00000031868	Slc13a4-201	protein_coding	6	35267957	35308131	-	1.05554	1.11176	0	0.0978052	-4.34507	0.00640005	0.0222747
ENSMUST00000032080	Pradc1-201	protein_coding	6	85446810	85451283	-	5.60076	6.49989	16.5815	18.2039	1.60646	0.0473256	0.115801
ENSMUST00000032088	Zfp638-201	protein_coding	6	83914392	83986649	+	22.9941	22.5935	3.76357	4.74462	-2.33588	4.79061e-13	2.04489e-11
ENSMUST00000032111	Wbp1-201	protein_coding	6	83119044	83121559	-	13.2924	19.6899	40.8671	51.4342	1.56963	0.000507549	0.00273726
ENSMUST00000032130	Aplf-201	protein_coding	6	87629749	87672193	-	1.93775	2.62623	0	0.443592	-3.23509	0.0437347	0.108768
ENSMUST00000032165	Ruvbl1-201	protein_coding	6	88465409	88497572	+	18.768	19.903	44.0954	43.2981	1.2601	0.00110123	0.00520125
ENSMUST00000032168	Sec61a1-201	protein_coding	6	88503579	88518905	-	30.0305	29.0525	56.8371	59.6627	1.06376	5.59733e-06	6.00196e-05
ENSMUST00000032169	Abtb1-201	protein_coding	6	88835914	88841900	-	11.8104	11.6374	23.8782	28.5901	1.24721	0.0093585	0.0303953
ENSMUST00000032172	Chchd6-201	protein_coding	6	89383151	89595652	-	14.6747	15.259	39.8987	40.7013	1.51246	0.00268867	0.0109475
ENSMUST00000032175	Aldh1l1-201	protein_coding	6	90550805	90599169	+	11.4855	13.1728	33.0477	32.1368	1.48596	7.69517e-06	7.90996e-05
ENSMUST00000032185	Slc6a6-201	protein_coding	6	91684053	91759066	+	181.165	173.885	82.1685	77.5838	-1.06834	2.96875e-18	2.17428e-16
ENSMUST00000032198	Usp18-201	protein_coding	6	121245906	121270917	+	9.77502	11.6979	23.9621	22.238	1.1884	0.0200135	0.0576476
ENSMUST00000032201	Ret-201	protein_coding	6	118151745	118197133	-	6.46428	7.52143	1.29513	0.660405	-2.7577	6.53967e-05	0.000494981
ENSMUST00000032214	Mlf2-201	protein_coding	6	124931476	124936144	+	6.08411	10.2296	19.9693	21.7716	1.43809	0.0259877	0.0714042
ENSMUST00000032222	Tmcc1-201	protein_coding	6	116021344	116134320	-	1.78985	1.69183	0	0.253021	-3.65133	0.0222519	0.0629665
ENSMUST00000032322	Lrp6-201	protein_coding	6	134446476	134566913	-	7.97559	7.44353	2.49465	2.51795	-1.53631	0.000192524	0.00121999
ENSMUST00000032335	Atf7ip-201	protein_coding	6	136518802	136610862	+	21.9352	21.8555	9.19917	10.7824	-1.04687	3.09655e-05	0.000261533
ENSMUST00000032342	Mgp-201	protein_coding	6	136872435	136875823	-	12.5631	15.2446	41.7794	47.9408	1.7737	0.00831401	0.0276173
ENSMUST00000032344	Arhgdib-201	protein_coding	6	136923655	136941756	-	5.66721	7.25221	20.9458	17.9811	1.67217	0.020816	0.0595425
ENSMUST00000032370	Recql-201	protein_coding	6	142350342	142387036	-	2.36524	1.99189	0.149531	0.17854	-3.60925	0.00411912	0.0154733
ENSMUST00000032409	Camk1-201	protein_coding	6	113334124	113343984	-	13.5581	13.2646	26.2822	28.3983	1.11244	0.0266076	0.0727878
ENSMUST00000032413	Etnk1-201	protein_coding	6	143167230	143208546	+	44.061	43.8395	14.6662	17.4219	-1.36882	4.81769e-10	1.31056e-08
ENSMUST00000032440	Sec13-201	protein_coding	6	113728062	113740743	-	36.5706	36.1676	74.8091	72.6158	1.10328	0.000426189	0.0023669
ENSMUST00000032451	Slc6a11-201	protein_coding	6	114131241	114249952	+	51.9223	48.9467	12.5059	12.7558	-1.913	2.05688e-14	1.04099e-12
ENSMUST00000032454	Slc6a1-201	protein_coding	6	114282635	114317532	+	98.9502	98.1026	23.6655	23.0036	-1.99396	1.08047e-25	1.46959e-23
ENSMUST00000032459	Vgll4-201	protein_coding	6	114861424	114921821	-	2.90913	2.73977	0	0.165275	-4.93202	0.00164289	0.00727976
ENSMUST00000032476	Slc2a3-201	protein_coding	6	122727809	122742745	-	27.4654	28.7406	12.2646	13.8529	-1.02072	0.000843791	0.00416662
ENSMUST00000032480	Ing4-201	protein_coding	6	125039836	125049264	+	16.3108	18.1018	35.5988	35.4674	1.12931	0.00772864	0.0260074
ENSMUST00000032487	Vamp1-201	protein_coding	6	125215551	125222306	+	25.3379	24.1103	8.53037	7.79907	-1.51463	0.000345339	0.0019887
ENSMUST00000032489	Ltbr-201	protein_coding	6	125306571	125313885	-	8.1549	8.62691	23.4946	24.4384	1.59913	0.000855033	0.00421348
ENSMUST00000032585	Pop4-201	protein_coding	7	38261996	38271423	-	9.96597	12.3026	28.5842	26.689	1.39578	0.00170072	0.0074836
ENSMUST00000032597	Rpl28-201	protein_coding	7	4792874	4795066	+	86.2051	86.803	305.208	302.865	1.89719	1.37294e-20	1.23029e-18
ENSMUST00000032710	Slc17a6-201	protein_coding	7	51622006	51671119	+	20.3087	19.7239	2.2615	2.81543	-2.89332	1.23306e-10	3.76685e-09
ENSMUST00000032726	Tm2d3-201	protein_coding	7	65693408	65701902	+	20.109	20.106	48.4321	39.1288	1.20574	0.0205685	0.0589675
ENSMUST00000032729	Tjp1-201	protein_coding	7	65296708	65371015	-	22.0399	19.7072	0.478733	0.240316	-5.77335	1.48168e-32	2.93135e-30
ENSMUST00000032732	Apba2-201	protein_coding	7	64501706	64753878	+	13.0967	12.2612	4.6002	3.87307	-1.49784	0.00518325	0.0187065
ENSMUST00000032738	Chrna7-201	protein_coding	7	63098692	63212513	-	3.75097	2.21547	0.189972	0.282273	-3.5587	0.00405462	0.0152837
ENSMUST00000032823	Pak4-201	protein_coding	7	28558821	28568237	-	1.204	1.38321	4.2636	7.26905	2.24228	0.0152937	0.0460099
ENSMUST00000032824	Psmc4-201	protein_coding	7	28041707	28050101	-	62.831	63.4174	127.31	141.636	1.17584	5.72692e-07	8.30612e-06
ENSMUST00000032840	Mrps11-201	protein_coding	7	78783119	78792989	+	12.3563	14.0184	34.9528	29.955	1.38224	0.01677	0.0497216
ENSMUST00000032841	Mrpl46-201	protein_coding	7	78775236	78783089	-	15.3799	16.764	50.3721	49.4713	1.71841	0.000200698	0.00126494
ENSMUST00000032879	Rab30-201	protein_coding	7	92741603	92844535	+	5.82925	5.03229	2.41716	2.304	-1.11855	0.0166801	0.0494933
ENSMUST00000032887	Coq7-201	protein_coding	7	118525062	118533356	-	23.652	28.0505	65.2176	65.8714	1.42552	0.00119556	0.00557989
ENSMUST00000032891	Smg1-201	protein_coding	7	118131308	118243637	-	18.9339	16.8449	2.74305	3.93469	-2.33517	3.03403e-18	2.21853e-16
ENSMUST00000032892	Xylt1-201	protein_coding	7	117380979	117673580	+	9.14266	8.5227	2.35894	2.91702	-1.65676	5.12217e-05	0.000401386
ENSMUST00000032936	Ppp4c-201	protein_coding	7	126785866	126792496	-	31.1173	30.8681	74.6531	79.1394	1.39498	1.21057e-05	0.000117462
ENSMUST00000032946	Rab6a-201	protein_coding	7	100607586	100641268	+	50.1381	47.9115	6.22725	6.41365	-2.87067	2.64141e-20	2.31698e-18
ENSMUST00000032961	Nupr1-201	protein_coding	7	126623249	126625676	-	37.2975	43.8526	107.143	112.602	1.52087	1.60939e-05	0.000150222
ENSMUST00000032998	Rps3-201	protein_coding	7	99477896	99483738	-	122.781	138.948	588.128	612.54	2.28167	1.26567e-58	9.32944e-56
ENSMUST00000033006	Nsmce1-201	protein_coding	7	125467640	125491596	-	16.1488	15.6978	58.333	54.3169	1.90627	2.15362e-05	0.000191604
ENSMUST00000033025	Lcmt1-201	protein_coding	7	123377982	123430358	+	20.3836	20.8149	41.3216	42.9685	1.11704	0.00826357	0.0274831
ENSMUST00000033036	Dkk3-201	protein_coding	7	112116017	112159057	-	215.639	211.104	73.8987	72.2819	-1.46157	1.0506e-21	1.01508e-19
ENSMUST00000033058	Sbf2-201	protein_coding	7	110308022	110614920	-	13.267	15.0395	6.12503	4.54463	-1.3255	0.000129765	0.000881584
ENSMUST00000033070	Kat8-201	protein_coding	7	127912516	127925837	+	11.9454	14	24.9507	24.3317	1.0104	0.0486789	0.118384
ENSMUST00000033081	Fbxl19-201	protein_coding	7	127746775	127768928	+	4.95042	2.28116	1.23869	0.344025	-2.1099	0.0488414	0.118697
ENSMUST00000033093	Bax-201	protein_coding	7	45461697	45466898	-	16.54	25.0393	65.9301	74.7096	1.84225	0.000104215	0.00073408
ENSMUST00000033095	Prr14-201	protein_coding	7	127471490	127476758	+	18.3764	16.1262	2.8925	5.80841	-1.89783	0.00218043	0.00922579
ENSMUST00000033123	Abcc8-201	protein_coding	7	46104582	46180017	-	1.28917	1.93677	0	0.292087	-3.37523	0.0347685	0.0904923
ENSMUST00000033131	Lamtor1-201	protein_coding	7	101905904	101911903	+	52.9155	55.1866	124.919	117.268	1.2472	4.66516e-06	5.09688e-05
ENSMUST00000033136	Bag3-201	protein_coding	7	128523616	128546981	+	5.84939	5.46827	13.2666	11.4474	1.20986	0.0413928	0.104134
ENSMUST00000033241	Lhpp-201	protein_coding	7	132610639	132706420	+	11.594	11.4976	35.4354	33.9961	1.67188	0.000293291	0.00174846
ENSMUST00000033269	Ctbp2-201	protein_coding	7	132987621	133123367	-	14.1566	14.466	6.191	4.98219	-1.27222	0.0356099	0.0922044
ENSMUST00000033276	Uros-201	protein_coding	7	133686365	133709281	-	1.95521	1.57669	0	0.332896	-3.32496	0.0389326	0.0991727
ENSMUST00000033313	Atp6ap2-201	protein_coding	X	12587801	12617049	+	76.5102	80.2631	35.2465	37.5706	-1.02193	2.40376e-05	0.000210618
ENSMUST00000033331	Nrip3-201	protein_coding	7	109758059	109781545	-	8.38143	8.06946	2.31203	1.77876	-1.92448	0.00369764	0.0142112
ENSMUST00000033342	Eif3f-201	protein_coding	7	108934417	108942951	+	43.6117	43.0027	130.221	136.825	1.70894	1.07371e-17	7.44605e-16
ENSMUST00000033378	Ebf3-201	protein_coding	7	137193721	137314445	-	2.91957	6.31654	1.72983	0.736104	-1.82759	0.0308968	0.0822355
ENSMUST00000033473	Fgf13-201	protein_coding	X	59062145	59134436	-	10.5979	9.89409	0.0947806	1.05623	-4.06484	0.000329269	0.00191474
ENSMUST00000033483	Ccdc22-201	protein_coding	X	7593809	7605517	-	10.3038	10.8116	21.0047	19.2304	1.01322	0.0292108	0.0784996
ENSMUST00000033486	Plp2-201	protein_coding	X	7667941	7671390	-	10.31	11.3197	27.3637	26.7245	1.40367	0.0214041	0.0609729
ENSMUST00000033497	Pqbp1-201	protein_coding	X	7894519	7899269	-	34.9112	31.2755	88.6424	98.9369	1.58764	1.61616e-06	2.05739e-05
ENSMUST00000033532	Aff2-201	protein_coding	X	69360294	69868037	+	2.07558	2.07081	0.0785507	0.0463158	-4.94478	0.000104863	0.00073774
ENSMUST00000033545	Rab39b-201	protein_coding	X	75572046	75578231	-	11.5478	11.0392	3.12234	2.96891	-1.80626	0.00228933	0.00960741
ENSMUST00000033570	Igbp1-201	protein_coding	X	100494291	100516125	+	22.2126	23.5563	43.4289	43.6085	1.01192	0.0104665	0.0333772
ENSMUST00000033577	Pbdc1-201	protein_coding	X	105079756	105085186	+	5.46865	5.91251	16.5806	17.1369	1.64995	0.00139593	0.00636743
ENSMUST00000033578	Magee1-201	protein_coding	X	105120378	105123927	+	28.8708	30.6656	8.34002	7.25827	-1.84902	9.59291e-08	1.7152e-06
ENSMUST00000033582	Cox7b-201	protein_coding	X	106015700	106022450	+	55.7116	50.8286	137.397	139.379	1.46129	1.49078e-07	2.55745e-06
ENSMUST00000033598	Sh3bgrl-201	protein_coding	X	109095365	109162471	+	12.5963	12.1596	3.84899	4.5648	-1.47141	0.0136413	0.0417646
ENSMUST00000033650	Rs1-201	protein_coding	X	160768013	160799663	+	209.279	199.104	52.8939	57.6734	-1.80021	5.94539e-42	1.84837e-39
ENSMUST00000033671	Rps6ka3-201	protein_coding	X	159255858	159368244	+	10.0763	9.69726	3.28059	3.8751	-1.38099	0.000697203	0.00355864
ENSMUST00000033695	Abcb7-201	protein_coding	X	104280657	104413846	-	9.2024	9.49644	3.46208	3.16429	-1.41291	0.00305798	0.0121334
ENSMUST00000033734	Ap1s2-201	protein_coding	X	163909142	163933359	+	4.27017	3.11275	0	0.7511	-3.19887	0.045137	0.111479
ENSMUST00000033754	Piga-201	protein_coding	X	164419787	164433916	+	0.910638	1.41347	0	0.209836	-3.38193	0.0347155	0.090375
ENSMUST00000033761	Hcfc1-201	protein_coding	X	73942792	73966357	-	13.6525	12.987	1.81906	0.607506	-3.37511	3.36874e-10	9.42195e-09
ENSMUST00000033763	Naa10-201	protein_coding	X	73916873	73921944	-	5.55082	4.7031	15.8397	18.2049	1.81701	0.0338621	0.0885924
ENSMUST00000033769	Irak1-201	protein_coding	X	74014971	74023913	-	0.506631	1.05742	0	0.144973	-3.34542	0.0397576	0.100758
ENSMUST00000033839	Coprs-201	protein_coding	8	13884794	13890268	-	22.0477	23.5723	54.5099	59.808	1.40866	0.00445453	0.0165496
ENSMUST00000033876	Adgra2-201	protein_coding	8	27085598	27123436	+	6.43711	7.28294	0.486598	0.647372	-3.50888	4.26615e-07	6.43668e-06
ENSMUST00000033880	Eif4ebp1-201	protein_coding	8	27260329	27276674	+	1.53105	0.695575	6.83962	7.76265	2.79858	0.00446033	0.0165698
ENSMUST00000033882	Chrna6-201	protein_coding	8	27403212	27413944	-	35.9802	37.6936	12.9051	11.534	-1.50848	4.52474e-06	4.96244e-05
ENSMUST00000033900	Rab20-201	protein_coding	8	11453518	11478710	-	2.32024	2.16685	9.64215	9.42087	2.16922	0.0199066	0.0573795
ENSMUST00000033915	Gpm6a-201	protein_coding	8	54954843	55060871	+	80.9569	77.2642	13.8381	13.6574	-2.4404	4.09981e-24	4.99641e-22
ENSMUST00000033929	Tnks-201	protein_coding	8	34826460	34965690	-	20.3263	18.7631	3.93339	4.63189	-2.1048	4.2216e-14	2.0416e-12
ENSMUST00000033930	Dusp4-201	protein_coding	8	34807297	34819894	+	11.5989	13.094	1.45514	1.91137	-2.78828	6.69269e-05	0.000504557
ENSMUST00000033961	Tm2d2-201	protein_coding	8	25017211	25023260	+	40.8112	42.0731	85.1155	84.1217	1.11409	0.000208949	0.00130793
ENSMUST00000033965	Tenm3-201	protein_coding	8	48227682	48674690	-	8.76554	7.80375	1.24671	1.36525	-2.57992	1.81073e-08	3.71919e-07
ENSMUST00000033999	Frg1-201	protein_coding	8	41397459	41417074	-	23.0032	22.4221	48.5567	51.051	1.21706	0.00770958	0.0259531
ENSMUST00000034000	Asah1-201	protein_coding	8	41340197	41374773	-	18.3094	17.332	7.8155	6.1947	-1.26498	0.00901928	0.029499
ENSMUST00000034015	Msmo1-201	protein_coding	8	64718139	64733792	-	26.2722	28.3288	11.7231	11.1917	-1.1692	0.00918697	0.029934
ENSMUST00000034021	Galnt7-201	protein_coding	8	57523828	57653031	-	18.9408	17.6767	7.38632	9.28677	-1.04931	0.00590517	0.0208331
ENSMUST00000034030	Tmem184c-201	protein_coding	8	77595982	77610653	-	22.6574	21.9926	8.3286	8.49523	-1.3243	0.00292313	0.0117131
ENSMUST00000034048	Cfap97-201	protein_coding	8	46163651	46195590	+	10.1715	4.95772	1.17087	1.24268	-2.5625	0.000352112	0.00202083
ENSMUST00000034065	Nek1-201	protein_coding	8	60993195	61131346	+	5.6371	6.32679	2.16347	2.24962	-1.35559	0.0273438	0.0743512
ENSMUST00000034086	Nkd1-201	protein_coding	8	88521354	88593618	+	8.27218	7.23137	1.6909	1.62896	-2.13608	0.00534082	0.0191797
ENSMUST00000034091	Rbl2-201	protein_coding	8	91070057	91123844	+	11.1659	13.1271	2.30043	0.306254	-3.14471	9.00307e-05	0.000646526
ENSMUST00000034115	Pou4f2-201	protein_coding	8	78433010	78436645	-	2.59403	2.93569	0.147851	0.693058	-2.62263	0.0279338	0.075694
ENSMUST00000034131	Vps35-201	protein_coding	8	85260392	85299802	-	52.7077	55.1673	24.1584	23.5657	-1.09264	4.52797e-06	4.9648e-05
ENSMUST00000034140	Itfg1-201	protein_coding	8	85717578	85840921	-	43.754	43.445	16.2872	16.6018	-1.32249	1.4315e-06	1.84962e-05
ENSMUST00000034141	Lonp2-201	protein_coding	8	86624043	86716631	+	24.6035	25.228	4.3755	8.6578	-1.84689	0.000127808	0.000869964
ENSMUST00000034145	Tbc1d9-201	protein_coding	8	83165352	83272422	+	2.49213	1.85111	0.136389	0.0542828	-4.42572	0.000323374	0.00188815
ENSMUST00000034204	Nudt21-201	protein_coding	8	94015496	94037031	-	19.1079	20.0497	9.35292	8.98158	-1.01134	0.00166904	0.00737118
ENSMUST00000034211	Mt3-201	protein_coding	8	94152607	94154146	+	23.8617	28.4329	116.366	125.223	2.29028	7.61209e-07	1.07139e-05
ENSMUST00000034226	Fam192a-201	protein_coding	8	94574138	94601997	-	12.6058	13.7587	24.238	25.6663	1.00403	0.00767395	0.0258653
ENSMUST00000034249	Cfap20-201	protein_coding	8	95420249	95434869	-	21.6814	23.598	44.262	42.1885	1.01686	0.0168821	0.0499921
ENSMUST00000034261	Insl3-201	protein_coding	8	71689214	71690575	+	0.069123	0.31852	4.8157	6.85959	5.02113	0.00069029	0.00352993
ENSMUST00000034264	Pgls-201	protein_coding	8	71592176	71596269	+	25.5585	21.0659	117.854	111.241	2.3816	7.47595e-11	2.3514e-09
ENSMUST00000034272	Mvb12a-201	protein_coding	8	71542930	71548026	+	20.9236	19.1337	66.4254	66.2782	1.8119	1.54787e-05	0.000145285
ENSMUST00000034304	Hsd17b2-201	protein_coding	8	117701904	117759027	+	2.77303	2.82623	13.4279	16.0289	2.47858	0.00378798	0.0144938
ENSMUST00000034311	Lsm4-201	protein_coding	8	70673248	70678752	+	49.7676	52.3017	180.737	179.773	1.90447	1.1294e-12	4.61669e-11
ENSMUST00000034343	Cmtm3-201	protein_coding	8	104340594	104347672	+	2.18516	2.75062	10.1133	7.9076	1.94804	0.0302009	0.0807283
ENSMUST00000034349	Nae1-201	protein_coding	8	104511028	104534637	-	24.8664	26.6925	11.4192	11.0073	-1.11645	0.0202898	0.0582966
ENSMUST00000034369	Psmb10-201	protein_coding	8	105935739	105938444	-	10.8727	9.657	32.0386	28.6346	1.64621	0.00270217	0.0109911
ENSMUST00000034382	Zfp90-201	protein_coding	8	106415339	106425889	+	0.278146	0	1.25988	1.56001	3.38897	0.0337677	0.088406
ENSMUST00000034392	Nip7-201	protein_coding	8	107056877	107060931	+	5.10636	6.10477	10.9222	11.5231	1.08565	0.0496982	0.120332
ENSMUST00000034426	Kars-201	protein_coding	8	111993443	112011323	-	38.6672	40.3398	83.8867	89.0526	1.21445	7.94535e-07	1.10873e-05
ENSMUST00000034432	Cfdp1-201	protein_coding	8	111768491	111854291	-	60.2086	62.5298	159.278	166.416	1.49212	6.38102e-10	1.69941e-08
ENSMUST00000034437	Wdr59-201	protein_coding	8	111449019	111522070	-	1.48647	1.97789	0	0.145477	-4.49295	0.00465833	0.0171741
ENSMUST00000034458	Galnt2-201	protein_coding	8	124231391	124345722	+	8.7949	4.29393	1.43008	0.254664	-2.8807	0.00277852	0.0112412
ENSMUST00000034512	Oaf-201	protein_coding	9	43221235	43239911	-	4.29613	4.4621	30.6307	27.9979	2.82526	2.97417e-10	8.40586e-09
ENSMUST00000034522	Clmp-201	protein_coding	9	40686012	40785319	+	3.5247	3.40124	0.788762	0.806881	-2.03466	0.0266151	0.0728033
ENSMUST00000034524	Rexo2-201	protein_coding	9	48468512	48480611	-	26.5499	24.9844	62.0182	59.9867	1.32716	0.00115574	0.00542228
ENSMUST00000034539	Dcps-201	protein_coding	9	35124408	35176061	-	50.6014	51.1826	128.251	133.65	1.44779	1.3521e-08	2.84625e-07
ENSMUST00000034570	Pts-201	protein_coding	9	50521617	50528651	-	22.1082	19.5402	39.7403	44.5009	1.10156	0.0227389	0.0640566
ENSMUST00000034581	Cadm1-201	protein_coding	9	47530373	47850390	+	11.0921	6.45635	0.251841	0.133644	-5.41189	2.25814e-05	0.000199727
ENSMUST00000034592	Dscaml1-201	protein_coding	9	45430291	45753712	+	16.1911	18.645	6.12264	7.56902	-1.26239	5.52038e-05	0.000427678
ENSMUST00000034648	Abcg4-201	protein_coding	9	44273188	44287544	-	18.5089	22.6182	6.91627	8.40116	-1.33943	0.00117905	0.00551522
ENSMUST00000034689	Pin1-201	protein_coding	9	20652095	20666584	+	12.203	12.9297	32.1828	28.106	1.34535	8.94488e-06	9.03603e-05
ENSMUST00000034692	Olfm2-201	protein_coding	9	20667690	20728229	-	2.46279	4.92852	10.8796	13.6691	1.81546	0.0187489	0.0545796
ENSMUST00000034713	Ldlr-201	protein_coding	9	21723483	21749919	+	6.13333	6.11567	0.827573	0.914551	-2.72685	0.000241364	0.00147764
ENSMUST00000034738	Rsl24d1-201	protein_coding	9	73113448	73123333	+	16.1593	17.9276	36.9945	32.0407	1.10088	0.0132547	0.0407834
ENSMUST00000034740	Nedd4-201	protein_coding	9	72662346	72749852	+	133.647	129.174	47.3728	44.9068	-1.42606	8.60641e-21	7.78855e-19
ENSMUST00000034756	Anxa2-201	protein_coding	9	69453620	69491795	+	31.2486	37.5208	100.532	107.422	1.68064	2.67938e-09	6.46176e-08
ENSMUST00000034763	Rp9-201	protein_coding	9	22448311	22468348	-	11.7343	10.2544	29.7637	31.5892	1.56571	0.0079905	0.0267276
ENSMUST00000034766	Rora-201	protein_coding	9	68653786	69388246	+	20.5579	19.6322	5.77372	6.32427	-1.64735	7.06581e-12	2.63174e-10
ENSMUST00000034787	Phip-201	protein_coding	9	82866159	82975516	-	9.92112	9.75953	2.4223	3.23695	-1.71201	1.14959e-06	1.52194e-05
ENSMUST00000034791	Lca5-201	protein_coding	9	83393419	83441027	-	13.3435	13.9097	5.32358	4.84438	-1.33925	0.00332269	0.0130042
ENSMUST00000034803	Zw10-201	protein_coding	9	49055613	49078772	+	10.9953	11.6997	5.17064	4.02437	-1.22135	0.043117	0.107607
ENSMUST00000034820	Tle3-201	protein_coding	9	61372858	61418487	+	2.94753	1.83659	0.118955	0.333663	-3.30969	0.00374394	0.014365
ENSMUST00000034827	Imp3-201	protein_coding	9	56937475	56938398	+	22.5105	21.0894	59.6414	63.2994	1.57997	0.000515227	0.00277212
ENSMUST00000034834	Pkm-201	protein_coding	9	59656368	59679375	+	847	869.03	1701.11	1687.76	1.0657	1.60973e-133	4.90443e-130
ENSMUST00000034836	Man2c1-201	protein_coding	9	57130770	57142203	+	4.96939	6.92526	0	1.1859	-3.22614	0.0319336	0.0845098
ENSMUST00000034843	Ireb2-201	protein_coding	9	54863789	54912530	+	16.0612	16.1158	3.09241	4.63267	-1.97172	1.44022e-06	1.86036e-05
ENSMUST00000034848	Psma4-201	protein_coding	9	54950790	54958030	+	63.5049	62.4099	118.598	134.107	1.08978	3.04693e-05	0.000258012
ENSMUST00000034878	Tmem30a-201	protein_coding	9	79768943	79793430	-	64.2187	61.9616	20.2668	19.6315	-1.57712	9.97521e-12	3.61234e-10
ENSMUST00000034881	Cox7a2-201	protein_coding	9	79755361	79759878	-	126.642	132.432	382.9	419.736	1.71581	1.66566e-14	8.47689e-13
ENSMUST00000034903	Gsta4-201	protein_coding	9	78191947	78209349	+	13.7081	16.9799	43.7995	48.6729	1.67509	0.00122125	0.00568062
ENSMUST00000034904	Elovl5-201	protein_coding	9	77917364	77984519	+	15.8818	14.2088	6.08744	7.04815	-1.11008	0.0310593	0.0825881
ENSMUST00000034912	Rasgrf1-202	protein_coding	9	89909909	90026977	+	26.7095	26.6426	8.03607	8.01701	-1.64868	5.55737e-07	8.09877e-06
ENSMUST00000034913	Mcrip1-201	protein_coding	11	120542888	120549727	-	43.3495	41.9272	120.754	121.52	1.59044	6.36306e-09	1.43533e-07
ENSMUST00000034915	Ctsh-201	protein_coding	9	90054267	90076089	+	4.44751	4.66335	12.7437	14.9245	1.68771	0.0207913	0.0594832
ENSMUST00000034947	Ppib-201	protein_coding	9	66060231	66066623	+	87.0928	92.5894	293.681	305.165	1.82085	2.91602e-16	1.77214e-14
ENSMUST00000034955	Spg21-201	protein_coding	9	65460947	65488470	+	11.2801	12.7504	27.1619	25.3729	1.21127	0.00209607	0.0089151
ENSMUST00000034960	Dpp8-201	protein_coding	9	65032414	65082651	+	25.4727	21.9734	6.51914	6.58785	-1.77219	8.303e-08	1.50339e-06
ENSMUST00000034966	Rpl4-201	protein_coding	9	64173375	64178666	+	341.149	360.181	927.483	940.21	1.4971	1.74746e-41	5.21967e-39
ENSMUST00000034984	Rasa2-201	protein_coding	9	96539300	96631617	-	8.24528	8.31574	3.59244	2.81814	-1.2861	0.00842908	0.0278901
ENSMUST00000034987	Dop1a-201	protein_coding	9	86485407	86555806	+	5.35101	5.62903	0	0.290791	-5.14949	8.74893e-05	0.000630654
ENSMUST00000035020	Eomes-201	protein_coding	9	118478344	118486132	+	2.97574	2.61982	0.532262	0.635521	-2.17379	0.0345719	0.0900475
ENSMUST00000035027	Clstn2-201	protein_coding	9	97444395	98033181	-	5.8898	6.24635	1.65501	2.40922	-1.49066	0.0292671	0.0786276
ENSMUST00000035038	Faim-201	protein_coding	9	98986373	99002021	+	31.611	40.4665	92.6274	87.824	1.40654	5.89771e-05	0.000453146
ENSMUST00000035055	Map4-201	protein_coding	9	109931460	110083955	+	2.51693	1.68758	9.2031	6.90607	2.02091	0.000166509	0.0010803
ENSMUST00000035061	Ngp-201	protein_coding	9	110419747	110423012	+	0	0.064955	4.03806	1.61143	6.31397	0.000187697	0.0011952
ENSMUST00000035069	Nradd-201	protein_coding	9	110621135	110624452	-	1.5493	1.68745	7.13346	8.05059	2.31574	0.0257786	0.0709832
ENSMUST00000035085	Arpp21-201	protein_coding	9	112065260	112232501	-	2.34243	1.42699	0.291157	0.360518	-2.4208	0.034691	0.0903329
ENSMUST00000035092	Myd88-201	protein_coding	9	119335934	119340041	-	14.8745	15.794	32.9303	32.9407	1.18682	0.00321953	0.0126776
ENSMUST00000035105	Rpsa-201	protein_coding	9	120127689	120132369	+	10.377	14.0688	47.5221	54.2417	2.14163	1.46606e-08	3.05519e-07
ENSMUST00000035113	Ss18l2-201	protein_coding	9	121710329	121712921	+	24.1067	27.7194	79.0206	77.1869	1.67461	0.00112595	0.0052994
ENSMUST00000035121	Amotl2-201	protein_coding	9	102717668	102733418	+	11.2335	10.0319	3.1559	0.532429	-2.44698	0.00183205	0.0079603
ENSMUST00000035129	Ephb1-201	protein_coding	9	101922128	102354693	-	3.65399	3.28249	0.803563	0.978532	-1.87422	0.0327099	0.0861599
ENSMUST00000035142	Ryk-201	protein_coding	9	102834972	102907953	+	5.16401	6.1229	13.4401	14.6317	1.39746	0.00791561	0.026533
ENSMUST00000035155	Rab6b-201	protein_coding	9	103111807	103185276	+	72.4091	71.8212	29.5815	30.2327	-1.18551	2.94935e-10	8.34602e-09
ENSMUST00000035194	Mapkapk3-201	protein_coding	9	107254927	107289877	-	1.10106	1.21205	5.7616	4.76106	2.26637	0.0129094	0.0398739
ENSMUST00000035208	Bsn-201	protein_coding	9	108096022	108190384	-	8.23012	6.80301	0.240255	0.604617	-4.0623	2.71033e-15	1.49415e-13
ENSMUST00000035220	Prkar2a-201	protein_coding	9	108692143	108750436	+	29.7672	28.3288	12.3477	12.6072	-1.1347	2.49874e-05	0.000218054
ENSMUST00000035237	Usp4-201	protein_coding	9	108347853	108392545	+	31.3511	31.4943	9.87441	10.3428	-1.55184	1.05434e-06	1.41138e-05
ENSMUST00000035242	Rab24-201	protein_coding	13	55319885	55321945	-	22.9328	22.5961	57.4567	55.1337	1.39053	0.000739849	0.00373529
ENSMUST00000035276	Dctpp1-201	protein_coding	7	127256959	127260709	-	15.1614	16.2625	64.4114	57.5778	2.03948	0.000296727	0.0017648
ENSMUST00000035279	Hps4-201	protein_coding	5	112343095	112378414	+	1.88289	1.30146	5.16419	6.44119	1.95369	0.0254852	0.070349
ENSMUST00000035350	Aftph-201	protein_coding	11	20685084	20741589	-	12.6239	11.4258	5.0061	4.21279	-1.29977	0.00753696	0.0254749
ENSMUST00000035351	Syt15-201	protein_coding	14	34220047	34230420	+	4.16016	4.27219	0.817198	1.2952	-1.90719	0.0357759	0.0925553
ENSMUST00000035462	Dsel-201	protein_coding	1	111858706	111864918	-	1.30858	1.44719	0	0.123677	-4.4091	0.00515482	0.0186231
ENSMUST00000035499	Igdcc4-201	protein_coding	9	65101486	65137940	+	1.08645	0.625001	0.0317179	0.0269306	-4.71387	0.00047985	0.00261628
ENSMUST00000035540	Phf2-201	protein_coding	13	48801750	48871119	-	16.6721	15.1122	6.69671	5.91779	-1.24946	0.000500913	0.00270818
ENSMUST00000035559	Armcx2-201	protein_coding	X	134804147	134808996	-	13.451	12.8773	3.10303	2.2162	-2.22329	0.000116245	0.000804441
ENSMUST00000035565	Pkd1-201	protein_coding	17	24549950	24596508	+	16.1017	14.0492	0.889076	1.70086	-3.45264	3.2588e-21	3.05186e-19
ENSMUST00000035606	Ascc3-201	protein_coding	10	50592669	50851485	+	5.63822	5.1246	1.76015	2.09487	-1.39621	0.00891075	0.02919
ENSMUST00000035700	Camkv-201	protein_coding	9	107935674	107949691	+	25.323	22.8049	8.46863	5.93236	-1.65843	8.67795e-05	0.000626229
ENSMUST00000035725	Brk1-201	protein_coding	6	113604772	113616951	+	50.2212	56.5411	110.858	124.276	1.22345	1.58683e-05	0.000148545
ENSMUST00000035775	Lsm7-201	protein_coding	10	80852825	80855209	-	29.6292	33.921	141.287	155.951	2.30832	2.36567e-07	3.81892e-06
ENSMUST00000035813	Ppp1r9a-201	protein_coding	6	4903320	5165661	+	13.6133	13.3899	2.605	4.30076	-1.87961	1.27492e-07	2.22047e-06
ENSMUST00000035842	Rassf4-201	protein_coding	6	116633008	116673952	-	6.28622	6.64121	2.16324	2.15972	-1.49722	0.00524497	0.0188904
ENSMUST00000035850	Npat-201	protein_coding	9	53537047	53574342	+	5.82517	5.67619	1.79082	1.58964	-1.68254	0.0062737	0.0219217
ENSMUST00000035889	Myo6-201	protein_coding	9	80165031	80311729	+	5.18667	5.59185	0.115354	1.41059	-2.72787	0.00407349	0.0153398
ENSMUST00000035938	Ccl5-201	protein_coding	11	83525778	83530518	-	12.061	11.5631	34.1335	33.4706	1.60015	0.0473665	0.115871
ENSMUST00000035983	Rpl21-201	protein_coding	5	146832890	146837032	+	50.9524	54.7414	156.969	146.076	1.60321	6.25094e-14	2.96035e-12
ENSMUST00000036043	Slitrk2-201	protein_coding	X	66653007	66656488	+	3.59823	2.52026	0.105551	0.0560124	-5.11287	9.9246e-05	0.00070473
ENSMUST00000036044	Zfc3h1-201	protein_coding	10	115384959	115432772	+	20.6312	19.2819	1.45262	1.76454	-3.54765	4.05769e-23	4.52294e-21
ENSMUST00000036092	Kcnh2-201	protein_coding	5	24319589	24351604	-	9.36564	6.38423	0.692071	1.072	-3.06466	2.9406e-05	0.000250211
ENSMUST00000036113	Tbc1d16-201	protein_coding	11	119143045	119228499	-	4.14239	4.09033	1.32792	1.54731	-1.43135	0.0285534	0.0770853
ENSMUST00000036125	Eif4h-201	protein_coding	5	134619877	134639347	-	64.3134	72.685	131.954	143.87	1.09389	2.68378e-08	5.3188e-07
ENSMUST00000036126	Parp2-201	protein_coding	14	50807841	50821301	+	8.73095	7.52261	18.3624	15.8166	1.15556	0.0466358	0.114477
ENSMUST00000036161	Pi4ka-201	protein_coding	16	17280351	17406314	-	22.8141	23.8273	7.42747	6.24779	-1.68733	3.38919e-09	8.05039e-08
ENSMUST00000036226	Fem1c-201	protein_coding	18	46501746	46525971	-	12.1008	11.1244	4.69494	5.05607	-1.16718	0.00462187	0.0170631
ENSMUST00000036288	R3hdm1-201	protein_coding	1	128103324	128237736	+	11.5046	11.5545	2.49453	2.09705	-2.24551	8.98684e-06	9.07039e-05
ENSMUST00000036300	Col27a1-201	protein_coding	4	63215435	63334991	+	4.6673	5.19817	2.29741	1.99799	-1.11509	0.0410709	0.103471
ENSMUST00000036328	Zfhx2-201	protein_coding	14	55060262	55092324	-	3.06917	2.96979	0.873281	0.826099	-1.74318	0.00771429	0.0259629
ENSMUST00000036347	Snap91-201	protein_coding	9	86765936	86880449	-	35.7356	31.0981	14.7581	15.7325	-1.04717	0.000125732	0.000858576
ENSMUST00000036407	Fam160b1-201	protein_coding	19	57360680	57389586	+	6.86007	6.65572	1.14097	0.873007	-2.66001	2.72144e-05	0.000234237
ENSMUST00000036439	Cdh6-201	protein_coding	15	13028701	13173675	-	2.09861	1.90492	0.193344	0.271894	-3.01599	0.00172925	0.0075865
ENSMUST00000036450	Spg11-201	protein_coding	2	122053520	122118386	-	5.93942	6.07911	2.20255	2.71997	-1.2018	0.0155512	0.0466496
ENSMUST00000036489	Rsbn1l-201	protein_coding	5	20893028	20951822	-	7.19279	7.17951	2.09117	1.77403	-1.81153	0.0016818	0.00741747
ENSMUST00000036540	Fam117b-201	protein_coding	1	59913006	59985346	+	12.5096	11.4141	5.27347	5.1122	-1.11942	0.00623889	0.0218135
ENSMUST00000036561	Wdr48-201	protein_coding	9	119894878	119926586	+	23.8222	23.0487	7.05334	4.62015	-1.92357	2.45925e-06	2.96153e-05
ENSMUST00000036579	Vps13d-202	protein_coding	4	144972622	145195005	-	5.46684	5.69433	0	1.05741	-3.30297	0.0171438	0.050649
ENSMUST00000036619	AW554918-201	protein_coding	18	25169010	25467316	+	0.401392	0.362374	2.80095	1.83306	2.68386	0.00755767	0.0255367
ENSMUST00000036680	Thap3-201	protein_coding	4	151982639	151988997	-	7.54762	9.56879	28.7993	30.3793	1.8732	0.00290122	0.0116408
ENSMUST00000036691	Prrc2b-201	protein_coding	2	32151082	32234537	+	7.77065	7.63151	23.9919	24.0282	1.72447	4.64835e-13	1.98909e-11
ENSMUST00000036734	Gadd45gip1-201	protein_coding	8	84831522	84835482	+	8.52984	7.89295	32.1317	28.7939	1.97475	1.6967e-06	2.14616e-05
ENSMUST00000036765	Eif4ebp3-201	protein_coding	18	36664060	36665917	+	1.15762	0.906839	16.077	23.5954	4.36628	4.55641e-05	0.000363597
ENSMUST00000036796	Fstl4-201	protein_coding	11	52764634	53188538	+	1.24865	1.01484	0.045064	0.0573936	-4.3508	0.000964714	0.00466495
ENSMUST00000036854	Efhd2-201	protein_coding	4	141858142	141874920	-	27.9072	26.3695	54.348	56.9599	1.12064	3.77318e-05	0.000308586
ENSMUST00000036862	Cog5-201	protein_coding	12	31654869	31937630	+	10.2019	9.60076	3.99108	2.90779	-1.43654	0.028409	0.0767646
ENSMUST00000036884	Klf9-201	protein_coding	19	23141226	23168134	+	29.8642	30.062	13.0238	12.5991	-1.14143	3.58089e-05	0.000295451
ENSMUST00000036951	Pebp1-201	protein_coding	5	117282654	117287625	-	232.543	248.143	584.533	558.552	1.33345	7.46098e-19	5.8386e-17
ENSMUST00000036952	9530068E07Rik-201	protein_coding	11	52396428	52408723	+	37.7919	39.4301	17.2978	16.117	-1.12527	0.000676489	0.00347256
ENSMUST00000036992	Lmo1-201	protein_coding	7	109138572	109170519	-	25.294	22.3823	79.5065	78.631	1.81396	1.00467e-07	1.78655e-06
ENSMUST00000036996	Ndufb7-201	protein_coding	8	83566671	83571626	+	74.9984	89.0581	350.659	387.096	2.25289	2.59124e-19	2.10342e-17
ENSMUST00000036999	Clip2-201	protein_coding	5	134489383	134552434	-	2.42909	2.04399	9.45555	5.19756	1.79249	0.00449596	0.0166729
ENSMUST00000037012	Kcna4-201	protein_coding	2	107290639	107298502	+	3.90915	3.08092	0.55194	0.883061	-2.19619	0.0156168	0.0468155
ENSMUST00000037014	Clba1-201	protein_coding	12	112808937	112816252	+	10.8758	10.8938	25.2164	25.4377	1.30281	0.00565827	0.0201252
ENSMUST00000037025	Kdm1b-201	protein_coding	13	47043499	47085279	+	3.16047	3.02412	0.039579	0.865334	-2.68037	0.0332615	0.0873561
ENSMUST00000037044	Hace1-201	protein_coding	10	45577829	45712345	+	6.67856	6.63731	1.32456	1.61612	-2.09057	0.00479805	0.017573
ENSMUST00000037056	Atp5j2-201	protein_coding	5	145183709	145191592	-	48.3269	58.0614	295.194	320.592	2.61709	6.33739e-19	5.00216e-17
ENSMUST00000037064	Slc25a37-201	protein_coding	14	69241848	69285112	-	13.1234	12.9313	34.7284	34.6099	1.4957	3.96692e-08	7.60454e-07
ENSMUST00000037097	Fhod3-201	protein_coding	18	24709445	25133501	+	9.67319	7.8069	0.795507	0.852044	-3.32136	6.29576e-08	1.16487e-06
ENSMUST00000037141	Setd7-201	protein_coding	3	51515319	51560879	-	10.0178	9.91251	1.80575	2.21048	-2.22538	4.8763e-07	7.22138e-06
ENSMUST00000037165	Lyl1-201	protein_coding	8	84701544	84704716	+	0.175872	0.370479	1.58918	1.56443	2.58468	0.0412115	0.10374
ENSMUST00000037181	Mdga2-201	protein_coding	12	66466060	67222549	-	3.73133	3.73345	0.421539	0.583742	-2.81015	3.99787e-05	0.000323776
ENSMUST00000037182	Hook3-201	protein_coding	8	26021421	26119224	-	11.8227	10.7938	2.38038	3.16613	-1.94163	5.53173e-10	1.48709e-08
ENSMUST00000037198	Osgin2-201	protein_coding	4	15997121	16013888	-	3.75875	3.13558	0	0.740848	-3.11367	0.0495175	0.119989
ENSMUST00000037210	Metap1d-201	protein_coding	2	71453276	71525191	+	8.93219	8.98302	40.7013	44.6566	2.33672	2.16463e-06	2.65858e-05
ENSMUST00000037235	Xkr7-201	protein_coding	2	153031852	153055775	+	3.20872	2.75222	0.218422	0.0927274	-4.16122	0.000902103	0.00441213
ENSMUST00000037246	Ccs-201	protein_coding	19	4825366	4839332	-	14.1662	15.8081	36.9233	32.9446	1.30345	0.0168522	0.0499132
ENSMUST00000037270	Fam91a1-201	protein_coding	15	58415468	58457740	+	13.9569	13.6479	4.91321	5.65162	-1.3008	0.000970112	0.00468361
ENSMUST00000037280	Vps18-201	protein_coding	2	119288742	119298453	+	14.6272	12.805	3.80739	3.85488	-1.75541	0.000306287	0.00180988
ENSMUST00000037294	Tfap2d-201	protein_coding	1	19103022	19166346	+	1.27161	1.05924	0	0.0237918	-6.24504	0.000351758	0.00201931
ENSMUST00000037315	Abhd2-201	protein_coding	7	79273199	79365508	+	9.16753	8.38534	3.59343	3.63715	-1.19534	0.0059649	0.0210163
ENSMUST00000037337	Tbc1d19-201	protein_coding	5	53809627	53903965	+	12.4094	12.781	3.07403	3.70495	-1.80801	0.00718419	0.0244909
ENSMUST00000037391	Cd99l2-201	protein_coding	X	71420060	71492849	-	6.05283	9.01789	1.25008	1.75736	-2.23889	0.00263977	0.010782
ENSMUST00000037401	Phf20-201	protein_coding	2	156196642	156309952	+	14.3595	13.6904	1.08031	1.91339	-3.13985	2.77847e-10	7.90161e-09
ENSMUST00000037418	Tmed8-201	protein_coding	12	87166237	87200454	-	7.0678	7.09223	2.30175	2.25066	-1.55288	0.00124938	0.00579558
ENSMUST00000037422	Rnf44-201	protein_coding	13	54679410	54693847	-	14.8658	16.5489	5.01116	6.10395	-1.41341	0.00204141	0.00870934
ENSMUST00000037472	Leng8-201	protein_coding	7	4137049	4148177	+	80.1126	80.0514	28.4027	25.7375	-1.48127	2.30507e-15	1.2769e-13
ENSMUST00000037473	Ap5m1-201	protein_coding	14	49066495	49090879	+	6.04294	5.93963	1.59253	1.78301	-1.74115	0.00335364	0.0131074
ENSMUST00000037488	Dock4-201	protein_coding	12	40445952	40846874	+	0.90639	1.01168	0.156944	0.171469	-2.44403	0.0268578	0.0733012
ENSMUST00000037547	Disp2-201	protein_coding	2	118779722	118795175	+	30.0912	28.2413	9.9852	7.49295	-1.65607	5.3911e-10	1.457e-08
ENSMUST00000037557	Mon2-201	protein_coding	10	122995349	123076025	-	3.03188	2.97422	0	0.0608199	-6.41712	6.20531e-06	6.55848e-05
ENSMUST00000037593	Ankrd13b-201	protein_coding	11	77470485	77489666	-	7.26742	7.77134	2.26304	2.77966	-1.48938	0.0396287	0.100487
ENSMUST00000037615	Aldh5a1-201	protein_coding	13	24907579	24937661	-	9.71543	8.70778	3.38347	3.53163	-1.32885	0.00542034	0.0194195
ENSMUST00000037623	Nrn1-201	protein_coding	13	36725625	36734477	-	32.3176	34.3926	6.4615	5.77091	-2.36291	5.89737e-06	6.26198e-05
ENSMUST00000037636	Ina-201	protein_coding	19	47014698	47025327	+	34.823	32.9872	16.7773	14.3666	-1.03912	0.000734485	0.00371272
ENSMUST00000037763	Ythdc2-201	protein_coding	18	44827746	44889717	+	3.20515	2.75585	0	0.127753	-5.46088	0.000122958	0.000841971
ENSMUST00000037807	Vax2-201	protein_coding	6	83711264	83738313	+	18.4112	18.6295	50.2192	55.0197	1.59088	0.000190021	0.00120704
ENSMUST00000037836	Fgfr1op2-201	protein_coding	6	146577203	146592865	+	0	0.115539	1.43654	2.98831	4.94857	0.00324585	0.0127526
ENSMUST00000037900	Cpne7-201	protein_coding	8	123117378	123135182	+	2.81943	6.0905	12.4289	11.5488	1.50987	0.0298047	0.079856
ENSMUST00000037901	Trpm3-201	protein_coding	19	22448232	22989310	+	2.11587	1.22745	0	0.211371	-3.84848	0.0158044	0.0473035
ENSMUST00000037907	Ddx58-201	protein_coding	4	40204849	40239828	-	7.71454	5.71648	1.95648	2.06566	-1.65501	0.0179507	0.0526144
ENSMUST00000037912	Ssh2-201	protein_coding	11	77216287	77460220	+	5.21286	5.11553	1.69036	1.99489	-1.40139	0.00528574	0.0190208
ENSMUST00000037918	Tmem33-201	protein_coding	5	67260565	67291461	+	10.7469	9.40252	4.1454	4.32588	-1.16523	0.00533832	0.0191722
ENSMUST00000037942	Ttll7-201	protein_coding	3	146852367	146984009	+	9.86607	9.89773	2.34379	2.37989	-1.9808	3.5087e-06	4.01682e-05
ENSMUST00000037960	Zdhhc9-201	protein_coding	X	48171969	48208687	-	10.2244	7.63938	0	0.716554	-4.54242	0.00142043	0.00645794
ENSMUST00000037968	Uvrag-201	protein_coding	7	98885021	99141141	-	5.88711	7.72664	2.22756	2.94914	-1.30804	0.0293466	0.0787901
ENSMUST00000037991	Mical2-202	protein_coding	7	112271299	112353975	+	3.1604	3.51647	0.471075	0.0499968	-3.60544	0.00505371	0.018317
ENSMUST00000038038	Slfn2-201	protein_coding	11	83065112	83070678	+	6.36637	8.15693	20.2362	22.9629	1.65633	0.00485001	0.0177363
ENSMUST00000038080	Fer-202	protein_coding	17	63937972	64139197	+	0.187414	0.633312	2.46248	2.7756	2.75907	0.0252201	0.0697437
ENSMUST00000038099	Socs1-201	protein_coding	16	10782243	10785536	-	0	0.541518	3.68538	2.04597	3.48748	0.030096	0.0804714
ENSMUST00000038104	Bdp1-201	protein_coding	13	100017994	100104070	-	3.49856	2.88826	0.222826	0.312509	-3.48368	3.97525e-06	4.44732e-05
ENSMUST00000038116	Ankrd12-201	protein_coding	17	65965698	66077073	-	19.6594	18.3015	6.5301	7.24423	-1.37795	1.10609e-08	2.37321e-07
ENSMUST00000038118	Atp2c1-201	protein_coding	9	105411358	105495133	-	7.15372	5.03827	0	1.26311	-3.16776	0.0276153	0.0749835
ENSMUST00000038144	Esm1-201	protein_coding	13	113209659	113218098	+	0	0.151407	1.99545	0.739247	4.19344	0.0104159	0.033232
ENSMUST00000038169	Mif-201	protein_coding	10	75859353	75860240	-	254.265	261.982	770.074	813.994	1.70194	1.55719e-20	1.38994e-18
ENSMUST00000038191	Adora1-201	protein_coding	1	134201349	134235397	-	5.29831	3.37207	0.283139	0.0231158	-4.71376	0.000215344	0.00134116
ENSMUST00000038214	Krt222-201	protein_coding	11	99233890	99244085	-	2.53067	1.53541	0.0579962	0.307767	-3.39584	0.0121047	0.0377829
ENSMUST00000038225	Slco4a1-201	protein_coding	2	180460979	180474867	+	22.7469	15.7035	11.1516	6.8095	-1.01579	0.0296118	0.0793904
ENSMUST00000038228	Tmx4-201	protein_coding	2	134594185	134644145	-	31.8112	29.5632	7.12124	8.16112	-1.92055	6.11462e-12	2.29617e-10
ENSMUST00000038244	Gpsm3-201	protein_coding	17	34589806	34591754	+	14.9745	11.8797	27.9537	26.4861	1.10368	0.0388452	0.0990108
ENSMUST00000038252	B3galt2-201	protein_coding	1	143640664	143654614	+	10.5433	10.5543	3.31518	2.62535	-1.74544	1.62934e-06	2.07186e-05
ENSMUST00000038287	Dusp5-201	protein_coding	19	53529109	53542431	+	10.7093	11.2017	25.4767	26.9376	1.34244	0.0011848	0.0055378
ENSMUST00000038295	Plekha6-201	protein_coding	1	133246106	133303435	+	17.6731	16.7066	1.93426	3.24948	-2.64157	7.21398e-12	2.68474e-10
ENSMUST00000038359	Emsy-201	protein_coding	7	98590600	98656551	-	4.80901	4.92197	1.16302	0.728853	-2.28051	0.0107956	0.0342404
ENSMUST00000038361	Mgat5-201	protein_coding	1	127205018	127488336	+	14.8548	14.2689	4.77775	5.5873	-1.40529	4.83712e-06	5.26337e-05
ENSMUST00000038364	Fstl5-201	protein_coding	3	76074270	76710019	+	11.763	12.6826	2.72089	2.99442	-2.01201	1.80212e-05	0.000165014
ENSMUST00000038368	Id1-201	protein_coding	2	152736251	152737410	+	6.45493	6.9262	26.8387	26.3765	2.07202	0.00412058	0.0154762
ENSMUST00000038384	Ythdc1-201	protein_coding	5	86804564	86836657	+	8.61272	7.11962	0.720172	0.948351	-3.1559	0.000256227	0.00155757
ENSMUST00000038388	Washc4-201	protein_coding	10	83543941	83596473	+	7.90994	7.75052	2.15643	2.12419	-1.78642	0.000648897	0.00336037
ENSMUST00000038406	Akr1b8-201	protein_coding	6	34354119	34368463	+	3.93217	3.0394	19.6218	22.9849	2.69611	0.000165082	0.00107258
ENSMUST00000038422	Irf2bpl-201	protein_coding	12	86880701	86884798	-	16.4772	15.2242	7.15733	7.17714	-1.06061	0.00968388	0.0312567
ENSMUST00000038434	Rpp25l-201	protein_coding	4	41712033	41713534	-	11.8224	11.6837	32.6969	41.4079	1.74156	0.00579576	0.0205375
ENSMUST00000038439	Dnajc17-201	protein_coding	2	119172500	119208795	-	7.81809	10.4731	32.7009	37.3252	2.02098	0.00115164	0.00540527
ENSMUST00000038474	Exosc2-201	protein_coding	2	31670715	31681349	+	15.274	14.3826	29.0334	31.1124	1.1052	0.0151741	0.0457102
ENSMUST00000038489	Pygo1-201	protein_coding	9	72925645	72952181	+	4.47718	4.27659	1.02231	1.27026	-1.84695	0.00336272	0.0131339
ENSMUST00000038498	Bag4-201	protein_coding	8	25764538	25785287	-	7.40984	6.80451	2.52595	3.38547	-1.1803	0.0433598	0.108114
ENSMUST00000038551	Ppp1r21-201	protein_coding	17	88530118	88588367	+	14.7521	14.0505	5.71844	5.34888	-1.29568	0.0100959	0.032374
ENSMUST00000038572	Hnrnpl-201	protein_coding	7	28810890	28822266	+	6.31278	6.52195	22.4103	16.3325	1.67722	0.00201091	0.00860048
ENSMUST00000038608	Mboat7-201	protein_coding	7	3677789	3693523	-	11.7759	8.59115	3.38798	2.7951	-1.63444	0.0149685	0.0452162
ENSMUST00000038626	Mpv17l2-201	protein_coding	8	70758649	70760946	-	18.6755	16.4825	73.8767	64.9408	2.06501	2.49203e-06	2.99391e-05
ENSMUST00000038644	Rangrf-201	protein_coding	11	68972484	68973843	-	10.0832	13.2614	31.1957	34.9996	1.58668	0.0173282	0.0510814
ENSMUST00000038665	Ptchd1-201	protein_coding	X	155573455	155623325	-	1.01125	1.31909	0.114093	0.0454089	-3.75192	0.00522077	0.0188166
ENSMUST00000038695	Kcna2-201	protein_coding	3	107101567	107115005	+	13.1474	12.1955	2.5154	2.24282	-2.32923	5.38491e-14	2.57153e-12
ENSMUST00000038696	Ppp1r9b-201	protein_coding	11	94991035	95006899	+	38.1822	33.0847	8.86198	6.50579	-2.12996	2.72788e-12	1.06827e-10
ENSMUST00000038705	Ufl1-201	protein_coding	4	25250147	25281763	-	13.1579	13.0125	3.65819	3.55511	-1.77456	0.00397112	0.0150347
ENSMUST00000038719	Nudcd1-201	protein_coding	15	44376071	44428307	-	3.47821	3.9077	0.470677	0.0966861	-3.60182	0.00354998	0.0137454
ENSMUST00000038738	Cdkn2aip-201	protein_coding	8	47709344	47713932	-	5.09702	4.12457	0	0.459613	-4.23991	0.00488592	0.0178354
ENSMUST00000038863	Lars2-201	protein_coding	9	123366927	123462664	+	10.4728	10.7423	3.03116	1.75379	-2.06651	0.000671565	0.00345155
ENSMUST00000038874	Scai-201	protein_coding	2	39066214	39190734	-	5.38446	4.79927	0.641408	0.892015	-2.64775	1.15837e-06	1.53179e-05
ENSMUST00000038886	Csf3-201	protein_coding	11	98701263	98703629	+	0.18286	0.11235	4.44211	5.04072	5.05975	0.000125574	0.000857954
ENSMUST00000038890	Dennd4a-201	protein_coding	9	64811340	64919667	+	17.4247	16.0954	2.16445	1.8998	-2.95991	2.26859e-19	1.86805e-17
ENSMUST00000038945	Phlda3-201	protein_coding	1	135766119	135769136	+	8.2226	7.27374	26.2716	28.9048	1.91685	0.000721503	0.0036564
ENSMUST00000039013	Abca3-201	protein_coding	17	24352023	24410201	+	9.44925	9.05165	0.804639	0.853991	-3.39689	2.98159e-10	8.41641e-09
ENSMUST00000039061	Trappc11-201	protein_coding	8	47490115	47533467	-	17.466	15.4188	4.05514	5.69656	-1.66786	0.000152001	0.00100459
ENSMUST00000039074	Shank3-201	protein_coding	15	89547626	89560261	+	3.9287	3.23307	0.31174	0.348274	-3.35439	0.000479938	0.00261644
ENSMUST00000039144	Clstn1-201	protein_coding	4	149586638	149647899	+	43.4788	40.5365	0.142728	0.0883643	-8.36708	7.07195e-62	5.47789e-59
ENSMUST00000039153	Cept1-201	protein_coding	3	106502983	106547731	-	1.47098	1.8272	5.6869	5.6831	1.87249	0.0495219	0.119994
ENSMUST00000039156	Phpt1-201	protein_coding	2	25573430	25575224	-	32.6769	35.8331	114.552	109.192	1.79048	7.94079e-08	1.43952e-06
ENSMUST00000039161	Thyn1-201	protein_coding	9	26999722	27007334	+	15.3866	14.2235	44.8944	45.6854	1.69757	0.00146804	0.00663937
ENSMUST00000039173	Relch-201	protein_coding	1	105663883	105754075	+	2.43775	3.4479	0	0.300096	-4.21042	0.00628709	0.0219618
ENSMUST00000039204	Arhgef10l-201	protein_coding	4	140514485	140648750	-	1.30351	0.556491	0	0.13055	-3.76222	0.0197394	0.0569909
ENSMUST00000039318	Cdc14b-201	protein_coding	13	64192545	64274988	-	2.99145	3.08884	0.821998	0.858112	-1.76904	0.0368043	0.0946961
ENSMUST00000039333	Pdpr-201	protein_coding	8	111094641	111137074	+	7.15982	6.80748	0.503644	0.746651	-3.39386	3.14813e-06	3.68055e-05
ENSMUST00000039349	Wdr60-201	protein_coding	12	116207051	116263022	-	8.42524	8.18069	2.89626	2.7924	-1.46124	0.0221913	0.0628238
ENSMUST00000039373	Uba6-201	protein_coding	5	86109287	86172803	-	2.93408	2.96904	0.706856	0.813787	-1.86981	0.0234546	0.0657204
ENSMUST00000039374	Ints6l-201	protein_coding	X	56454877	56507839	+	2.69862	2.28683	0.587005	0.178002	-2.61433	0.0220088	0.0624127
ENSMUST00000039431	Ntrk3-201	protein_coding	7	78175959	78578408	-	2.15722	1.83703	0.274487	0.263679	-2.80986	1.49248e-05	0.00014111
ENSMUST00000039449	Ltn1-201	protein_coding	16	87376651	87432612	-	8.85966	7.98056	4.11432	3.53338	-1.05516	0.0103556	0.0330838
ENSMUST00000039476	Arhgef11-201	protein_coding	3	87617575	87738033	+	11.2489	11.3803	0	1.81168	-3.54542	0.0101767	0.0326009
ENSMUST00000039506	Igsf8-201	protein_coding	1	172312367	172319841	+	44.5759	33.5027	12.7024	6.52921	-1.94022	2.06642e-05	0.000185244
ENSMUST00000039564	Plppr5-201	protein_coding	3	117574836	117689507	+	1.26332	1.67419	0.245141	0	-3.48537	0.0273189	0.074311
ENSMUST00000039601	Snrnp25-201	protein_coding	11	32205415	32208984	+	10.5954	12.3752	34.187	34.8039	1.66912	0.0111461	0.0351859
ENSMUST00000039680	Parp11-201	protein_coding	6	127453723	127494261	+	6.50667	5.57278	1.25405	1.12964	-2.25633	0.00469295	0.0172753
ENSMUST00000039695	Frem3-201	protein_coding	8	80611080	80695356	+	1.01858	0.77709	0.092754	0.0853172	-3.23822	0.00695434	0.0238568
ENSMUST00000039734	Unkl-202	protein_coding	17	25188397	25234443	+	7.68639	6.46926	0.25607	0.60492	-3.95381	9.41046e-07	1.28111e-05
ENSMUST00000039758	Cox8a-201	protein_coding	19	7215153	7217616	-	274.589	273.483	674.395	642.705	1.34866	4.55121e-13	1.94934e-11
ENSMUST00000039769	Sntb1-201	protein_coding	15	55636388	55906949	-	4.20218	4.03411	0.938952	0.851744	-2.11655	0.0107419	0.0340914
ENSMUST00000039775	Lgi4-201	protein_coding	7	31059342	31070935	+	5.46162	5.70195	1.66236	1.90961	-1.55643	0.034172	0.0892244
ENSMUST00000039782	Chd6-201	protein_coding	2	160946978	161109022	-	15.0221	13.8482	3.97201	4.20368	-1.73517	7.86106e-10	2.0647e-08
ENSMUST00000039784	Acaa1a-201	protein_coding	9	119341294	119350299	+	27.4463	28.0876	91.4761	88.3838	1.77923	3.56728e-11	1.1788e-09
ENSMUST00000039798	Bbs9-201	protein_coding	9	22475715	22888280	+	5.3352	6.05522	1.4824	0.433591	-2.49357	0.00951491	0.0308151
ENSMUST00000039867	Zbtb41-201	protein_coding	1	139422382	139453005	+	2.94095	2.53476	0.986784	0.846866	-1.49508	0.0396848	0.100601
ENSMUST00000039881	Efl1-201	protein_coding	7	82648641	82777852	+	2.71981	3.26515	0.164028	0.232118	-3.82529	0.000728388	0.00368353
ENSMUST00000040025	Tln2-202	protein_coding	9	67217087	67559703	-	15.856	15.313	6.35158	4.86937	-1.39138	9.12111e-08	1.63661e-06
ENSMUST00000040077	Polr2f-201	protein_coding	15	79141351	79151728	+	4.85895	7.99019	36.2446	40.5996	2.66289	0.00341897	0.0133149
ENSMUST00000040134	Ndp-201	protein_coding	X	16885521	16911774	-	7.92868	8.20769	15.9818	19.7494	1.23186	0.0293887	0.0788847
ENSMUST00000040177	Znrd1as-201	protein_coding	17	36958592	36965622	+	4.85348	5.16426	15.8552	15.4969	1.73184	0.0454891	0.112197
ENSMUST00000040182	Ccdc88a-201	protein_coding	11	29373658	29510808	+	4.91906	4.90591	1.21679	1.25567	-1.9052	0.000363757	0.00207231
ENSMUST00000040241	Ddx19b-201	protein_coding	8	111003188	111027764	-	9.8085	10.0359	4.59122	4.27084	-1.07864	0.0082198	0.027362
ENSMUST00000040273	Ttll5-202	protein_coding	12	85824969	86053208	+	6.08519	6.2589	0.276057	0	-5.41652	7.99619e-05	0.000586195
ENSMUST00000040275	Sobp-201	protein_coding	10	43002500	43174530	-	7.12538	5.97704	2.66345	2.7595	-1.18741	0.0489342	0.118856
ENSMUST00000040284	BC031181-201	protein_coding	18	75005868	75009933	+	24.0171	29.1474	130.283	143.281	2.44704	4.04919e-14	1.96655e-12
ENSMUST00000040313	Bcdin3d-201	protein_coding	15	99470079	99474730	-	3.27364	4.41664	13.5506	13.922	1.91838	0.0240688	0.0671246
ENSMUST00000040314	Rbm17-201	protein_coding	2	11585437	11603262	-	45.649	46.7861	103.097	94.6947	1.1809	3.2383e-06	3.76544e-05
ENSMUST00000040320	Micall1-201	protein_coding	15	79108964	79136900	+	6.8137	6.37413	0	1.10486	-3.47676	0.0129075	0.0398737
ENSMUST00000040336	Slc22a23-201	protein_coding	13	34179158	34345182	-	1.8256	1.38408	0	0.21448	-3.78381	0.0160549	0.0479309
ENSMUST00000040340	Fcho2-201	protein_coding	13	98723403	98815449	-	6.07868	6.68691	0.601159	2.12677	-2.13545	0.00624004	0.0218158
ENSMUST00000040344	Gns-201	protein_coding	10	121365090	121397245	+	51.1401	45.8852	6.32846	7.37958	-2.73728	4.19691e-21	3.88265e-19
ENSMUST00000040372	Tmem258-201	protein_coding	19	10204014	10207824	+	35.3889	33.0729	85.727	84.2786	1.39609	0.00280804	0.0113356
ENSMUST00000040383	Cc2d1a-201	protein_coding	8	84132828	84147936	-	12.4315	10.9424	5.33399	5.03347	-1.08802	0.0363658	0.0938004
ENSMUST00000040428	Rnasek-201	protein_coding	11	70238124	70239842	-	94.5144	88.4038	190.855	178.698	1.09871	0.000207006	0.00129826
ENSMUST00000040429	Usp45-201	protein_coding	4	21776272	21837872	+	3.01982	1.55066	0.101031	0	-5.3757	0.000351971	0.00202027
ENSMUST00000040434	Tbcc-201	protein_coding	17	46890684	46891847	+	24.0105	23.117	61.8595	59.8584	1.45274	0.00034974	0.00200999
ENSMUST00000040484	Gcsh-201	protein_coding	8	116981810	116993537	-	28.918	30.6664	57.0666	61.1765	1.07301	0.00160481	0.00714481
ENSMUST00000040506	Fam13b-201	protein_coding	18	34442351	34506823	-	18.6343	17.6719	5.53657	7.41723	-1.39984	0.00223192	0.00940101
ENSMUST00000040514	Irs2-201	protein_coding	8	10984681	11008458	-	9.18754	9.52174	3.1029	3.6444	-1.38625	0.00216098	0.00915114
ENSMUST00000040519	Apopt1-201	protein_coding	12	111713261	111734220	+	18.3981	21.5393	40.3657	48.2311	1.23466	0.0103236	0.0330044
ENSMUST00000040576	Parm1-201	protein_coding	5	91517615	91626894	+	4.58847	4.52632	0.958082	0.760567	-2.32271	0.00351757	0.0136385
ENSMUST00000040583	Heatr5a-201	protein_coding	12	51875871	51971321	-	8.78136	9.33012	4.24102	3.76714	-1.09409	0.00657001	0.0227674
ENSMUST00000040592	Crygs-201	protein_coding	16	22805203	22811577	-	8.95723	7.43858	21.2494	27.0058	1.64274	0.0274672	0.0746269
ENSMUST00000040624	Bicral-201	protein_coding	17	46798120	46831413	-	12.4377	11.5713	4.07069	3.87431	-1.51127	0.000131589	0.000891055
ENSMUST00000040628	Zfp182-201	protein_coding	X	21029589	21061986	-	2.18175	1.37239	0	0.117926	-4.82551	0.00240291	0.00999595
ENSMUST00000040638	Pbx3-201	protein_coding	2	34171723	34372044	-	7.84034	8.59104	1.17497	0	-3.73148	0.011493	0.0361263
ENSMUST00000040647	Fgf1-201	protein_coding	18	38838673	38918771	-	12.8185	12.0528	5.14647	5.12534	-1.19091	0.0119526	0.0373809
ENSMUST00000040676	Ankrd54-201	protein_coding	15	79053094	79062885	-	11.0373	11.1725	27.5752	26.4719	1.36681	0.00327961	0.0128587
ENSMUST00000040729	Clcn7-201	protein_coding	17	25133391	25162104	+	23.1555	18.6105	3.51028	1.29675	-3.03919	4.50266e-08	8.55617e-07
ENSMUST00000040750	Lif-201	protein_coding	11	4267095	4272514	+	0.816372	0.407534	4.80199	3.98234	2.92489	0.00216766	0.00917516
ENSMUST00000040790	Slx4-201	protein_coding	16	3979123	4001680	-	7.07915	4.12455	0.802528	0.41119	-3.12022	5.64251e-05	0.000435957
ENSMUST00000040806	Dbil5-201	protein_coding	11	76217608	76218666	+	0.370599	0.478163	2.7178	2.59605	2.70237	0.041148	0.103609
ENSMUST00000040824	Dpm3-201	protein_coding	3	89266552	89267077	+	33.0439	31.8286	94.3909	107.44	1.72305	0.00152453	0.00685351
ENSMUST00000040833	Edem2-201	protein_coding	2	155701677	155729475	-	12.731	13.9166	28.9434	26.7484	1.14664	0.00472448	0.0173644
ENSMUST00000040881	Cluap1-201	protein_coding	16	3908825	3941147	+	15.468	14.5454	28.0704	31.7704	1.07996	0.0157998	0.047296
ENSMUST00000040888	Krtcap2-201	protein_coding	3	89245966	89249906	+	9.40638	9.10917	27.4851	27.8481	1.66312	0.00692483	0.0237663
ENSMUST00000040917	Rps27l-201	protein_coding	9	66946086	66949512	+	21.2298	21.4742	119.615	117.212	2.55388	2.55192e-07	4.08494e-06
ENSMUST00000040924	Ss18-201	protein_coding	18	14625623	14682914	-	5.86599	5.49579	1.31247	1.86631	-1.74882	0.0419235	0.105202
ENSMUST00000040967	Vps37b-201	protein_coding	5	124004641	124032270	-	15.6921	14.9182	38.1143	38.7409	1.41237	2.02475e-05	0.000182259
ENSMUST00000040971	Capn5-201	protein_coding	7	98121559	98178274	-	6.12732	6.17636	1.83426	1.90019	-1.63527	0.0142806	0.0434366
ENSMUST00000040986	Rubcn-201	protein_coding	16	32821728	32868351	-	3.70263	5.74514	0	0.255034	-5.09538	0.000346148	0.00199261
ENSMUST00000040990	Vwa8-201	protein_coding	14	78849052	79202310	+	8.10113	7.40414	1.13045	0.991898	-2.78359	2.14409e-07	3.5058e-06
ENSMUST00000041010	Ccdc9-201	protein_coding	7	16275464	16285059	-	6.42605	6.18919	15.5814	14.9168	1.35863	0.0141498	0.0431194
ENSMUST00000041047	Lnpep-201	protein_coding	17	17521410	17625047	-	10.2228	9.912	1.97184	2.20402	-2.18496	6.48295e-11	2.05321e-09
ENSMUST00000041055	Atg2b-201	protein_coding	12	105616136	105685211	-	9.47901	9.54058	0.585916	1.06048	-3.4441	2.04367e-10	5.9565e-09
ENSMUST00000041093	Creb3l2-201	protein_coding	6	37327255	37442146	-	5.7706	5.43028	2.21294	2.13569	-1.28065	0.017357	0.0511533
ENSMUST00000041096	Pcsk1n-201	protein_coding	X	7919822	7924410	+	46.3037	34.747	130.183	108.765	1.64357	2.06308e-11	7.08377e-10
ENSMUST00000041111	Sem1-201	protein_coding	6	6557294	6578658	-	23.843	24.589	86.9708	91.0811	1.96282	1.0543e-10	3.2468e-09
ENSMUST00000041122	Chchd7-201	protein_coding	4	3938914	3943528	+	11.599	10.8078	44.2931	44.7029	2.07143	0.0018952	0.00818735
ENSMUST00000041124	Zfp704-201	protein_coding	3	9427020	9610085	-	5.49424	4.94588	1.5238	1.32349	-1.79054	2.89875e-05	0.000247156
ENSMUST00000041164	Nol12-201	protein_coding	15	78934995	78940864	+	5.74568	7.64868	34.8475	34.1051	2.44844	0.00107509	0.00509201
ENSMUST00000041266	Fndc4-201	protein_coding	5	31292886	31295871	-	9.45833	9.49614	23.7718	21.3295	1.3312	0.0283322	0.0765707
ENSMUST00000041282	Trim37-201	protein_coding	11	87127077	87220683	+	23.0228	21.986	8.50222	8.16819	-1.34901	5.50705e-06	5.91416e-05
ENSMUST00000041284	Patj-202	protein_coding	4	98395791	98719603	+	1.32007	2.17903	0.376475	0.0285404	-3.03859	0.0168438	0.0498948
ENSMUST00000041317	Ammecr1-201	protein_coding	X	142851146	142966728	-	3.99984	3.91255	1.35048	1.31001	-1.4878	0.0447489	0.110706
ENSMUST00000041318	Ndrg4-201	protein_coding	8	95678085	95714956	+	5.17985	6.84709	0	1.14843	-3.28219	0.0291284	0.0783335
ENSMUST00000041366	Polr2j-201	protein_coding	5	136116631	136122947	+	38.7306	42.0221	115.74	120.698	1.63331	3.76706e-05	0.000308417
ENSMUST00000041370	Txlng-201	protein_coding	X	162778919	162829454	-	4.51599	4.1414	0	0.791948	-3.34973	0.027029	0.0736979
ENSMUST00000041374	Manea-201	protein_coding	4	26324506	26346891	-	4.64524	4.33815	1.50864	1.29127	-1.59724	0.0327649	0.086255
ENSMUST00000041388	Serpine1-201	protein_coding	5	137061504	137072259	-	0.514875	0.355883	4.30029	5.31543	3.53464	0.000515396	0.00277238
ENSMUST00000041391	Psd-201	protein_coding	19	46312087	46327156	-	24.0273	27.2928	11.357	7.38037	-1.37236	0.000156101	0.00102508
ENSMUST00000041401	Herc3-202	protein_coding	6	58833700	58920398	+	69.5335	69.1575	19.5169	19.5007	-1.74543	4.73217e-17	3.12974e-15
ENSMUST00000041558	Ep400-201	protein_coding	5	110664373	110770527	-	11.1962	11.3099	2.50819	3.98909	-1.70523	1.785e-06	2.24419e-05
ENSMUST00000041569	Ccdc113-201	protein_coding	8	95534085	95558890	+	9.7963	9.64456	32.2736	33.635	1.84533	0.000575905	0.00304306
ENSMUST00000041591	Enpp2-201	protein_coding	15	54838901	54920002	-	9.90671	8.56584	2.04077	3.65502	-1.6104	0.0204422	0.0586679
ENSMUST00000041606	Necab1-201	protein_coding	4	14952245	15149131	-	12.6514	12.9416	1.30731	2.17914	-2.78844	1.95408e-07	3.24032e-06
ENSMUST00000041627	Sdk2-201	protein_coding	11	113776374	114066218	-	3.38801	2.99582	0.790431	0.861183	-1.86177	0.00260456	0.010662
ENSMUST00000041646	Drd5-201	protein_coding	5	38319367	38322518	+	1.28426	1.05766	0.100193	0.239261	-2.68785	0.0300394	0.0803452
ENSMUST00000041683	Usp22-201	protein_coding	11	61151785	61175055	-	41.733	42.0416	19.9428	19.0872	-1.01801	1.78429e-05	0.000163805
ENSMUST00000041733	Taf2-201	protein_coding	15	55015131	55072152	-	10.4599	10.1605	3.53096	3.59762	-1.44709	0.00244871	0.0101339
ENSMUST00000041776	Rgs8-201	protein_coding	1	153653025	153700323	+	1.7634	1.75629	0.15373	0.558697	-2.20619	0.0290881	0.0782526
ENSMUST00000041804	Lmtk2-201	protein_coding	5	144100436	144188204	+	10.535	9.41564	3.58078	4.19799	-1.27339	0.000862527	0.00424584
ENSMUST00000041830	Ntmt1-201	protein_coding	2	30807826	30823033	+	4.28463	6.06616	12.7223	15.9494	1.55195	0.0452527	0.111723
ENSMUST00000041838	Adgrb3-201	protein_coding	1	25067678	25826760	-	4.17953	1.82787	0.234094	0.579722	-2.79822	0.0071416	0.0243784
ENSMUST00000041882	Fam174c-201	protein_coding	10	80172944	80175146	+	9.3368	10.7121	45.3568	42.7624	2.21836	0.00100731	0.0048265
ENSMUST00000041892	Wdr19-201	protein_coding	5	65199698	65260415	+	1.95699	1.09116	0.116607	0	-4.57997	0.00373525	0.0143377
ENSMUST00000041956	Spag9-202	protein_coding	11	93996103	94126085	+	10.3317	13.1661	0.220507	2.10628	-3.24444	6.4461e-05	0.000489195
ENSMUST00000041965	Cdc42bpb-201	protein_coding	12	111292976	111377718	-	26.2974	25.4357	4.99184	4.84871	-2.31029	1.62506e-16	1.01735e-14
ENSMUST00000041984	Akap7-201	protein_coding	10	25170122	25299164	-	6.09313	5.90001	1.09446	0.861178	-2.52617	0.011427	0.0359437
ENSMUST00000042009	Dlg5-201	protein_coding	14	24133953	24177789	-	4.72367	4.12785	0.0373827	1.04479	-2.93419	0.0112545	0.0354964
ENSMUST00000042021	Tspyl5-201	protein_coding	15	33683875	33687884	-	3.75867	3.95886	1.12226	0.888098	-1.85671	0.0371066	0.0953504
ENSMUST00000042025	Antxr1-201	protein_coding	6	87133853	87335764	-	3.10701	1.81325	0	0.311059	-3.89381	0.011983	0.0374606
ENSMUST00000042052	Hectd1-201	protein_coding	12	51743722	51829536	-	30.5393	31.4171	9.79875	10.2879	-1.54072	1.51083e-12	6.07803e-11
ENSMUST00000042075	Dgki-201	protein_coding	6	36847156	37299637	-	2.07638	1.23204	0.117333	0	-4.62427	0.00360546	0.0139119
ENSMUST00000042105	Ppp1r15a-201	protein_coding	7	45522917	45526268	-	9.35844	8.04638	17.1238	16.6655	1.04212	0.0409123	0.103124
ENSMUST00000042141	Dhx9-201	protein_coding	1	153455758	153487660	-	42.6718	40.9342	6.94424	9.18546	-2.28831	1.03479e-15	5.95602e-14
ENSMUST00000042147	Noc4l-201	protein_coding	5	110648418	110653417	-	8.34292	8.97034	20.7178	18.2531	1.25413	0.0153435	0.0461323
ENSMUST00000042148	Mrps28-201	protein_coding	3	8802146	8923918	-	19.6894	19.1088	67.0035	70.471	1.90924	8.76182e-05	0.000631484
ENSMUST00000042163	Naa25-201	protein_coding	5	121397936	121442409	+	10.2935	10.7252	4.24692	4.5074	-1.18027	0.00780321	0.0262255
ENSMUST00000042191	Mrps17-201	protein_coding	5	129715503	129718480	+	13.1986	14.3104	27.9939	35.4012	1.28932	0.0488291	0.118686
ENSMUST00000042227	D11Wsu47e-201	protein_coding	11	113684412	113694647	+	2.47086	4.66274	0.79096	0.53421	-2.35023	0.039491	0.100199
ENSMUST00000042281	Dhrs7b-201	protein_coding	11	60830631	60858423	+	9.70525	11.6277	25.4955	29.865	1.45966	0.00495828	0.0180369
ENSMUST00000042296	Qk-201	protein_coding	17	10210179	10319380	-	3.37503	3.17524	0.0878939	0.447767	-3.51646	0.000702204	0.00358017
ENSMUST00000042299	Kcnh5-201	protein_coding	12	74897220	75177332	-	7.20557	5.48662	0.204287	0.712399	-3.69798	9.35128e-05	0.000669533
ENSMUST00000042352	Zmat4-201	protein_coding	8	23669658	24063105	+	11.8832	10.6479	2.77522	2.77512	-1.93667	0.000249674	0.0015226
ENSMUST00000042365	Cdk13-201	protein_coding	13	17717395	17804651	-	4.54477	4.7149	0.273191	0.338271	-3.82974	1.6802e-05	0.000155817
ENSMUST00000042405	Fbl-201	protein_coding	7	28169710	28179269	+	20.4345	21.1203	74.6319	76.0592	1.94329	1.66942e-07	2.83095e-06
ENSMUST00000042452	Psmf1-201	protein_coding	2	151715812	151741310	-	5.14412	6.03284	0.559651	1.19895	-2.57949	0.00364258	0.0140327
ENSMUST00000042477	Vps25-202	protein_coding	11	101253707	101259549	+	40.5327	44.2807	102.795	97.6594	1.32485	1.5386e-05	0.000144563
ENSMUST00000042517	Fam169a-201	protein_coding	13	97071643	97129515	+	97.7289	94.5187	9.62811	13.1764	-2.98985	3.40784e-37	8.28413e-35
ENSMUST00000042530	Gucy2f-201	protein_coding	X	142081160	142196931	-	19.342	18.1433	1.34633	1.99118	-3.40294	3.49712e-21	3.25503e-19
ENSMUST00000042594	Mlc1-201	protein_coding	15	88955884	88979007	-	38.0346	39.2597	12.7804	12.8868	-1.50627	4.07502e-06	4.53893e-05
ENSMUST00000042614	Hectd4-201	protein_coding	5	121220219	121368577	+	20.1605	19.167	6.57085	6.5517	-1.49922	7.23409e-13	3.00824e-11
ENSMUST00000042661	Ttyh3-201	protein_coding	5	140620578	140649031	-	21.2729	21.7353	10.7123	6.92592	-1.20396	0.000679637	0.00348598
ENSMUST00000042710	Smim3-201	protein_coding	18	60474191	60501987	-	5.45328	5.30497	13.4298	13.7693	1.42191	0.0289843	0.0780284
ENSMUST00000042724	Usp38-201	protein_coding	8	80980733	81014928	-	8.6914	8.68455	3.65659	4.09449	-1.08019	0.0372135	0.0955875
ENSMUST00000042726	Rbm42-201	protein_coding	7	30641001	30650317	-	12.5522	14.3267	28.4343	28.8396	1.17537	0.010188	0.0326281
ENSMUST00000042780	Tex2-201	protein_coding	11	106502147	106612930	-	10.0284	8.51022	1.84019	2.63238	-1.9637	0.000412952	0.00230375
ENSMUST00000042792	Scn7a-201	protein_coding	2	66673425	66784914	-	2.50001	2.70425	0.129112	0.125612	-4.26166	1.65566e-05	0.000153822
ENSMUST00000042824	Herc1-201	protein_coding	9	66350526	66508775	+	19.3762	17.2391	3.51698	4.07554	-2.18462	7.0732e-20	6.0421e-18
ENSMUST00000042842	Cdon-201	protein_coding	9	35452076	35507651	+	7.54046	8.97963	3.31111	3.69426	-1.1534	0.00884506	0.0290144
ENSMUST00000042844	Nbl1-201	protein_coding	4	139082284	139092993	-	10.3996	11.9749	19.2647	24.9094	1.06554	0.0398091	0.100844
ENSMUST00000042868	Camk4-201	protein_coding	18	32939158	33186270	+	2.72615	2.0596	0.217939	0.215886	-3.36509	0.00480079	0.0175816
ENSMUST00000042889	Setd5-201	protein_coding	6	113077365	113153435	+	4.1183	4.00694	0.584398	0	-3.72685	0.00862273	0.0283951
ENSMUST00000042917	Rims2-201	protein_coding	15	39198363	39681764	+	4.21602	3.88549	0.70269	0.470557	-2.70166	0.00261721	0.0107042
ENSMUST00000042953	Nbas-201	protein_coding	12	13269133	13583811	+	10.3522	11.3126	1.78445	2.02131	-2.42558	3.39436e-08	6.62648e-07
ENSMUST00000042986	Plcl1-201	protein_coding	1	55405921	55754285	+	4.65322	4.00494	1.64384	1.24164	-1.50179	0.02424	0.0674989
ENSMUST00000043074	Fau-201	protein_coding	19	6057943	6059516	+	33.315	31.7969	101.799	103.671	1.74029	0.000298301	0.00177163
ENSMUST00000043087	Alg12-201	protein_coding	15	88805245	88819285	-	0	1.52729	7.30957	5.93526	3.19476	0.0385371	0.0983902
ENSMUST00000043098	Gadd45a-201	protein_coding	6	67035096	67037406	-	16.6198	18.4322	43.3495	37.7179	1.29195	0.00640248	0.0222797
ENSMUST00000043126	Ncoa6-201	protein_coding	2	155390656	155440783	-	21.8451	20.6465	7.57698	6.74917	-1.48501	1.12994e-07	1.99149e-06
ENSMUST00000043138	Inpp5f-201	protein_coding	7	128611360	128696425	+	6.44953	5.79301	0.750496	0.849629	-2.85399	0.000116738	0.000806751
ENSMUST00000043149	Grap2-201	protein_coding	15	80623483	80652854	+	1.29781	1.29755	0.273989	0.260184	-2.1927	0.0472735	0.115724
ENSMUST00000043169	Arel1-201	protein_coding	12	84918150	84970900	-	16.3999	15.5515	1.24677	1.54634	-3.42686	7.44071e-14	3.48767e-12
ENSMUST00000043204	Fbxo33-201	protein_coding	12	59200655	59219725	-	8.75751	7.08091	2.23712	1.26101	-2.09932	0.00316728	0.0125009
ENSMUST00000043259	Pde3a-201	protein_coding	6	141249269	141507448	+	7.59616	7.05226	1.87401	2.00598	-1.83226	2.19317e-06	2.68786e-05
ENSMUST00000043273	U2af1l4-201	protein_coding	7	30563321	30565365	+	13.5426	12.7054	38.1811	27.2048	1.3988	0.0306353	0.0816745
ENSMUST00000043313	Nmnat2-201	protein_coding	1	152954998	153119261	+	8.9646	8.87093	3.31101	3.44163	-1.31661	0.01245	0.0386856
ENSMUST00000043342	Dph5-201	protein_coding	3	115888183	115929332	+	2.97838	3.22335	10.6205	10.6338	1.85764	0.0302952	0.0809329
ENSMUST00000043368	Tut4-201	protein_coding	4	108459426	108559415	+	8.87022	5.61158	1.57148	1.96545	-1.94512	0.000818311	0.00405967
ENSMUST00000043378	Tmem120a-201	protein_coding	5	135735485	135744448	-	8.563	8.75722	28.2081	23.3539	1.65551	0.00243185	0.0100778
ENSMUST00000043464	Cul7-201	protein_coding	17	46650337	46664364	+	5.41215	2.64823	0	0.25002	-4.91144	0.000827857	0.00409812
ENSMUST00000043493	Ice1-201	protein_coding	13	70588697	70637634	-	23.9386	22.9418	2.02864	2.77603	-3.20032	1.05263e-23	1.24952e-21
ENSMUST00000043551	Ankib1-201	protein_coding	5	3690000	3802925	-	5.63593	5.5523	1.85524	2.31459	-1.33873	0.0208999	0.0597415
ENSMUST00000043616	Zyg11b-201	protein_coding	4	108229724	108301096	-	19.8298	18.3391	5.28256	5.66923	-1.71643	2.40279e-10	6.92808e-09
ENSMUST00000043624	Med13-201	protein_coding	11	86267033	86357602	-	19.2083	17.7853	4.12504	4.96205	-1.93996	4.08244e-13	1.75845e-11
ENSMUST00000043627	Mrpl12-201	protein_coding	11	120484613	120489065	+	22.5135	24.3071	92.3909	90.9897	2.0532	1.32334e-10	4.02382e-09
ENSMUST00000043725	Cntnap5a-201	protein_coding	1	115684756	116587323	+	2.05383	1.87831	0.292148	0.214367	-2.87162	0.00100831	0.00482876
ENSMUST00000043726	Angptl6-201	protein_coding	9	20873808	20879727	-	3.48429	3.23621	10.5552	10.9113	1.75897	0.0375233	0.096232
ENSMUST00000043760	Mvk-201	protein_coding	5	114444306	114460591	+	10.9734	10.4718	22.9009	24.0279	1.21294	0.018907	0.0549698
ENSMUST00000043765	Hnrnpul1-201	protein_coding	7	25721482	25754750	-	22.7901	25.6892	2.01265	0.262327	-4.33503	7.42827e-08	1.35359e-06
ENSMUST00000043767	Upf3a-201	protein_coding	8	13785615	13799193	+	18.7998	19.6605	45.5981	40.2271	1.24064	0.000287233	0.00171705
ENSMUST00000043775	Kdm3b-201	protein_coding	18	34777047	34838660	+	24.2355	21.8865	10.0505	4.64209	-1.5701	2.6613e-05	0.000229914
ENSMUST00000043812	Pkn2-201	protein_coding	3	142790902	142882004	-	8.57526	7.57689	3.587	3.3075	-1.14349	0.0162699	0.0484834
ENSMUST00000043815	Nup205-201	protein_coding	6	35177430	35247596	+	9.48313	9.51956	0.350926	2.32618	-2.7347	0.000357522	0.00204597
ENSMUST00000043850	Igflr1-201	protein_coding	7	30565427	30567962	+	0.32679	0	8.82055	7.52456	5.67055	0.000223866	0.00138312
ENSMUST00000043870	Polr2l-201	protein_coding	7	141471860	141475132	-	20.2529	19.1462	84.6463	83.1852	2.17484	4.15646e-13	1.78697e-11
ENSMUST00000043881	Bclaf1-201	protein_coding	10	20312484	20342499	+	21.1556	19.2197	8.27713	6.61942	-1.35551	3.40581e-05	0.000283514
ENSMUST00000043884	Lrrn3-201	protein_coding	12	41451668	41486431	-	13.4929	13.3387	4.49405	6.75343	-1.1677	0.0163986	0.0487945
ENSMUST00000043896	Zfhx3-201	protein_coding	8	108714644	108961630	+	1.8999	1.70748	0.533298	0.622098	-1.55734	0.017643	0.0518556
ENSMUST00000043907	Mrps34-201	protein_coding	17	24895116	24896289	+	15.1989	14.31	51.6887	49.4279	1.85958	0.000306106	0.00180913
ENSMUST00000043911	Shfl-201	protein_coding	9	20868642	20874307	+	7.65063	6.62638	18.7646	19.5919	1.51102	0.0128908	0.0398299
ENSMUST00000043922	Zfp653-201	protein_coding	9	22055460	22071345	-	4.14702	3.14413	12.678	9.67931	1.69857	0.0187893	0.0546748
ENSMUST00000043961	Abca5-201	protein_coding	11	110269369	110337678	-	11.3323	10.0581	2.51312	2.75888	-1.93549	9.903e-07	1.33675e-05
ENSMUST00000043964	Wfs1-201	protein_coding	5	36966104	36989205	-	29.361	30.7586	3.02299	3.51818	-3.11515	4.13815e-16	2.48186e-14
ENSMUST00000043975	Lin37-201	protein_coding	7	30555441	30559646	-	10.0539	8.07272	22.4278	22.334	1.3865	0.0499642	0.120835
ENSMUST00000044003	Abca6-201	protein_coding	11	110176820	110251776	-	1.79158	1.64355	0.165739	0.231874	-3.02462	0.00716202	0.0244299
ENSMUST00000044007	Oxld1-201	protein_coding	11	120456606	120458068	-	5.9325	5.41859	16.5576	20.2529	1.78321	0.042386	0.106058
ENSMUST00000044009	Camk1d-201	protein_coding	2	5293457	5714515	-	29.6719	29.3866	7.23521	9.027	-1.77518	9.07392e-12	3.30955e-10
ENSMUST00000044051	Timm8b-201	protein_coding	9	50603910	50605320	+	77.7306	93.9323	257.128	249.362	1.64418	3.63589e-08	7.03488e-07
ENSMUST00000044053	Shprh-201	protein_coding	10	11149430	11217595	+	6.30788	6.36131	2.47391	2.20536	-1.35362	0.00252761	0.0104029
ENSMUST00000044113	Ago2-201	protein_coding	15	73095844	73184935	-	11.9392	11.0464	3.15237	3.30624	-1.74681	2.92135e-10	8.29188e-09
ENSMUST00000044155	Ubash3b-201	protein_coding	9	41011098	41158062	-	6.01833	5.19673	2.40435	1.83968	-1.31887	0.0240675	0.0671246
ENSMUST00000044200	Nop2-201	protein_coding	6	125131909	125144753	+	11.0768	11.0337	21.8433	22.4571	1.08624	0.0098158	0.0316295
ENSMUST00000044306	Grm1-201	protein_coding	10	10686059	11082356	-	3.32453	2.43967	0.831675	0.568304	-1.9571	0.019534	0.0565195
ENSMUST00000044311	Colgalt2-201	protein_coding	1	152399830	152510695	+	4.90292	4.16947	1.21524	1.45356	-1.67887	0.0437383	0.108771
ENSMUST00000044331	Kat6a-201	protein_coding	8	22859549	22943259	+	21.4633	17.4942	4.84733	6.62045	-1.6777	7.99212e-09	1.76961e-07
ENSMUST00000044332	Cerk-201	protein_coding	15	86139129	86186141	-	26.2309	21.3722	7.86376	4.56252	-1.85615	1.81938e-06	2.28114e-05
ENSMUST00000044352	Pcnx4-201	protein_coding	12	72536383	72580119	+	12.9892	12.9769	6.23355	5.85588	-1.019	0.0216309	0.0615409
ENSMUST00000044355	Selenow-201	protein_coding	7	15917208	15922402	-	200.866	211.271	652.267	670.699	1.76667	1.90337e-23	2.20777e-21
ENSMUST00000044382	Zc4h2-201	protein_coding	X	95639199	95658509	-	8.63601	10.445	0.01779	0	-9.99962	6.92357e-12	2.58508e-10
ENSMUST00000044385	Sgtb-201	protein_coding	13	104109741	104141735	+	26.3355	24.2839	6.52754	5.71827	-1.96361	2.98074e-06	3.50638e-05
ENSMUST00000044443	Ank2-201	protein_coding	3	126921612	126998462	-	21.6176	19.5311	2.8163	3.33727	-2.65521	1.14319e-13	5.23497e-12
ENSMUST00000044455	Zfp451-202	protein_coding	1	33792136	33814570	-	2.66519	2.86395	0.907458	1.00898	-1.4425	0.0192491	0.055808
ENSMUST00000044475	Ogt-201	protein_coding	X	101640064	101684351	+	34.0094	36.5178	13.0878	15.1901	-1.23365	7.27092e-07	1.02844e-05
ENSMUST00000044492	Akap9-201	protein_coding	5	3928274	4081310	+	16.2928	15.3875	5.29737	5.47222	-1.47244	7.33652e-10	1.93695e-08
ENSMUST00000044507	Inpp5j-201	protein_coding	11	3494375	3504821	-	5.22641	5.08754	0.433417	0.907568	-2.85215	0.00290473	0.0116538
ENSMUST00000044524	Dap-201	protein_coding	15	31224314	31274341	+	5.67719	6.58481	17.0344	14.9537	1.46571	0.0295475	0.0792644
ENSMUST00000044532	Dock3-201	protein_coding	9	106892825	107231909	-	8.57661	8.37279	0.270056	0.762778	-3.94502	1.22133e-10	3.73351e-09
ENSMUST00000044533	Prss56-201	protein_coding	1	87183313	87188405	+	52.8813	56.6549	106.223	102.129	1.01126	4.13997e-06	4.60119e-05
ENSMUST00000044564	Foxj3-201	protein_coding	4	119539661	119629119	+	8.12894	9.32313	3.26426	1.04984	-1.93819	0.00407173	0.0153369
ENSMUST00000044581	1700025G04Rik-201	protein_coding	1	151884524	152090125	-	8.17213	8.17914	3.65068	3.80008	-1.04942	0.00513028	0.0185519
ENSMUST00000044598	Rpgr-201	protein_coding	X	10158216	10216920	-	4.51574	5.32992	0.933732	1.60762	-1.86313	0.030047	0.0803561
ENSMUST00000044622	Epg5-201	protein_coding	18	77938465	78035013	+	6.8028	6.74606	1.59376	1.90837	-1.86575	4.77403e-05	0.000378125
ENSMUST00000044624	Kcnk9-201	protein_coding	15	72501089	72546340	-	2.37725	2.30059	0.426855	0.378098	-2.45414	0.000589284	0.00310049
ENSMUST00000044672	Cdk19-201	protein_coding	10	40349308	40483818	+	26.467	28.6021	1.82867	5.49059	-2.82186	2.79616e-09	6.72565e-08
ENSMUST00000044730	Mllt6-201	protein_coding	11	97663414	97685463	+	38.0788	47.8007	4.55326	8.56493	-2.62369	6.04385e-16	3.57322e-14
ENSMUST00000044734	Rims4-201	protein_coding	2	163859751	163918683	-	5.86679	5.77477	2.06848	2.42332	-1.28849	0.0468655	0.114903
ENSMUST00000044751	Zer1-201	protein_coding	2	30097283	30124454	-	0.367616	1.14223	19.9595	18.2304	4.73007	1.08469e-13	4.98705e-12
ENSMUST00000044752	Nrtn-201	protein_coding	17	56751325	56757530	-	4.67259	1.43542	20.0275	12.0818	2.47676	0.0121242	0.037832
ENSMUST00000044766	4930402H24Rik-201	protein_coding	2	130706200	130840134	-	15.2945	14.9577	5.77728	6.32126	-1.23733	0.000166603	0.00108076
ENSMUST00000044773	Frmpd1-201	protein_coding	4	45184906	45285936	+	3.64233	5.75684	60.1904	60.0598	3.75897	1.1971e-36	2.86432e-34
ENSMUST00000044783	Eif4g1-201	protein_coding	16	20672723	20692884	+	26.1356	24.0721	0	1.90092	-4.62379	0.000618028	0.00322499
ENSMUST00000044825	Ndufaf5-201	protein_coding	2	140170649	140203689	+	23.4523	23.0773	63.8186	71.2182	1.62211	3.32347e-05	0.000277846
ENSMUST00000044851	Pcdhga12-201	protein_coding	18	37765580	37841873	+	2.31424	2.74219	0.194272	0.0412375	-4.32484	0.000360201	0.00205769
ENSMUST00000044970	Mgat3-201	protein_coding	15	80173721	80215519	+	15.37	15.9005	7.22671	7.21191	-1.03076	0.00816858	0.0272292
ENSMUST00000044977	Slc25a16-201	protein_coding	10	62920633	62946498	+	9.51644	8.80824	3.138	3.15729	-1.45665	0.0259466	0.0713211
ENSMUST00000045004	Dop1b-201	protein_coding	16	93711904	93810588	+	3.71268	2.91732	0.388343	0	-4.02133	0.0054909	0.0196318
ENSMUST00000045028	Crygd-201	protein_coding	1	65061872	65063452	-	8.50032	10.1647	35.9986	27.3392	1.84241	0.022709	0.0639882
ENSMUST00000045054	Tcaf1-201	protein_coding	6	42668002	42710088	-	28.6545	30.5149	10.3853	11.2295	-1.36835	3.47686e-07	5.38083e-06
ENSMUST00000045078	Grhpr-201	protein_coding	4	44981395	44990734	+	17.0572	16.2161	35.8369	37.6094	1.22654	0.00976402	0.0314842
ENSMUST00000045110	Dstyk-201	protein_coding	1	132417555	132466958	+	15.0126	14.4232	5.44823	4.56855	-1.47171	4.30318e-05	0.000345502
ENSMUST00000045116	1700003F12Rik-201	protein_coding	2	154548888	154550003	+	1.16223	0.507369	4.37377	7.37964	2.90074	0.020268	0.0582558
ENSMUST00000045140	Tcaf1-202	protein_coding	6	42671029	42693059	-	2.40881	2.00099	0.480683	0.207255	-2.58956	0.014169	0.0431691
ENSMUST00000045174	Ypel5-201	protein_coding	17	72836453	72851195	+	10.2276	11.461	4.65616	4.09573	-1.22584	0.0392402	0.0997506
ENSMUST00000045218	Pcm1-201	protein_coding	8	41239773	41332344	+	14.5106	16.6863	4.48159	5.12331	-1.61519	2.7379e-06	3.25084e-05
ENSMUST00000045228	Zkscan8-201	protein_coding	13	21513222	21531120	-	7.93779	7.05406	1.38536	1.54647	-2.26847	1.49977e-06	1.92965e-05
ENSMUST00000045243	Pde4dip-201	protein_coding	3	97738854	97768009	-	28.5048	27.3674	9.5866	12.139	-1.27679	1.6823e-06	2.13031e-05
ENSMUST00000045262	Ak5-201	protein_coding	3	152462815	152668360	-	2.29379	2.57975	0.415788	0.44129	-2.42134	0.0286599	0.0772917
ENSMUST00000045270	Cbfa2t2-201	protein_coding	2	154436495	154539356	+	8.95473	9.72407	1.04073	0.773191	-3.28457	3.89171e-09	9.12545e-08
ENSMUST00000045281	Smg6-201	protein_coding	11	74925823	75164448	+	13.2549	11.7678	1.45808	1.31108	-3.08993	1.35058e-10	4.09846e-09
ENSMUST00000045291	Kmt2c-201	protein_coding	5	25273609	25498745	-	13.8222	12.0465	0.480033	0.8146	-4.2329	1.22764e-30	2.20017e-28
ENSMUST00000045295	Pnpla7-201	protein_coding	2	24976033	25054057	+	2.19366	2.05639	0.569616	0.338916	-2.15149	0.0392885	0.0998179
ENSMUST00000045303	Spns2-201	protein_coding	11	72451638	72489904	-	4.21202	4.50633	0.389767	1.31858	-2.26031	0.0264666	0.0724934
ENSMUST00000045351	Atg2a-201	protein_coding	19	6241668	6262335	+	6.1645	5.35729	0.303615	1.28237	-2.76511	0.000708903	0.00360494
ENSMUST00000045356	Rpl37-201	protein_coding	15	5116645	5119140	+	71.2226	69.1561	278.744	262.674	2.0308	1.32435e-17	9.14265e-16
ENSMUST00000045368	Abitram-201	protein_coding	4	56802349	56809601	+	5.12734	3.73202	1.14504	1.28387	-1.78226	0.0335186	0.0878798
ENSMUST00000045374	Ramp3-201	protein_coding	11	6658521	6677475	+	19.1394	18.6045	57.8855	62.1494	1.7529	1.84068e-05	0.000167936
ENSMUST00000045393	Adgrl1-201	protein_coding	8	83900715	83940011	+	1.82389	0.295388	0.167894	0.0519726	-3.146	0.0214177	0.061004
ENSMUST00000045466	Zfp644-201	protein_coding	5	106616741	106695975	-	5.05721	6.44949	1.63745	1.82816	-1.6487	0.0108549	0.0343855
ENSMUST00000045473	Tmcc2-201	protein_coding	1	132356315	132391281	-	25.6487	20.2046	5.3368	3.45253	-2.30037	6.09774e-07	8.81039e-06
ENSMUST00000045477	Stk32a-201	protein_coding	18	43207583	43318682	+	3.89946	4.35157	0.621671	0	-3.64783	0.0136734	0.0418559
ENSMUST00000045540	Socs7-201	protein_coding	11	97362551	97398542	+	33.2661	31.9367	13.0049	15.0806	-1.13	8.82623e-07	1.21496e-05
ENSMUST00000045602	Ndufb10-201	protein_coding	17	24722060	24724478	-	84.9506	88.8632	285.932	291.392	1.81617	3.26203e-14	1.60472e-12
ENSMUST00000045604	Mrpl41-201	protein_coding	2	24974117	24975098	-	34.2955	32.8854	94.2645	97.1305	1.59524	6.94659e-05	0.000519669
ENSMUST00000045664	Atad2b-201	protein_coding	12	4917404	5047394	+	8.67167	7.93751	1.76377	1.9241	-2.08507	5.2379e-06	5.65102e-05
ENSMUST00000045665	Ppp1r12b-201	protein_coding	1	134754658	134955940	-	7.78457	7.80282	3.66181	2.83897	-1.17937	0.0038036	0.0145353
ENSMUST00000045720	Zfp788-201	protein_coding	7	41633564	41650931	+	2.26725	2.34907	0	0.109607	-5.29102	0.000694867	0.00354896
ENSMUST00000045730	Akap12-201	protein_coding	10	4266380	4359470	+	17.0656	14.8372	2.62537	0.622204	-3.2193	2.22683e-07	3.62423e-06
ENSMUST00000045737	Galnt11-201	protein_coding	5	25222882	25265918	+	5.46732	7.5736	1.79437	1.14922	-2.06457	0.02132	0.0607863
ENSMUST00000045756	S100a10-201	protein_coding	3	93555080	93564643	+	63.8724	66.1652	348.369	352.61	2.51436	3.04459e-25	4.00982e-23
ENSMUST00000045793	Rnf38-201	protein_coding	4	44126215	44168339	-	9.54582	8.67868	3.52859	3.98743	-1.19264	0.0165579	0.0491946
ENSMUST00000045840	Gpr26-201	protein_coding	7	131966460	131994405	+	6.10356	5.90288	0.66527	0.858151	-2.89227	4.39378e-09	1.02136e-07
ENSMUST00000045884	Klhdc4-201	protein_coding	8	121796313	121829569	-	7.68845	10.5808	22.8346	24.3561	1.45297	0.00302412	0.0120252
ENSMUST00000045887	Cisd1-201	protein_coding	10	71330480	71344954	-	70.753	65.1696	150.148	160.4	1.27671	3.48111e-07	5.38356e-06
ENSMUST00000045986	Spr-201	protein_coding	6	85133678	85137766	-	12.639	13.8422	43.1349	40.1601	1.73593	0.00033007	0.00191744
ENSMUST00000046028	Strip2-201	protein_coding	6	29917013	29959681	+	13.6408	12.8744	0.433723	0.460324	-4.81382	4.26087e-18	3.0426e-16
ENSMUST00000046110	Astn1-201	protein_coding	1	158362304	158691781	+	11.5574	10.9989	2.26048	2.41077	-2.18706	1.37049e-07	2.36781e-06
ENSMUST00000046114	Mrpl54-201	protein_coding	10	81264713	81266934	-	55.7545	53.9461	222.282	223.499	2.10695	4.39342e-12	1.67599e-10
ENSMUST00000046122	Lap3-201	protein_coding	5	45493374	45512691	+	7.86428	7.17772	15.4108	16.6148	1.17404	0.0305219	0.0814055
ENSMUST00000046223	Abca8a-201	protein_coding	11	110025636	110095937	-	25.3902	26.588	2.02514	2.25383	-3.51842	1.60594e-24	1.99982e-22
ENSMUST00000046244	Dxo-201	protein_coding	17	34837019	34839233	+	0.737099	0.80995	3.22254	3.94425	2.29389	0.0437458	0.108778
ENSMUST00000046245	Zscan18-201	protein_coding	7	12768092	12775658	-	3.61041	1.66368	0.5008	0	-3.31774	0.0364325	0.0939459
ENSMUST00000046274	Ralgapb-201	protein_coding	2	158409853	158499253	+	6.67625	6.8502	0.221776	1.9932	-2.51837	0.00222095	0.00936863
ENSMUST00000046283	Hspa13-201	protein_coding	16	75755022	75766821	-	9.74699	8.05553	2.29198	2.54133	-1.79501	0.00294926	0.0117942
ENSMUST00000046288	Ndufv3-201	protein_coding	17	31520118	31531331	+	28.7454	33.9677	70.1437	57.7876	1.11088	0.000580837	0.00306416
ENSMUST00000046305	Arid4a-201	protein_coding	12	71015990	71098592	+	9.07282	7.74217	2.25894	2.79148	-1.64916	0.00302281	0.0120221
ENSMUST00000046306	Ikzf5-201	protein_coding	7	131388652	131410521	-	9.0696	9.5053	3.38621	2.57248	-1.5569	0.00499891	0.0181472
ENSMUST00000046316	Lrig2-201	protein_coding	3	104453980	104511840	-	6.59391	7.1839	0.439303	0.0590186	-4.7098	2.29681e-07	3.71958e-06
ENSMUST00000046373	Iqsec3-201	protein_coding	6	121372933	121473678	-	24.6294	20.6677	0.271254	1.77635	-4.37278	3.26213e-10	9.16303e-09
ENSMUST00000046384	C1qb-201	protein_coding	4	136880129	136886187	-	9.26184	9.84893	27.0673	29.074	1.63853	0.00987588	0.0317933
ENSMUST00000046497	Dnph1-201	protein_coding	17	46496711	46499624	+	1.59227	2.46796	8.06109	12.4636	2.42035	0.0148195	0.0448314
ENSMUST00000046506	Clcf1-201	protein_coding	19	4214238	4223490	+	1.8186	2.47107	22.7623	26.631	3.61224	9.60101e-09	2.08346e-07
ENSMUST00000046521	Bcl9-201	protein_coding	3	97203662	97227364	-	8.17234	9.11864	3.62932	3.68026	-1.15794	0.0124146	0.0386039
ENSMUST00000046548	Lgr4-201	protein_coding	2	109917647	110014257	+	8.834	8.74538	0	1.12609	-3.86398	0.0052981	0.0190532
ENSMUST00000046575	Ptov1-201	protein_coding	7	44863068	44869788	-	35.448	34.7134	92.9145	88.4672	1.45375	8.67646e-09	1.90088e-07
ENSMUST00000046603	Gak-201	protein_coding	5	108569414	108629739	-	17.2815	17.8162	1.64004	2.0323	-3.17116	2.21733e-11	7.57921e-10
ENSMUST00000046633	AW549877-201	protein_coding	15	3982035	3995744	-	32.1874	31.2512	8.81135	11.0686	-1.58854	1.89191e-08	3.8651e-07
ENSMUST00000046644	Tbca-201	protein_coding	13	94788910	94842922	+	47.0695	48.4912	140.673	120.221	1.53224	0.000163793	0.00106631
ENSMUST00000046651	Oard1-201	protein_coding	17	48410080	48417266	+	11.2307	8.25221	58.4664	46.1055	2.50817	7.80237e-07	1.09312e-05
ENSMUST00000046687	Spon1-201	protein_coding	7	113765998	114043370	+	19.1169	18.6359	5.3566	5.61714	-1.69819	1.34774e-07	2.33396e-06
ENSMUST00000046717	Mga-201	protein_coding	2	119897228	119967749	+	10.8611	10.5827	2.33259	2.73441	-1.9972	5.22093e-10	1.41184e-08
ENSMUST00000046751	Zmym6-201	protein_coding	4	127077383	127124370	+	13.7681	12.7076	0	1.15442	-4.4195	0.000994505	0.00477415
ENSMUST00000046770	Nenf-201	protein_coding	1	191306789	191318194	-	31.4562	34.4993	131.835	139.695	2.12547	2.36049e-09	5.75342e-08
ENSMUST00000046831	Tmem205-201	protein_coding	9	21921009	21927462	-	11.1362	12.1843	42.2419	41.7906	1.93147	0.00212921	0.00903416
ENSMUST00000046835	Fnip1-201	protein_coding	11	54438199	54518235	+	12.9983	11.294	3.02934	3.7443	-1.7568	2.88306e-05	0.000246278
ENSMUST00000046839	Gfer-201	protein_coding	17	24693190	24696156	-	4.8495	4.98329	16.6484	11.9605	1.62141	0.0179662	0.0526465
ENSMUST00000046856	Chn2-201	protein_coding	6	54039573	54300721	+	4.63049	5.76109	0.555082	0.606454	-3.06143	0.00295064	0.0117977
ENSMUST00000046864	Vav3-201	protein_coding	3	109340653	109685698	+	3.18322	3.36067	0	0.191998	-4.9818	0.000768876	0.00385458
ENSMUST00000046892	Cplx1-201	protein_coding	5	108518554	108550024	-	60.1985	61.8973	19.9094	20.0778	-1.52623	1.81402e-07	3.03561e-06
ENSMUST00000046929	Usp31-201	protein_coding	7	121642021	121707253	-	6.13988	5.55345	1.50581	1.78304	-1.74443	0.000201049	0.00126593
ENSMUST00000046950	Phf8-201	protein_coding	X	151521187	151633859	+	12.7507	12.3746	0.62026	0.687561	-4.17731	2.07361e-15	1.1578e-13
ENSMUST00000046963	Map2k4-201	protein_coding	11	65688243	65788297	-	20.7451	19.5914	9.76486	8.70829	-1.04295	0.00664068	0.0229531
ENSMUST00000047023	Cntln-201	protein_coding	4	84884309	85131921	+	4.53383	4.74556	1.47107	0.485063	-2.16789	0.00820473	0.0273178
ENSMUST00000047034	Ttbk1-201	protein_coding	17	46442448	46487675	-	3.39113	2.95418	0.59563	0.734512	-2.16676	0.00708942	0.0242401
ENSMUST00000047036	Cd3eap-201	protein_coding	7	19356014	19359481	-	5.44305	6.00897	12.4123	13.8098	1.27929	0.0392536	0.0997633
ENSMUST00000047037	Thoc2-201	protein_coding	X	41794991	41911901	-	11.6614	11.3668	0.341829	1.15435	-3.85707	5.22059e-10	1.41184e-08
ENSMUST00000047057	Gm17018-201	protein_coding	19	45560615	45578287	+	20.561	19.3304	64.5389	70.6959	1.84596	4.11173e-07	6.23872e-06
ENSMUST00000047091	Btbd10-201	protein_coding	7	113315626	113369339	-	6.14003	6.58127	0	0.681785	-4.12658	0.006014	0.0211566
ENSMUST00000047131	Ipo4-201	protein_coding	14	55625400	55635684	-	16.2356	15.6955	4.72153	9.68453	-1.05896	0.0272573	0.074193
ENSMUST00000047177	Nxt1-201	protein_coding	2	148672626	148676027	+	11.6668	11.2503	24.2803	29.8891	1.32781	0.043549	0.108424
ENSMUST00000047179	Zfp598-201	protein_coding	17	24669747	24682016	+	3.55475	5.13774	15.9804	19.3726	2.10917	2.22697e-05	0.000197238
ENSMUST00000047186	Wipi1-201	protein_coding	11	109575132	109611432	-	8.07604	8.09683	1.27724	0.577375	-3.03851	0.000203993	0.00128215
ENSMUST00000047239	Pcnx2-201	protein_coding	8	125751508	125898317	-	3.36248	2.51201	0.201854	0	-4.79566	0.000893528	0.00437582
ENSMUST00000047247	Hectd2-201	protein_coding	19	36554669	36621135	+	2.40304	2.70959	0	0.513643	-3.21499	0.0385799	0.0984751
ENSMUST00000047257	Katnal1-201	protein_coding	5	148871584	148928647	-	7.73564	7.90915	3.84695	3.40241	-1.0265	0.0302806	0.0809083
ENSMUST00000047281	Trir-201	protein_coding	8	85026823	85030286	+	50.3682	50.2914	146.132	141.903	1.60057	3.65015e-08	7.0535e-07
ENSMUST00000047285	Ap4b1-201	protein_coding	3	103809628	103822025	+	8.66195	7.67094	2.79252	1.85612	-1.73031	0.0205523	0.0589247
ENSMUST00000047405	Nckap1l-201	protein_coding	15	103453827	103498810	+	2.37875	2.51144	0.258997	0.620701	-2.38811	0.0223328	0.0631649
ENSMUST00000047419	Tspo-201	protein_coding	15	83563592	83574203	+	19.7053	22.0012	43.1549	43.9496	1.14613	0.0327495	0.086233
ENSMUST00000047429	Mrps6-201	protein_coding	16	92058270	92112227	+	21.2264	26.13	98.0836	93.2537	2.09741	3.2815e-07	5.11229e-06
ENSMUST00000047463	Arhgap44-201	protein_coding	11	65002039	65162961	-	15.5913	12.8687	2.02516	1.26494	-3.03084	5.96607e-08	1.10745e-06
ENSMUST00000047479	Pcdhac2-201	protein_coding	18	37143503	37187657	+	5.44146	6.09333	0.509542	0.327323	-3.69691	7.32843e-07	1.03561e-05
ENSMUST00000047502	Mynn-201	protein_coding	3	30602637	30618368	+	5.36709	4.18625	0.081418	0.678949	-3.55238	0.00245385	0.0101515
ENSMUST00000047524	Thada-201	protein_coding	17	84190076	84466116	-	4.30968	4.26243	0.826645	1.60398	-1.73172	0.00952273	0.0308367
ENSMUST00000047527	Zfp804a-201	protein_coding	2	82053222	82259879	+	7.90431	6.35688	1.32441	1.46006	-2.27055	0.000748708	0.00376847
ENSMUST00000047615	Smarcal1-201	protein_coding	1	72583251	72633134	+	18.5544	14.6347	7.17513	6.13599	-1.23428	0.0109346	0.0345925
ENSMUST00000047645	Vldlr-202	protein_coding	19	27217357	27249727	+	5.24425	4.54094	1.69529	0.681153	-1.95977	0.0357015	0.0924048
ENSMUST00000047711	Vezt-201	protein_coding	10	93968100	94035748	-	2.87475	2.36583	6.92749	7.38044	1.53498	0.0126808	0.0392925
ENSMUST00000047715	Mxra7-202	protein_coding	11	116807729	116828013	-	25.3148	24.5884	6.51851	7.9699	-1.69457	0.0400389	0.101324
ENSMUST00000047721	Rrp9-201	protein_coding	9	106477269	106485424	+	13.1146	13.9882	36.9124	32.9155	1.44927	0.00145588	0.00659089
ENSMUST00000047734	Zfp281-201	protein_coding	1	136624901	136630053	+	15.923	14.3287	7.8344	6.30201	-1.01477	0.00890388	0.029178
ENSMUST00000047737	Irf8-201	protein_coding	8	120736358	120756694	+	5.0672	5.36695	12.4654	12.9945	1.37148	0.0133	0.0408922
ENSMUST00000047815	Slc9a8-201	protein_coding	2	167421712	167477000	+	8.14408	8.68192	0	0.57457	-4.7723	0.000450991	0.00248472
ENSMUST00000047835	Scaf11-201	protein_coding	15	96413656	96460843	-	9.78379	11.1574	5.12792	4.45422	-1.04492	0.0138845	0.0424125
ENSMUST00000047852	Fam199x-201	protein_coding	X	137049594	137082503	+	3.72052	3.14669	0.675456	0.772417	-2.15961	0.00200329	0.00857715
ENSMUST00000047877	Dok3-201	protein_coding	13	55523235	55528538	-	1.83842	0.539093	8.24759	10.0814	3.02601	0.00398967	0.0150937
ENSMUST00000047935	Tspyl4-201	protein_coding	10	34297442	34301320	+	120.11	121.672	34.5301	32.5004	-1.76714	2.05852e-22	2.1381e-20
ENSMUST00000047973	Dhcr24-201	protein_coding	4	106561038	106589113	+	28.9942	29.0365	12.7896	14.4997	-1.0036	0.000772353	0.00386787
ENSMUST00000048044	Trub2-201	protein_coding	2	29776110	29788502	-	3.10846	4.50677	9.00027	11.2857	1.49804	0.012603	0.0390727
ENSMUST00000048079	Fam160a2-201	protein_coding	7	105378611	105400002	-	3.15191	2.70885	0	0.620611	-3.14026	0.0457852	0.112818
ENSMUST00000048112	Sgsm1-201	protein_coding	5	113243220	113310786	-	7.19256	5.46751	0.466584	0	-4.67162	0.000612301	0.00319913
ENSMUST00000048134	Plch1-201	protein_coding	3	63696234	63851039	-	5.24276	7.27932	0	0.0334697	-8.55716	1.70982e-15	9.62321e-14
ENSMUST00000048138	S100a13-201	protein_coding	3	90514435	90524581	+	16.8641	21.8698	54.4384	59.6524	1.64202	0.00249626	0.0102925
ENSMUST00000048188	Phf20l1-201	protein_coding	15	66577580	66645255	+	0.122762	0	0.230993	1.3641	3.81669	0.0244981	0.0680932
ENSMUST00000048249	Ndufa7-201	protein_coding	17	33824572	33838317	+	117.772	109.817	382.724	372.235	1.81418	1.66258e-13	7.50063e-12
ENSMUST00000048250	Tab3-201	protein_coding	X	85574022	85634469	+	7.53816	7.43985	2.44399	2.10672	-1.63482	0.00140068	0.00638721
ENSMUST00000048309	Camsap2-201	protein_coding	1	136268123	136346104	-	4.60196	3.25191	0.529847	0.685524	-2.60988	0.000271254	0.00163694
ENSMUST00000048319	Zfyve1-201	protein_coding	12	83546849	83597222	-	10.3178	10.0497	0	0.373712	-5.67801	1.15631e-05	0.000112771
ENSMUST00000048371	Tsc22d1-202	protein_coding	14	76415587	76507762	+	13.6842	12.0018	2.60552	1.63485	-2.51594	1.38858e-06	1.79925e-05
ENSMUST00000048377	Suco-201	protein_coding	1	161816114	161876682	-	13.9666	13.938	5.83999	6.34386	-1.11093	0.00136837	0.00626048
ENSMUST00000048393	Atg101-201	protein_coding	15	101284272	101290945	+	13.9024	13.125	35.9947	32.5611	1.42595	0.00497546	0.0180793
ENSMUST00000048402	Spata7-201	protein_coding	12	98628157	98669815	+	8.07967	9.86386	1.30817	0	-3.69663	0.0130183	0.0401497
ENSMUST00000048417	Dync2h1-201	protein_coding	9	6928503	7177046	-	0	0.022724	1.21491	1.52032	6.99119	2.12402e-07	3.47921e-06
ENSMUST00000048418	Ipo8-201	protein_coding	6	148770683	148831467	-	9.0305	8.64833	1.04582	1.88382	-2.50183	2.9094e-05	0.000247834
ENSMUST00000048493	Rpap1-201	protein_coding	2	119763960	119787537	-	4.72937	4.80199	0	0.282613	-4.95691	0.000589419	0.00310085
ENSMUST00000048519	Snx13-201	protein_coding	12	35047186	35147479	+	7.04941	7.05089	3.25008	2.32651	-1.25573	0.015489	0.0465056
ENSMUST00000048544	Bicd2-201	protein_coding	13	49341585	49387019	+	13.4877	12.6001	1.20136	2.60322	-2.69022	1.42286e-07	2.45196e-06
ENSMUST00000048545	Arglu1-201	protein_coding	8	8665075	8690521	-	6.23661	6.18217	17.1759	19.2384	1.63621	0.000306646	0.00181153
ENSMUST00000048642	Parl-201	protein_coding	16	20279820	20302387	-	15.494	18.3128	38.3926	44.1662	1.37317	0.00251606	0.0103601
ENSMUST00000048646	Vps13b-201	protein_coding	15	35371160	35931229	+	10.3832	9.63267	3.36309	3.12166	-1.54232	1.14566e-07	2.01594e-06
ENSMUST00000048657	Sec24c-201	protein_coding	14	20674308	20694852	+	19.4612	20.4443	6.91119	9.44826	-1.20013	0.00106223	0.005041
ENSMUST00000048665	Chd9-201	protein_coding	8	90828352	91054516	+	2.48885	3.08035	0.0821871	0.47452	-3.23116	0.000346445	0.00199381
ENSMUST00000048677	Tbc1d22b-201	protein_coding	17	29549785	29606895	+	11.2361	11.5696	4.4692	3.72939	-1.39406	0.00946691	0.0306886
ENSMUST00000048678	Lss-201	protein_coding	10	76531607	76555479	+	4.34604	4.77917	0.406011	0.0987509	-4.09153	0.000107787	0.000754825
ENSMUST00000048685	Abhd14a-201	protein_coding	9	106440051	106447678	-	1.78289	1.54832	33.7558	28.6876	4.32006	1.19044e-09	3.04616e-08
ENSMUST00000048790	Prrg3-201	protein_coding	X	71962982	71972722	+	3.45612	3.53313	0.465912	0.918336	-2.2466	0.00927865	0.0301918
ENSMUST00000048792	1110008P14Rik-201	protein_coding	2	32379101	32381938	-	40.9737	45.699	129.865	127.602	1.65446	5.26352e-06	5.67516e-05
ENSMUST00000048824	Gm5617-201	protein_coding	9	48495442	48495972	+	8.5154	10.1648	37.1715	45.2112	2.22434	0.00473403	0.0173886
ENSMUST00000048914	Mrpl34-201	protein_coding	8	71464959	71465747	+	31.9252	29.7493	92.9997	83.5875	1.60103	0.000661138	0.00340792
ENSMUST00000048957	Ptpn13-201	protein_coding	5	103425501	103598303	+	4.02616	3.34448	1.01745	1.22278	-1.63131	0.0145017	0.0440097
ENSMUST00000048976	Gucy1a1-201	protein_coding	3	82092437	82145787	-	42.9596	42.0928	11.555	13.0182	-1.70658	2.19004e-11	7.49153e-10
ENSMUST00000048977	Greb1l-201	protein_coding	18	10325179	10562940	+	1.55479	1.4329	0.257861	0.288604	-2.36793	0.0154928	0.0465139
ENSMUST00000048988	Znfx1-201	protein_coding	2	167035793	167063015	-	5.40532	4.81661	0.207827	0.133505	-4.81064	8.70156e-10	2.2711e-08
ENSMUST00000048994	Nfkbil1-201	protein_coding	17	35220175	35235792	-	6.99374	7.04886	20.5428	19.0811	1.58183	0.0153661	0.0461884
ENSMUST00000049005	Bmpr1a-201	protein_coding	14	34410734	34502687	-	17.4973	17.2717	6.63458	7.78716	-1.18426	0.000271815	0.00163968
ENSMUST00000049016	Zfp532-201	protein_coding	18	65580230	65689443	+	2.41025	2.24293	0.566711	0.62431	-1.87153	0.0473601	0.115867
ENSMUST00000049022	Ninj1-201	protein_coding	13	49187485	49196244	+	12.9155	11.9364	30.7628	30.7788	1.39298	0.01203	0.0375825
ENSMUST00000049031	Mindy2-201	protein_coding	9	70599014	70657174	-	32.3683	31.4121	13.771	13.4335	-1.1451	9.09615e-08	1.63341e-06
ENSMUST00000049055	Lysmd3-201	protein_coding	13	81657829	81671184	+	1.5472	1.81632	0	0.0896007	-5.21196	0.001095	0.00517449
ENSMUST00000049126	Dner-201	protein_coding	1	84369839	84696221	-	30.1753	29.9733	8.46693	9.02084	-1.69762	3.16579e-07	4.95479e-06
ENSMUST00000049130	Bex2-201	protein_coding	X	136066564	136068236	-	105.489	112.778	221.818	212.502	1.07604	2.96979e-06	3.4962e-05
ENSMUST00000049149	Lrp1-201	protein_coding	10	127538161	127621148	-	16.5885	15.0481	4.23451	4.86569	-1.71229	1.11654e-12	4.57133e-11
ENSMUST00000049260	Garem1-201	protein_coding	18	21127201	21300138	-	5.16098	4.57096	0.649515	0.782968	-2.67683	0.000925761	0.0045047
ENSMUST00000049285	Lrrn1-201	protein_coding	6	107529768	107570214	+	6.36643	7.15448	1.07759	1.47207	-2.32017	0.00235086	0.00982143
ENSMUST00000049294	Snrpd2-201	protein_coding	7	19149722	19153542	+	25.171	26.7751	119.401	128.347	2.33799	1.81729e-17	1.24516e-15
ENSMUST00000049344	Csgalnact2-201	protein_coding	6	118107452	118139140	-	10.61	10.1902	4.04358	3.51338	-1.37724	0.0139658	0.0426149
ENSMUST00000049353	Zfp692-201	protein_coding	11	58307172	58314627	+	9.58512	11.2235	30.9442	25.5889	1.52362	0.00138356	0.00631986
ENSMUST00000049385	Eif1-201	protein_coding	11	100319885	100322096	+	262.942	258.389	637.47	630.583	1.36647	4.22698e-23	4.70018e-21
ENSMUST00000049411	Apex1-201	protein_coding	14	50924968	50927139	+	15.5363	16.1441	40.5594	47.443	1.5592	0.0008016	0.00398845
ENSMUST00000049424	Wdr74-201	protein_coding	19	8735839	8740624	+	13.3411	9.03188	28.3612	30.7966	1.48835	0.0108478	0.0343678
ENSMUST00000049461	Cars2-201	protein_coding	8	11513977	11550783	-	3.39618	2.52481	11.7681	11.1682	2.03476	0.00832157	0.0276349
ENSMUST00000049488	Serinc5-201	protein_coding	13	92611091	92711947	+	7.41535	7.52924	3.42823	2.31895	-1.29709	0.0180427	0.0528435
ENSMUST00000049506	Zrsr1-201	protein_coding	11	22972005	22976496	+	10.0181	10.5757	3.27796	2.40639	-1.77506	0.000945289	0.00458898
ENSMUST00000049537	Picalm-201	protein_coding	7	90130516	90209100	+	8.84952	9.6294	0	1.17569	-3.87516	0.00585458	0.0206866
ENSMUST00000049575	Cltb-201	protein_coding	13	54593585	54611292	-	76.9483	78.9007	151.771	157.532	1.07308	2.10607e-05	0.000188171
ENSMUST00000049584	Dnajc27-202	protein_coding	12	4082629	4109204	+	1.35032	0.91982	0.0134547	0.0999595	-4.06065	0.00486845	0.0177908
ENSMUST00000049714	Synrg-201	protein_coding	11	83964428	84040954	+	1.34742	2.0266	0	0.220236	-3.80264	0.0168481	0.0499044
ENSMUST00000049740	Zbtb33-201	protein_coding	X	38189793	38197046	+	5.30518	4.35463	1.54914	1.41512	-1.61967	0.0225542	0.0636461
ENSMUST00000049784	Myt1l-202	protein_coding	12	29528384	29923213	+	6.94806	6.91584	1.0524	0.988967	-2.6783	1.34721e-06	1.74911e-05
ENSMUST00000049790	Camta1-201	protein_coding	4	151059526	151861746	-	8.62499	8.23624	1.68721	2.10407	-2.06729	4.08151e-06	4.54505e-05
ENSMUST00000049911	Ube2i-201	protein_coding	17	25261916	25274310	-	25.2781	31.3525	51.8948	56.8449	1.02548	0.0128539	0.0397426
ENSMUST00000049972	Scg2-201	protein_coding	1	79434669	79440120	-	82.7027	74.0255	32.0047	34.634	-1.14913	1.57749e-06	2.01714e-05
ENSMUST00000049994	Rimkla-201	protein_coding	4	119465283	119492628	-	16.187	15.9544	5.95466	6.80052	-1.24814	0.00295861	0.0118233
ENSMUST00000050077	Lancl2-201	protein_coding	6	57702636	57738482	+	13.4906	10.9303	1.57338	2.27104	-2.57798	0.000315405	0.00185369
ENSMUST00000050160	AU021092-201	protein_coding	16	5211823	5222299	-	0.125917	0.116045	1.18313	0.612534	2.93381	0.0361527	0.0933508
ENSMUST00000050248	Zbtb11-201	protein_coding	16	55973883	56008913	+	7.02847	6.97758	0.80236	0.740867	-3.09419	1.00433e-05	9.98449e-05
ENSMUST00000050273	Cox17-201	protein_coding	16	38346991	38352763	+	58.679	73.9225	199.514	224.113	1.75893	1.32058e-06	1.7204e-05
ENSMUST00000050331	Hnrnph2-201	protein_coding	X	134601271	134606384	+	41.6712	44.2606	15.1778	12.4386	-1.55533	0.000172944	0.00111575
ENSMUST00000050433	Trpc6-201	protein_coding	9	8544142	8680741	+	0.792825	1.10818	0	0.115703	-3.92358	0.0150653	0.0454544
ENSMUST00000050434	Nyx-201	protein_coding	X	13466110	13489313	+	4.73592	4.2268	1.43951	0.864945	-1.877	0.0138332	0.0422758
ENSMUST00000050476	Slc35a4-202	protein_coding	18	36679579	36683853	+	8.5872	9.03975	18.9525	16.9399	1.10854	0.0251732	0.0696349
ENSMUST00000050516	Ascc1-201	protein_coding	10	60002839	60099986	+	13.9288	18.0373	45.9556	40.3081	1.51442	0.0005372	0.0028694
ENSMUST00000050551	Cited1-201	protein_coding	X	102247381	102252181	-	3.72804	3.9203	14.9843	14.9268	2.04293	0.0263489	0.0722185
ENSMUST00000050561	Mau2-201	protein_coding	8	70016123	70042734	-	11.3735	11.3689	1.77198	3.08241	-2.14015	3.45791e-05	0.000286886
ENSMUST00000050611	Cep68-201	protein_coding	11	20227037	20249418	-	5.83564	5.0229	1.4216	1.49135	-1.81428	0.0101483	0.0325328
ENSMUST00000050630	Supt3-201	protein_coding	17	44777152	45119290	+	5.59713	4.44774	19.4763	16.0866	1.90614	0.00543466	0.0194665
ENSMUST00000050668	Zfp770-201	protein_coding	2	114193461	114201469	-	7.28075	6.76534	2.85513	2.1923	-1.39335	0.0309026	0.0822384
ENSMUST00000050735	Zfp260-201	protein_coding	7	30094794	30107622	+	7.1486	6.96464	1.40916	0.502015	-2.80001	0.000649861	0.00336417
ENSMUST00000050884	Hmgn1-201	protein_coding	16	96120618	96127729	-	365.407	367.794	917.12	917.848	1.40755	9.43099e-58	6.53039e-55
ENSMUST00000050909	Amigo1-201	protein_coding	3	108186335	108191776	+	12.4996	12.7742	4.80306	5.07266	-1.27136	0.00260878	0.0106746
ENSMUST00000050970	Polr1d-201	protein_coding	5	147077050	147079086	+	10.9819	12.0788	43.3379	39.7954	1.93407	0.000109235	0.000763678
ENSMUST00000051064	Zc2hc1a-201	protein_coding	3	7503483	7553836	+	9.88945	9.68077	2.67411	3.14357	-1.66592	0.00948746	0.0307421
ENSMUST00000051100	Vamp7-201	protein_coding	GL456233.1	10738	39148	-	6.38986	6.42142	1.32418	2.11636	-1.80891	0.0400131	0.10127
ENSMUST00000051129	Lrrc75b-201	protein_coding	10	75550125	75560330	-	4.7734	4.70971	1.2355	1.44787	-1.73706	0.0237709	0.0664229
ENSMUST00000051145	Wdr47-201	protein_coding	3	108591279	108645719	+	35.1791	34.8558	13.9316	14.9151	-1.1952	8.89918e-06	8.99782e-05
ENSMUST00000051160	Gp1bb-201	protein_coding	16	18620319	18622403	-	1.19793	1.67506	11.8144	11.1324	3.08165	0.000163953	0.00106689
ENSMUST00000051179	Fam181b-201	protein_coding	7	93079865	93081867	+	0.343993	0.416095	1.77376	2.1754	2.45354	0.038324	0.0979171
ENSMUST00000051207	Slc35e4-201	protein_coding	11	3907022	3914664	-	12.1209	13.96	28.636	27.0915	1.17865	0.00070389	0.00358623
ENSMUST00000051209	Peg3-201	protein_coding	7	6703892	6730421	-	26.4851	24.6552	5.79382	7.14673	-1.89709	8.95704e-14	4.1558e-12
ENSMUST00000051226	Pfkm-201	protein_coding	15	98108466	98132441	+	51.1259	57.7737	18.4697	18.1327	-1.4888	5.0284e-08	9.45691e-07
ENSMUST00000051301	Pura-201	protein_coding	18	36281097	36292535	+	12.7882	11.5392	3.605	3.45335	-1.70082	5.29355e-05	0.000412844
ENSMUST00000051341	Mfsd5-201	protein_coding	15	102279454	102281754	+	9.77156	9.05075	21.0884	22.2147	1.28639	0.0156053	0.0467903
ENSMUST00000051364	Gemin7-201	protein_coding	7	19564949	19573343	-	21.56	24.5511	62.1373	64.4658	1.53964	0.00150476	0.00677596
ENSMUST00000051379	Mtus1-201	protein_coding	8	40991052	41041866	-	10.8745	10.6327	2.55937	3.87899	-1.65438	0.00322517	0.012691
ENSMUST00000051389	Synm-201	protein_coding	7	67730168	67759742	-	3.9267	4.007	1.03899	0.692966	-2.11356	0.00312104	0.0123451
ENSMUST00000051396	Soat1-201	protein_coding	1	156429793	156466804	-	2.12005	2.14381	0.350899	0.472688	-2.2602	0.0434367	0.108251
ENSMUST00000051442	Pcdhb16-201	protein_coding	18	37477814	37483038	+	4.52477	3.80545	0.574198	0.970253	-2.34255	0.00551155	0.0196891
ENSMUST00000051454	Fam171b-201	protein_coding	2	83812636	83883486	+	52.7748	50.9844	17.4387	18.9038	-1.42883	1.79747e-11	6.2421e-10
ENSMUST00000051558	Chd7-202	protein_coding	4	8691365	8867659	+	19.3693	19.5408	8.40838	8.86258	-1.08754	2.93733e-06	3.46423e-05
ENSMUST00000051672	Bst2-201	protein_coding	8	71534255	71537456	-	32.6239	36.9816	115.338	119.767	1.83978	3.78376e-07	5.7969e-06
ENSMUST00000051777	C2cd3-201	protein_coding	7	100372233	100470150	+	9.35997	9.55186	2.98992	3.51695	-1.45344	0.000382495	0.00215807
ENSMUST00000051822	Wdr61-201	protein_coding	9	54717159	54734517	-	21.296	21.1645	44.4314	40.0619	1.07669	0.0182085	0.0532437
ENSMUST00000051888	Borcs6-201	protein_coding	11	69059717	69061578	+	13.1365	13.3215	27.9004	25.8539	1.10612	0.0152183	0.0458284
ENSMUST00000051906	Akap17b-201	protein_coding	X	36608314	36645395	-	4.82789	4.64112	1.59798	1.93329	-1.33704	0.0407182	0.102713
ENSMUST00000051955	Rps23-201	protein_coding	13	90922958	90924950	+	92.5615	93.3102	313.239	312.285	1.83465	6.36647e-18	4.49003e-16
ENSMUST00000052011	Tle4-201	protein_coding	19	14448150	14598051	-	14.184	14.0413	3.53504	7.66965	-1.24432	0.0108602	0.0343975
ENSMUST00000052012	Phka1-202	protein_coding	X	102513975	102644246	-	4.54228	5.04937	0.219491	1.14421	-2.72578	0.0023312	0.00975089
ENSMUST00000052068	Rbp1-201	protein_coding	9	98422961	98446575	+	35.0257	35.7367	164.841	177.005	2.3567	4.72426e-35	1.05319e-32
ENSMUST00000052135	Rbbp6-201	protein_coding	7	122970564	123002557	+	16.0653	14.6197	5.33029	5.26426	-1.44959	3.29636e-05	0.000276015
ENSMUST00000052167	Gpank1-201	protein_coding	17	35122952	35124806	+	4.62227	6.46646	25.9719	32.2561	2.47636	0.000108586	0.000759602
ENSMUST00000052236	Fbxo10-201	protein_coding	4	45034247	45084604	-	7.76724	7.56075	3.45788	1.32878	-1.59914	0.0179618	0.0526368
ENSMUST00000052248	Eef1g-201	protein_coding	19	8967041	8978479	+	133.742	133.2	276.015	250.08	1.06228	1.6938e-10	5.00377e-09
ENSMUST00000052249	Mrps27-201	protein_coding	13	99344786	99415562	+	14.3235	14.0162	29.7192	31.4286	1.19364	0.0060382	0.0212336
ENSMUST00000052250	Zfp423-201	protein_coding	8	87661812	87895735	-	1.48001	1.75118	0.218825	0	-3.80869	0.0158966	0.0475298
ENSMUST00000052258	Sdsl-202	protein_coding	5	120458186	120472763	-	2.00378	2.46225	8.44305	9.54233	2.0891	0.0341792	0.089238
ENSMUST00000052332	Abi2-201	protein_coding	1	60409619	60481158	+	8.53358	8.68337	1.12926	1.43822	-2.66108	2.07361e-06	2.55917e-05
ENSMUST00000052404	Epb41l5-202	protein_coding	1	119545037	119648936	-	12.3535	12.3585	5.76025	5.56723	-1.04153	0.00453065	0.0167792
ENSMUST00000052420	E130308A19Rik-201	protein_coding	4	59626243	59721401	+	5.79108	4.75507	0.381828	0.666697	-3.23829	0.000931888	0.00453066
ENSMUST00000052457	Mtss2-201	protein_coding	8	110721476	110741400	+	20.0209	21.4718	8.78734	9.19307	-1.12199	0.000610935	0.00319357
ENSMUST00000052499	Rps19bp1-201	protein_coding	15	80260615	80264315	-	16.0846	16.5759	66.7514	65.9958	2.10679	1.61178e-05	0.000150341
ENSMUST00000052529	Ppp1r15b-201	protein_coding	1	133131143	133139783	+	10.0307	10.1596	1.60897	1.64773	-2.54806	7.20979e-07	1.02137e-05
ENSMUST00000052539	Rusc1-201	protein_coding	3	89083981	89093311	-	8.41532	6.89385	0.869046	1.56673	-2.56299	0.00117864	0.0055141
ENSMUST00000052588	Zfp654-201	protein_coding	16	64780351	64786321	-	0.0454162	0	5.74531	3.47303	7.819	3.47951e-09	8.23069e-08
ENSMUST00000052590	Erp29-201	protein_coding	5	121444756	121452496	-	34.5506	37.6731	123.912	115.656	1.81295	7.84735e-10	2.06229e-08
ENSMUST00000052622	Tcim-201	protein_coding	8	24437180	24438984	-	0.620307	0.439751	2.362	3.87637	2.63879	0.0241568	0.0673166
ENSMUST00000052631	Snai1-201	protein_coding	2	167538195	167542814	+	0.0531321	0.0734501	0.949764	1.42156	4.24154	0.00357531	0.0138201
ENSMUST00000052678	Flnb-201	protein_coding	14	7817957	7951588	+	6.1756	6.8908	2.88045	2.62434	-1.16367	0.00768818	0.025899
ENSMUST00000052686	H2ax-201	protein_coding	9	44334694	44336077	+	15.7755	13.1049	34.6557	30.9689	1.26796	0.00901405	0.0294841
ENSMUST00000052712	Tgs1-201	protein_coding	4	3574875	3616619	+	9.52435	9.55729	2.75521	3.72786	-1.47143	0.00747699	0.0253134
ENSMUST00000052718	Kcna3-201	protein_coding	3	107036169	107038070	+	2.76223	1.96142	0	0.0660841	-5.97828	0.000189716	0.00120587
ENSMUST00000052725	Sc5d-201	protein_coding	9	42251595	42264256	-	8.41121	8.86275	3.99132	3.95604	-1.03619	0.0419446	0.105229
ENSMUST00000052825	Ufsp1-201	protein_coding	5	137294629	137295665	+	16.1956	17.9111	36.8494	33.0088	1.11758	0.0376338	0.0964558
ENSMUST00000052838	Mib1-201	protein_coding	18	10725548	10818578	+	8.0689	7.87466	1.39291	1.41282	-2.42314	1.32044e-08	2.78603e-07
ENSMUST00000052865	Tmem123-201	protein_coding	9	7764041	7794333	+	5.61441	6.74429	0	1.26831	-3.19161	0.0344686	0.0898655
ENSMUST00000052915	Axin2-201	protein_coding	11	108920349	108950783	+	5.83279	6.21399	1.7236	2.00635	-1.60618	0.0204871	0.0587674
ENSMUST00000052965	Nipbl-201	protein_coding	15	8290617	8444463	-	25.9533	24.5883	6.9124	7.86103	-1.68944	1.02386e-12	4.20787e-11
ENSMUST00000053016	Pou4f1-201	protein_coding	14	104461676	104467999	-	5.05719	5.02679	1.63411	1.29132	-1.70323	0.0224377	0.0633879
ENSMUST00000053024	Pgp-201	protein_coding	17	24470392	24473110	+	14.8846	14.8507	32.188	28.3409	1.10883	0.00182974	0.00795255
ENSMUST00000053150	Rps27rt-201	protein_coding	9	114982366	114982739	-	2.53315	2.44068	13.9327	22.1809	2.96398	0.010513	0.0334929
ENSMUST00000053171	Lrrc49-201	protein_coding	9	60569172	60649801	-	2.77695	3.34373	0.115128	0.393721	-3.49326	0.00392177	0.0148887
ENSMUST00000053177	Wdfy3-201	protein_coding	5	101832956	102069921	-	21.8003	20.8809	4.61301	4.34412	-2.16852	1.67609e-22	1.75686e-20
ENSMUST00000053336	2510009E07Rik-201	protein_coding	16	21649045	21694665	-	33.5152	32.786	13.5231	13.241	-1.22473	1.17032e-06	1.54491e-05
ENSMUST00000053413	Cdk5r1-201	protein_coding	11	80477023	80481184	+	17.7449	18.8044	4.79935	4.41925	-1.90348	5.60313e-06	6.00536e-05
ENSMUST00000053467	Zfpm2-201	protein_coding	15	40655035	41104592	+	3.31125	3.14727	0.71328	0.378514	-2.48093	0.00827163	0.0275005
ENSMUST00000053484	Eea1-201	protein_coding	10	95940750	96045518	+	6.98554	6.52496	1.37547	1.33007	-2.23561	1.65739e-05	0.000153952
ENSMUST00000053521	Zfp27-201	protein_coding	7	29893716	29906104	-	3.9099	1.36072	0.0250642	0	-7.49233	6.08342e-06	6.43859e-05
ENSMUST00000053597	Lrfn4-201	protein_coding	19	4611792	4615502	-	1.59095	1.86385	0.173032	0	-4.20907	0.00728551	0.0247661
ENSMUST00000053666	Slc12a6-202	protein_coding	2	112284577	112363156	+	8.37822	6.62769	0	1.70078	-3.04385	0.0298693	0.0800004
ENSMUST00000053681	Frrs1l-201	protein_coding	4	56957173	56990391	-	8.00375	8.26702	1.49403	1.65328	-2.28481	6.26619e-06	6.61671e-05
ENSMUST00000053699	Secisbp2l-201	protein_coding	2	125736986	125782870	-	19.6089	18.7548	5.54071	5.46755	-1.71652	1.52109e-08	3.16121e-07
ENSMUST00000053722	Zfp607a-201	protein_coding	7	27862557	27879567	+	1.21188	0.808771	0.0191539	0	-6.20907	0.000364604	0.00207661
ENSMUST00000053760	Utp14b-201	protein_coding	1	78658038	78671512	+	3.24448	2.73781	1.09463	0.974751	-1.44841	0.0480995	0.117287
ENSMUST00000053771	Phkb-201	protein_coding	8	85841002	86061376	+	4.71599	5.88897	0.199188	0.704683	-3.45753	0.000102138	0.000722237
ENSMUST00000053785	Trpc1-201	protein_coding	9	95706627	95750358	-	5.85618	5.04272	0.0948945	0.0719391	-5.93574	4.8943e-07	7.24334e-06
ENSMUST00000053811	Dlst-201	protein_coding	12	85110833	85134088	+	32.064	29.0764	3.62769	7.54879	-2.36294	1.3211e-06	1.72059e-05
ENSMUST00000053856	Pcdhb17-201	protein_coding	18	37484795	37489454	+	7.27276	7.40948	2.51597	2.02294	-1.61037	0.00907685	0.0296513
ENSMUST00000053872	Cdc42se1-201	protein_coding	3	95228732	95236409	+	11.1919	12.168	23.9108	26.6171	1.19765	0.00232074	0.00971692
ENSMUST00000053880	Grin2b-201	protein_coding	6	135713233	136173125	-	1.83638	1.53901	0.136181	0.141051	-3.51924	1.96272e-07	3.24994e-06
ENSMUST00000053902	Elmod2-201	protein_coding	8	83313022	83332486	-	21.1479	18.4792	8.92988	9.61339	-1.01082	0.00402676	0.0151942
ENSMUST00000053909	Oas2-201	protein_coding	5	120730333	120749853	-	1.01287	0.646243	0	0.10829	-3.82622	0.0175982	0.0517507
ENSMUST00000053918	Pycrl-201	protein_coding	15	75916477	75921560	-	13.379	13.7232	33.1375	33.3238	1.37791	0.00570907	0.0202743
ENSMUST00000053922	Vwc2l-201	protein_coding	1	70725715	70885397	+	2.23875	2.6771	0	0.54903	-3.06454	0.0497898	0.120511
ENSMUST00000053959	Ints6-201	protein_coding	14	62676330	62761112	-	3.46717	3.31458	0.592972	1.10764	-1.90761	0.0316904	0.0839778
ENSMUST00000054002	Socs3-201	protein_coding	11	117966079	117969186	-	28.3997	28.7392	62.9885	57.0506	1.15447	6.94866e-06	7.25522e-05
ENSMUST00000054095	Kctd8-201	protein_coding	5	69109285	69341679	-	6.62749	6.35778	1.68453	1.53873	-1.9254	0.0232972	0.0653595
ENSMUST00000054237	Dclk1-201	protein_coding	3	55242526	55539064	+	7.00257	5.81126	0.055338	0	-7.76092	6.87095e-15	3.63858e-13
ENSMUST00000054245	Tmem132e-201	protein_coding	11	82388900	82446332	+	2.21896	0.542921	0.135007	0	-4.23791	0.0100165	0.0321711
ENSMUST00000054287	Zbtb39-201	protein_coding	10	127739538	127747349	+	5.55636	5.17403	1.64263	2.40417	-1.32005	0.0350971	0.0912176
ENSMUST00000054343	Akt1s1-201	protein_coding	7	44849224	44855421	+	9.81915	12.6392	36.203	31.2651	1.66873	0.000552944	0.00294249
ENSMUST00000054351	Ndnf-201	protein_coding	6	65671590	65712326	+	25.7589	25.1028	9.12941	9.95066	-1.3297	2.3204e-09	5.66478e-08
ENSMUST00000054450	Pdcd2-201	protein_coding	17	15521575	15527301	-	6.57489	8.39817	22.6635	16.3474	1.46079	0.0459638	0.113154
ENSMUST00000054487	Ajuba-201	protein_coding	14	54567472	54577558	-	1.99028	2.13801	0.278901	0.44401	-2.41673	0.0320297	0.0847117
ENSMUST00000054544	Rpl36al-201	protein_coding	12	69182741	69184083	-	75.8935	86.1657	366.692	401.211	2.32853	6.89313e-19	5.40348e-17
ENSMUST00000054599	Sprr1a-201	protein_coding	3	92483952	92485895	-	0.587717	0.443161	3.33049	5.66601	3.19804	0.0108039	0.0342594
ENSMUST00000054697	Yipf6-201	protein_coding	X	98937761	98949017	+	6.98306	6.84688	1.59086	2.46833	-1.68142	0.00695692	0.0238639
ENSMUST00000054730	Mfsd14b-201	protein_coding	13	65065146	65112974	-	12.3853	12.7694	3.31497	4.45908	-1.60726	0.00436934	0.0162767
ENSMUST00000054783	B230217C12Rik-201	protein_coding	11	97840780	97843043	+	6.62796	5.34063	0	0.528562	-4.41827	0.00514121	0.0185826
ENSMUST00000054867	Gpr37-201	protein_coding	6	25667503	25690729	-	14.3545	13.692	4.64285	5.90471	-1.32493	0.00149239	0.00672869
ENSMUST00000054927	Rnf112-201	protein_coding	11	61448442	61454005	-	0.0418635	0	2.73749	1.79211	6.99018	1.11188e-05	0.000108973
ENSMUST00000054952	Emc6-201	protein_coding	11	73175519	73177037	-	22.1461	19.367	53.5535	45.2315	1.3338	0.00127358	0.00589166
ENSMUST00000054955	Eml1-201	protein_coding	12	108410542	108539575	+	18.1957	19.235	7.59195	3.45634	-1.68083	0.00060749	0.00317944
ENSMUST00000055009	Dcaf1-201	protein_coding	9	106829069	106880438	+	3.93615	3.03629	0.111267	0.354276	-3.81072	0.000330862	0.00192131
ENSMUST00000055056	Rhot1-202	protein_coding	11	80209055	80267907	+	0.43468	0.232908	3.98468	3.90451	3.64663	0.000229727	0.00141359
ENSMUST00000055081	Ttc17-201	protein_coding	2	94300767	94366597	-	4.00275	3.4129	9.02347	10.0935	1.45216	0.0199569	0.0575026
ENSMUST00000055117	Lemd2-201	protein_coding	17	27189600	27204469	-	7.08164	6.81351	18.1677	19.9838	1.54064	0.00134241	0.0061565
ENSMUST00000055128	Tapt1-201	protein_coding	5	44175154	44226622	-	26.3432	19.6687	1.8766	2.75499	-3.22491	4.24607e-11	1.38212e-09
ENSMUST00000055131	Usp48-201	protein_coding	4	137594207	137658531	+	9.35478	8.58671	1.84893	1.69874	-2.2541	1.96665e-05	0.000177484
ENSMUST00000055168	Kcna1-201	protein_coding	6	126640397	126644796	-	4.43349	3.94808	0	0.228663	-5.09491	0.000517811	0.00278373
ENSMUST00000055211	Lrrc3b-201	protein_coding	14	15357522	15438987	-	1.45714	0.62349	0	0.177209	-3.50205	0.0339947	0.0888427
ENSMUST00000055226	Fn1-201	protein_coding	1	71585524	71653175	-	2.52736	0.801865	0	0.342636	-3.17561	0.0438453	0.108966
ENSMUST00000055256	Ncor2-201	protein_coding	5	125017835	125124900	-	1.48342	1.14778	0	0.11309	-4.45719	0.00423257	0.0158266
ENSMUST00000055261	Mob1a-202	protein_coding	6	83326016	83343776	+	11.9469	13.4301	1.43159	3.44713	-2.29013	8.5355e-05	0.000617999
ENSMUST00000055296	Polr1a-201	protein_coding	6	71909061	71982475	+	2.0887	2.75608	0.175621	0.622822	-2.50683	0.00679042	0.0233875
ENSMUST00000055341	Gfod1-201	protein_coding	13	43195245	43304172	-	4.8919	4.11884	1.43021	1.7054	-1.43693	0.0241118	0.067224
ENSMUST00000055349	Zfp943-201	protein_coding	17	21962552	21994366	+	7.79261	7.35544	2.54917	2.2011	-1.59062	0.0398872	0.101008
ENSMUST00000055352	Fam120b-201	protein_coding	17	15396202	15433438	+	10.5905	10.1913	1.72373	5.09972	-1.51568	0.0151967	0.0457753
ENSMUST00000055413	2510002D24Rik-201	protein_coding	16	18836578	18840160	+	5.6813	5.88652	15.5316	21.2267	1.75441	0.015756	0.047174
ENSMUST00000055424	Cenpx-202	protein_coding	11	120710942	120713738	-	10.8014	10.2166	48.0097	52.0605	2.33821	0.000557301	0.00296085
ENSMUST00000055438	Ppm1e-201	protein_coding	11	87226906	87359023	-	34.5785	34.4326	10.7153	11.2272	-1.56879	2.583e-11	8.71185e-10
ENSMUST00000055495	Pcdhb12-201	protein_coding	18	37435621	37438654	+	3.60519	3.71498	0.806697	0.994267	-1.9355	0.0490695	0.119087
ENSMUST00000055604	Zfp526-201	protein_coding	7	25221425	25227507	+	3.33807	3.66346	0.969384	0.780926	-1.91558	0.0470247	0.11523
ENSMUST00000055676	S1pr1-201	protein_coding	3	115710433	115715072	-	8.35541	7.90884	15.8501	15.5155	1.03145	0.0258348	0.0711079
ENSMUST00000055758	Ubr3-201	protein_coding	2	69897246	70024013	+	18.795	17.5182	2.84138	3.06237	-2.53594	6.78423e-16	3.98517e-14
ENSMUST00000055808	Ywhag-201	protein_coding	5	135908409	135934599	-	93.4064	95.6447	34.9565	33.0298	-1.39179	2.18628e-12	8.65068e-11
ENSMUST00000055935	Pcdhgc5-201	protein_coding	18	37819513	37841873	+	1.37157	0.853855	0.183184	0.167907	-2.59097	0.0266938	0.0729625
ENSMUST00000055946	Gpr158-201	protein_coding	2	21367542	21830547	+	10.9656	11.3069	1.19458	1.94559	-2.7393	7.88363e-09	1.74898e-07
ENSMUST00000055949	Pcdhb18-201	protein_coding	18	37489465	37494505	+	3.57084	3.18067	0.446367	0.631659	-2.55848	0.005401	0.0193623
ENSMUST00000055966	Gabra3-201	protein_coding	X	72432681	72656186	-	11.8772	11.7914	4.81863	4.18744	-1.3101	0.0114029	0.0358776
ENSMUST00000055993	Ric3-201	protein_coding	7	109034312	109083331	-	17.9072	19.4342	5.54654	3.03857	-2.0394	9.33687e-07	1.27298e-05
ENSMUST00000056006	Onecut1-201	protein_coding	9	74861921	74891781	+	1.31683	0.792347	0.0798102	0.0847052	-3.57382	0.00488779	0.0178402
ENSMUST00000056035	Ms4a7-202	protein_coding	19	11321406	11336116	-	0.0976499	0.31498	1.29797	2.56514	3.12028	0.026233	0.0719398
ENSMUST00000056078	Mrps12-201	protein_coding	7	28739642	28741820	-	18.0128	23.9664	66.4861	78.63	1.87388	0.000172331	0.00111301
ENSMUST00000056102	Dscam-201	protein_coding	16	96590840	97170752	-	5.35769	4.96946	0.564783	0.92551	-2.70637	1.13697e-05	0.000111074
ENSMUST00000056136	Kcnj10-201	protein_coding	1	172341210	172374085	+	16.1678	14.9149	5.86264	8.19814	-1.0581	0.00464501	0.0171388
ENSMUST00000056290	Nf2-202	protein_coding	11	4767665	4848985	-	1.78083	2.30433	0	0.192511	-4.33591	0.00650745	0.0225814
ENSMUST00000056312	Serinc4-201	protein_coding	2	121451177	121456781	-	15.1592	12.3216	4.44125	3.59683	-1.68815	0.00647229	0.0224884
ENSMUST00000056355	Nat8l-201	protein_coding	5	33995984	34005916	+	9.80127	9.31858	4.07519	3.76684	-1.20183	0.00447879	0.0166249
ENSMUST00000056376	Acvr1-201	protein_coding	2	58447149	58567157	-	2.37443	0.596805	0	0.245014	-3.49428	0.0367267	0.0945445
ENSMUST00000056416	Rbfox1-201	protein_coding	16	6349138	7411526	+	11.6628	12.5506	1.85709	1.50562	-2.76267	3.84238e-05	0.000313115
ENSMUST00000056508	Clcn3-202	protein_coding	8	60910389	60955233	-	5.71252	5.16692	2.27106	1.79118	-1.33879	0.0336194	0.0880834
ENSMUST00000056522	Pcdhb2-201	protein_coding	18	37294812	37297624	+	2.0973	1.8059	0	0.0446825	-6.26885	8.73982e-05	0.000630196
ENSMUST00000056567	Nphp4-201	protein_coding	4	152484370	152563047	+	2.8471	3.63709	0.663247	0	-3.21509	0.0345078	0.0899315
ENSMUST00000056578	Bri3-201	protein_coding	5	144255234	144264574	+	9.83022	5.73495	24.6364	19.9615	1.6019	0.0343291	0.0895623
ENSMUST00000056635	Rlf-201	protein_coding	4	121145883	121215084	-	12.8666	12.4302	5.05942	5.7389	-1.14319	0.00241095	0.0100165
ENSMUST00000056660	Tmem229b-201	protein_coding	12	78961800	79007277	-	14.3917	9.42836	3.47717	0.900901	-2.36479	0.00104882	0.00498877
ENSMUST00000056665	Klhl11-201	protein_coding	11	100462614	100472741	-	11.6612	9.90115	0.527888	1.08551	-3.64939	3.32401e-05	0.000277846
ENSMUST00000056683	Zfp111-201	protein_coding	7	24196877	24203583	-	2.50992	2.59495	0.3387	0.136352	-3.34663	0.00515487	0.0186231
ENSMUST00000056708	Kcnv2-201	protein_coding	19	27322588	27337179	+	60.3295	57.2936	26.8867	24.2624	-1.11772	4.62093e-08	8.76271e-07
ENSMUST00000056758	Ppp3ca-201	protein_coding	3	136670770	136935779	+	29.7951	30.1907	6.87323	6.12992	-2.12241	4.47686e-06	4.9182e-05
ENSMUST00000056760	Flrt3-201	protein_coding	2	140659325	140671400	-	1.12374	0.702329	0	0.1131	-3.95413	0.0146606	0.0444124
ENSMUST00000056907	Smcr8-201	protein_coding	11	60777525	60788287	+	10.2022	9.46143	2.93761	3.65064	-1.49135	0.000313752	0.00184588
ENSMUST00000056965	Fbxo6-202	protein_coding	4	148145788	148152059	-	3.22144	6.55203	26.0345	26.1183	2.49424	0.000584172	0.00307749
ENSMUST00000056978	Kif13a-201	protein_coding	13	46749087	46929718	-	15.9623	16.6299	1.81109	2.31271	-2.89631	5.40951e-14	2.57789e-12
ENSMUST00000057110	Eif3j2-201	protein_coding	18	43475418	43477796	-	4.83312	3.65346	1.06199	0.40506	-2.44429	0.0254352	0.070239
ENSMUST00000057145	Hcar2-201	protein_coding	5	123863570	123865499	-	1.71808	1.87128	6.40208	7.03354	1.98701	0.0320525	0.0847598
ENSMUST00000057188	Cnr1-201	protein_coding	4	33924632	33948831	+	4.88702	4.83194	0	0.836936	-3.43952	0.0165466	0.0491674
ENSMUST00000057228	Pcdhb9-201	protein_coding	18	37400855	37403909	+	8.14755	8.40518	3.16584	2.82515	-1.38249	0.0409331	0.103159
ENSMUST00000057257	Jkamp-201	protein_coding	12	72085857	72100861	+	11.8325	12.41	2.16935	4.41024	-1.79434	0.0485674	0.118163
ENSMUST00000057272	4932438A13Rik-201	protein_coding	3	36863106	37053033	+	9.56276	9.24035	0	0.316545	-5.79472	5.87169e-06	6.24196e-05
ENSMUST00000057293	Prr12-201	protein_coding	7	45027563	45052881	-	12.9258	11.8786	5.14881	5.23194	-1.17232	0.00092576	0.0045047
ENSMUST00000057324	Flrt2-201	protein_coding	12	95692226	95785215	+	3.0816	2.51576	0.622809	0.773144	-1.91645	0.0208288	0.0595756
ENSMUST00000057438	Vcpip1-201	protein_coding	1	9718622	9748382	-	8.39716	8.20293	1.81811	2.27343	-1.93482	3.70472e-06	4.19577e-05
ENSMUST00000057442	Diras2-201	protein_coding	13	52504380	52531279	-	58.8818	59.0586	26.6996	27.9257	-1.02604	6.11768e-07	8.83362e-06
ENSMUST00000057481	Nup160-201	protein_coding	2	90677215	90736328	+	5.63676	5.85119	1.51404	1.28994	-1.95	0.00311294	0.0123183
ENSMUST00000057561	Wwc2-201	protein_coding	8	47823959	47990551	-	13.1751	13.2627	5.34051	4.77971	-1.30177	2.62821e-05	0.000227873
ENSMUST00000057649	Gm9803-201	protein_coding	10	43524084	43524646	+	0	0.211479	2.52423	2.75346	4.80001	0.00344983	0.0134191
ENSMUST00000057659	Gcc2-201	protein_coding	10	58255497	58305599	+	11.7739	11.4874	1.02504	1.43348	-3.15728	1.0195e-10	3.15024e-09
ENSMUST00000057676	Ubald2-201	protein_coding	11	116434094	116439077	+	21.5027	23.0306	52.1553	54.7322	1.34744	0.000332457	0.00192923
ENSMUST00000057742	Cpne4-201	protein_coding	9	104569483	105034544	+	3.0783	3.13771	0	0.296318	-4.30752	0.00504985	0.0183045
ENSMUST00000057844	B230219D22Rik-201	protein_coding	13	55693124	55703500	+	25.8271	26.6432	5.85523	5.40378	-2.13663	9.48977e-11	2.9413e-09
ENSMUST00000057885	Rpl9-201	protein_coding	5	65388364	65391444	-	526.683	541.428	1799.64	1848.65	1.85635	2.57342e-55	1.5893e-52
ENSMUST00000057892	Bptf-201	protein_coding	11	107033081	107131922	-	13.5024	13.2211	5.11664	6.65222	-1.09725	7.44473e-05	0.000552234
ENSMUST00000057910	Rexo1-201	protein_coding	10	80540925	80561560	-	8.2272	9.09412	1.90989	2.74527	-1.80701	0.000935886	0.00454864
ENSMUST00000057975	Bbs12-201	protein_coding	3	37312554	37321450	+	22.1955	23.4569	10.4166	5.21779	-1.46528	0.00460237	0.0170048
ENSMUST00000058060	Bod1-201	protein_coding	11	31665181	31671885	-	40.5304	41.3388	87.7593	96.7185	1.25694	7.91155e-06	8.11231e-05
ENSMUST00000058089	Raly-202	protein_coding	2	154791157	154867261	+	78.1406	85.8496	164.277	188.214	1.18862	5.32382e-09	1.21957e-07
ENSMUST00000058098	Mbtps2-201	protein_coding	X	157547824	157598715	-	4.73098	4.10361	1.16856	1.48479	-1.64871	0.0333572	0.087547
ENSMUST00000058109	Mrps7-201	protein_coding	11	115603925	115608036	+	12.8401	14.9688	42.8161	35.2988	1.57208	9.74201e-05	0.000693165
ENSMUST00000058154	Tmtc3-201	protein_coding	10	100443902	100487350	-	6.98445	6.70178	1.17908	1.85962	-2.08364	0.000580414	0.00306317
ENSMUST00000058163	Pus10-202	protein_coding	11	23666007	23732876	+	1.69399	2.07414	0.488044	0.2119	-2.3408	0.0415393	0.104445
ENSMUST00000058183	Ndufaf6-201	protein_coding	4	11051045	11076204	-	6.4078	6.78576	22.219	19.361	1.73856	0.0170442	0.0503938
ENSMUST00000058229	Rp1l1-201	protein_coding	14	63992506	64033506	+	74.2016	71.4186	28.6208	28.9407	-1.25468	1.9843e-13	8.86454e-12
ENSMUST00000058230	Ensa-202	protein_coding	3	95625011	95632102	+	37.0423	32.9793	65.8168	68.3334	1.02259	0.00525277	0.018914
ENSMUST00000058438	Dcaf7-201	protein_coding	11	106036872	106059324	+	45.6399	44.029	21.6741	20.1034	-1.01815	1.39325e-06	1.80479e-05
ENSMUST00000058488	Tmed3-201	protein_coding	9	89699206	89705068	-	20.9879	18.34	55.6068	60.0445	1.64093	3.85486e-05	0.000313974
ENSMUST00000058538	Rassf8-202	protein_coding	6	145819944	145821074	+	1.75148	3.0178	11.8673	14.3733	2.5454	0.00752628	0.0254516
ENSMUST00000058579	Ddx28-201	protein_coding	8	106009621	106011882	-	6.32056	5.94787	14.0487	12.91	1.21926	0.0429965	0.107347
ENSMUST00000058679	Mtmr9-201	protein_coding	14	63523477	63543982	-	23.9112	22.4227	4.36234	4.0104	-2.38436	1.40131e-06	1.81472e-05
ENSMUST00000058702	Dedd2-201	protein_coding	7	25202840	25219859	-	6.12502	6.68696	19.155	11.414	1.33467	0.0450098	0.111255
ENSMUST00000058714	Cd24a-201	protein_coding	10	43579169	43584265	+	17.8088	15.4729	53.6058	57.678	1.8265	1.05529e-07	1.87074e-06
ENSMUST00000058746	Cd151-201	protein_coding	7	141468822	141471472	+	0.71817	0.784436	26.6994	22.0226	5.09498	1.15653e-11	4.14545e-10
ENSMUST00000058762	Pam-201	protein_coding	1	97821094	98095621	-	17.4673	17.1349	0	0.235321	-7.12878	1.08192e-11	3.89328e-10
ENSMUST00000058787	Glra2-201	protein_coding	X	165129017	165327393	-	4.81219	5.34207	0.614073	1.42318	-2.22756	0.0183577	0.0536079
ENSMUST00000058804	Zfp612-201	protein_coding	8	110079764	110091010	+	2.61361	2.02182	0.0868971	0	-5.51638	0.000354719	0.00203298
ENSMUST00000058814	Rab9b-201	protein_coding	X	136858147	136868755	-	2.31548	2.57271	0.178535	0.273701	-3.34154	0.00301653	0.0120054
ENSMUST00000058829	Neto1-201	protein_coding	18	86394952	86506718	+	1.66026	1.48733	0.373397	0.446463	-1.85182	0.0475826	0.116293
ENSMUST00000058902	Eml6-201	protein_coding	11	29743048	30026033	-	5.87643	5.29789	2.00238	2.72646	-1.15419	0.0230693	0.0648435
ENSMUST00000058906	Chchd10-201	protein_coding	10	75935573	75937725	+	48.5669	45.6893	142.223	131.359	1.62123	3.57338e-08	6.93155e-07
ENSMUST00000058914	Tuba1c-201	protein_coding	15	99029891	99038110	+	8.03912	9.4313	100.841	95.8861	3.57474	4.56781e-34	9.70947e-32
ENSMUST00000059045	Exosc4-201	protein_coding	15	76327397	76330677	+	7.28916	7.95519	25.9144	21.8351	1.73042	0.00102202	0.00488134
ENSMUST00000059080	Rps21-201	protein_coding	2	180257377	180258445	+	294.559	321.731	1510.21	1498.84	2.37157	1.02821e-41	3.15371e-39
ENSMUST00000059112	Asb8-201	protein_coding	15	98135714	98145659	-	2.01155	4.42654	0.112896	0	-5.59071	0.00067793	0.00347801
ENSMUST00000059155	Insig1-201	protein_coding	5	28071363	28078662	+	34.2497	32.3151	15.5153	15.1775	-1.03284	0.00225602	0.00949021
ENSMUST00000059193	F2r-201	protein_coding	13	95601803	95618487	-	5.93803	6.11493	1.83417	1.87131	-1.61674	0.0413757	0.104096
ENSMUST00000059270	Heatr1-201	protein_coding	13	12395371	12438893	+	4.49056	4.42534	0.786029	1.18647	-2.08809	0.00246786	0.0101964
ENSMUST00000059331	Mypop-201	protein_coding	7	18991245	19001764	+	5.94527	4.47466	0	0.520583	-4.2	0.00684664	0.0235581
ENSMUST00000059348	Guca1a-201	protein_coding	17	47394558	47400584	-	571.912	595.131	1442.39	1463.91	1.40037	1.15843e-33	2.37406e-31
ENSMUST00000059354	Sigmar1-201	protein_coding	4	41738493	41741359	-	10.162	12.7049	24.817	20.7698	1.0781	0.04191	0.105176
ENSMUST00000059372	Rnf24-201	protein_coding	2	131298064	131352881	-	5.15063	3.99	0	0.84103	-3.33755	0.0207722	0.0594323
ENSMUST00000059428	Ccdc149-201	protein_coding	5	52374651	52471521	-	4.78339	4.70951	0.323476	0.394178	-3.63861	0.000315508	0.00185397
ENSMUST00000059468	Ccnq-201	protein_coding	11	78750506	78751729	-	21.0392	24.5129	42.8625	45.4914	1.03966	0.018136	0.053069
ENSMUST00000059498	Edem3-201	protein_coding	1	151755374	151822051	+	12.442	12.075	3.17581	3.62223	-1.76558	1.94118e-05	0.000175463
ENSMUST00000059571	Pcdhb19-201	protein_coding	18	37496991	37504128	+	4.70574	4.11443	0.53092	0.663266	-2.79779	8.04202e-05	0.000588955
ENSMUST00000059580	Kmt5a-201	protein_coding	5	124439930	124462308	+	5.55	5.36122	14.2252	13.2468	1.41616	0.0098053	0.0316039
[truncated: 4,373 more rows]

## Sheet: DET in shPax6
Differentially expressed transcripts between in PBS or NMDA excitotoxicity-induced shPax6 mouse retinas
TransIDs	TransName	TransBioType	Chr	Start	End	Strand	PBS_shPax6_S1	PBS_shPax6_S2	NM_shPax6_S1	NM_shPax6_S2	log2FC_EdgeRGLM	Pvalue_EdgeRGLM	Padj_EdgeRGLM
ENSMUST00000000080	Klf6-201	protein_coding	13	5861482	5870394	+	5.98134	7.47215	15.236	15.2101	1.04388	0.015714	0.242674
ENSMUST00000000188	Ccnd2-201	protein_coding	6	127125162	127151060	-	0.935591	1.01224	5.01391	4.95487	2.22206	0.00915001	0.168213
ENSMUST00000000193	Ccl2-201	protein_coding	11	82035571	82037453	+	0.748407	1.78336	26.1028	29.5629	4.31301	0.000444304	0.020533
ENSMUST00000000199	Ncs1-201	protein_coding	2	31245823	31295989	+	8.20339	8.91578	2.20947	3.58098	-1.68972	0.0114131	0.195491
ENSMUST00000000201	Nalcn-201	protein_coding	14	123276634	123627144	-	6.99412	6.50789	1.74148	3.11142	-1.59828	0.00686446	0.140497
ENSMUST00000000208	Slfn4-201	protein_coding	11	83175186	83190216	+	0	0.874429	8.37615	10.3576	4.26953	0.00351301	0.0883654
ENSMUST00000000287	Scpep1-201	protein_coding	11	88924020	88955465	-	6.20931	8.20763	19.3179	20.1388	1.31824	0.0395604	0.449547
ENSMUST00000000299	Itgb2-201	protein_coding	10	77530252	77565686	+	1.31115	1.13382	15.0687	10.2017	3.23088	0.000190015	0.0111132
ENSMUST00000000466	Plin2-201	protein_coding	4	86656565	86670060	-	2.49226	4.16175	39.3159	38.0552	3.40086	2.11697e-09	6.37222e-07
ENSMUST00000000579	Sox9-201	protein_coding	11	112782224	112787760	+	2.86447	4.24155	10.8574	8.77025	1.3271	0.0450448	0.492093
ENSMUST00000001008	Ccl3-201	protein_coding	11	83647844	83649355	-	0.529551	0.427403	5.97184	6.34211	3.53983	0.048861	0.519088
ENSMUST00000001253	Slc26a4-201	protein_coding	12	31519827	31559969	-	0	0.0152098	1.53363	1.35812	7.07417	0.0027797	0.0747507
ENSMUST00000001513	Tubb6-201	protein_coding	18	67390717	67402749	+	2.63041	1.72927	23.1235	22.3254	3.25521	8.17829e-05	0.00608333
ENSMUST00000001547	Col1a1-201	protein_coding	11	94936224	94953042	+	0.437786	0.268159	5.18511	5.22441	3.75507	0.000161871	0.00993021
ENSMUST00000001561	Nrip2-201	protein_coding	6	128399766	128408932	+	6.5999	7.06617	0.672633	1.26065	-2.93464	0.0283083	0.365394
ENSMUST00000001562	Tulp3-201	protein_coding	6	128321161	128355851	-	5.79481	5.19822	13.2644	15.3205	1.25104	0.025207	0.336922
ENSMUST00000001667	Csn3-201	protein_coding	5	87925579	87932665	+	0	0.0471949	1.80832	1.63406	5.79188	0.0256665	0.340927
ENSMUST00000002284	Plaur-201	protein_coding	7	24462484	24475967	+	0	0.186335	3.50718	3.67855	5.00016	0.0181546	0.269904
ENSMUST00000002303	Rhoc-201	protein_coding	3	104788888	104794459	+	20.4843	17.3151	43.9026	49.1025	1.17268	0.017538	0.263514
ENSMUST00000002403	Dhrs1-201	protein_coding	14	55739020	55745690	-	29.6057	22.2609	93.1367	77.8718	1.59339	5.3857e-08	1.13102e-05
ENSMUST00000002677	Axl-201	protein_coding	7	25757273	25788687	-	5.25948	8.92635	23.6182	26.7178	1.69027	4.21248e-06	0.000528327
ENSMUST00000003395	Pde4a-201	protein_coding	9	21196705	21211627	+	6.2999	3.40955	0.448422	0.86107	-3.00398	0.0303618	0.381216
ENSMUST00000003469	Cd79a-201	protein_coding	7	24897381	24902197	+	0	0.0321003	2.68648	1.5794	6.65673	0.0065892	0.136472
ENSMUST00000003501	Elavl3-201	protein_coding	9	22015005	22052010	-	13.7612	11.8651	3.41419	4.11357	-1.8928	5.52831e-05	0.00444144
ENSMUST00000003635	Ier3-201	protein_coding	17	35821684	35822923	+	46.9118	38.6236	117.96	106.141	1.26107	3.47791e-06	0.000447383
ENSMUST00000003754	Calb2-201	protein_coding	8	110142538	110168206	-	130.393	132.074	11.0071	9.38056	-3.81817	1.2265e-47	5.03434e-44
ENSMUST00000003964	Gys1-201	protein_coding	7	45434844	45456619	+	4.01446	4.70499	10.2319	14.4018	1.36883	0.0244976	0.330572
ENSMUST00000003971	Lin7b-201	protein_coding	7	45367891	45370583	-	14.9561	13.6174	52.6128	53.6885	1.76732	0.0121285	0.202546
ENSMUST00000004208	Angptl2-201	protein_coding	2	33216069	33247717	+	0.315859	0.434224	2.78237	3.59907	2.9528	0.0450301	0.492092
ENSMUST00000005077	Hspb1-201	protein_coding	5	135887919	135889563	+	6.24402	4.35071	64.9155	49.835	3.30749	2.82478e-06	0.000371842
ENSMUST00000005470	Cadm3-201	protein_coding	1	173335987	173367685	-	26.8223	24.481	8.10956	6.0757	-1.98621	2.84139e-05	0.00264519
ENSMUST00000005532	Nid1-201	protein_coding	13	13437551	13512269	+	0.099894	0.0998213	1.30073	1.37827	3.58733	0.0290041	0.370561
ENSMUST00000005548	Hmox1-201	protein_coding	8	75093621	75100589	+	5.32576	7.00509	105.409	102.91	3.94503	1.15063e-34	2.73432e-31
ENSMUST00000006667	Gvin1-201	protein_coding	7	106156556	106215310	-	0	0.159534	2.13409	1.13865	4.19854	0.0199283	0.287838
ENSMUST00000006828	Aplp1-201	protein_coding	7	30434982	30445535	-	80.781	71.5425	42.9725	39.7408	-1.01005	2.88978e-07	5.02962e-05
ENSMUST00000007257	Clic1-201	protein_coding	17	35049966	35058749	+	20.1435	13.6865	61.1202	58.5441	1.69678	1.14614e-05	0.00124398
ENSMUST00000007799	Cav1-201	protein_coding	6	17306335	17341324	+	17.7406	18.5449	49.5338	44.3887	1.2402	8.82993e-06	0.00100423
ENSMUST00000008991	Sptbn2-201	protein_coding	19	4711167	4752360	+	9.62403	7.19671	3.36404	2.51097	-1.64614	0.000110718	0.00747114
ENSMUST00000009340	Ifi211-201	protein_coding	1	173896345	173913046	-	1.72708	1.88653	12.3115	10.0508	2.49083	0.0234979	0.3215
ENSMUST00000010319	Prox1-201	protein_coding	1	190122453	190169399	-	1.87692	2.34918	0.0430676	0	-6.89181	0.00136371	0.0455422
ENSMUST00000013931	Ehmt2-201	protein_coding	17	34898971	34914051	+	3.35511	7.87634	19.1401	11.421	1.29505	0.0209939	0.2978
ENSMUST00000015456	Gadd45b-201	protein_coding	10	80930073	80932204	+	30.2016	27.6468	102.508	100.662	1.68288	1.49396e-09	4.65199e-07
ENSMUST00000015791	Lama5-201	protein_coding	2	180176373	180225859	-	2.7249	2.8297	5.4787	7.05378	1.04555	0.00759614	0.15011
ENSMUST00000015994	Adamtsl4-201	protein_coding	3	95676204	95687858	-	1.75678	2.71694	9.17253	6.86298	1.70273	0.0410621	0.461882
ENSMUST00000016309	Tmbim1-201	protein_coding	1	74288247	74304405	-	7.64193	7.13943	25.9791	27.2389	1.71884	0.000426162	0.0200017
ENSMUST00000016400	Ctsz-201	protein_coding	2	174427493	174439039	-	38.9591	32.4243	87.3473	97.4723	1.24613	2.17875e-06	0.000299917
ENSMUST00000016640	Cd274-201	protein_coding	19	29367455	29388095	+	2.41904	1.8207	8.68445	8.32996	1.87771	0.0245898	0.331616
ENSMUST00000017783	Rab11fip4-201	protein_coding	11	79591212	79698023	+	12.1192	9.73833	5.06782	6.47913	-1.04469	0.00282764	0.0757689
ENSMUST00000018437	Pfn1-201	protein_coding	11	70651850	70654644	-	81.7397	78.3305	180.092	187.93	1.0722	1.68233e-06	0.000242681
ENSMUST00000018614	Kcnab3-201	protein_coding	11	69326258	69333042	+	10.3727	10.2275	3.66049	2.23315	-1.94108	0.0271274	0.354509
ENSMUST00000018765	Mmp8-201	protein_coding	9	7558456	7568485	+	0	0.0385733	0.563964	1.19496	5.24662	0.0334643	0.404862
ENSMUST00000018887	Myh10-201	protein_coding	11	68692112	68816612	+	5.10022	1.84226	0	0.205653	-5.17564	0.000859912	0.0326268
ENSMUST00000018918	Cd68-201	protein_coding	11	69664213	69666153	-	3.92445	5.05726	61.4218	53.3894	3.53957	8.75596e-10	2.82386e-07
ENSMUST00000019071	Ccl6-201	protein_coding	11	83587882	83593087	-	0	0.909419	31.9634	32.6416	5.97291	6.63388e-06	0.000778942
ENSMUST00000019268	Scrn1-201	protein_coding	6	54505890	54566489	-	32.3413	31.9418	14.6085	17.9584	-1.10868	9.58038e-07	0.000146379
ENSMUST00000020118	Dusp6-201	protein_coding	10	99263231	99267488	+	3.16269	5.11862	10.5922	14.6926	1.47786	0.0473602	0.507924
ENSMUST00000020161	Arg1-201	protein_coding	10	24915221	24927484	-	0.549271	0.316656	56.4184	52.8282	6.83301	4.75511e-25	7.1566e-22
ENSMUST00000020171	Ccn2-201	protein_coding	10	24595442	24598678	+	11.5534	11.0197	29.6956	25.75	1.16527	0.0061782	0.130047
ENSMUST00000020484	Txnrd1-201	protein_coding	10	82859179	82897712	+	9.0521	12.6455	26.6076	22.8388	1.05103	0.00432176	0.103026
ENSMUST00000020537	Nsg2-201	protein_coding	11	32000463	32059202	+	41.397	36.5137	12.3005	11.7623	-1.82285	3.16157e-07	5.42768e-05
ENSMUST00000020662	Kremen1-201	protein_coding	11	5191552	5261558	-	21.9107	20.2452	47.9748	50.9339	1.10224	1.30832e-09	4.13091e-07
ENSMUST00000020759	Efemp1-201	protein_coding	11	28853204	28926743	+	26.1662	27.2768	65.3096	60.2712	1.10088	2.05572e-05	0.0020134
ENSMUST00000020970	Rsad2-201	protein_coding	12	26442746	26456452	-	2.78862	3.01743	14.7263	15.5382	2.25077	8.5429e-05	0.00627188
ENSMUST00000020999	Kif3c-201	protein_coding	12	3365190	3406494	+	6.95872	6.48763	2.54163	3.40113	-1.30326	0.0207903	0.295841
ENSMUST00000021066	Cacng4-201	protein_coding	11	107732357	107794557	-	9.86276	9.2204	3.93441	4.091	-1.37882	0.0477251	0.510624
ENSMUST00000021166	Cygb-201	protein_coding	11	116645595	116654313	-	47.5418	44.0614	26.5232	18.3731	-1.16167	7.87473e-05	0.00588662
ENSMUST00000021217	Nme2-201	protein_coding	11	93949814	93956259	-	12.2252	8.64231	49.0696	48.0466	2.09154	0.000989121	0.0360248
ENSMUST00000021283	Pik3r5-201	protein_coding	11	68432121	68497849	+	1.54086	0.674261	5.50369	4.69053	2.0818	0.0444498	0.487124
ENSMUST00000021345	Gtf2a1-201	protein_coding	12	91555262	91590009	-	16.3352	16.3973	39.771	39.8106	1.15172	1.89699e-10	6.79771e-08
ENSMUST00000021458	Sptb-201	protein_coding	12	76580488	76710547	-	12.3478	10.4394	4.5326	5.57999	-1.29675	2.75903e-06	0.000366392
ENSMUST00000021519	Six6-201	protein_coding	12	72939892	72944899	+	12.6983	12.6813	6.22278	6.93058	-1.07703	0.0259379	0.343336
ENSMUST00000021552	Zfp36l1-201	protein_coding	12	80107754	80113013	-	7.10881	7.47696	17.2233	16.0767	1.05924	0.0452018	0.493437
ENSMUST00000021607	Lgmn-201	protein_coding	12	102394098	102439813	-	68.2448	61.2007	164.82	148.787	1.14701	4.59733e-12	2.03504e-09
ENSMUST00000021668	Npc2-201	protein_coding	12	84754562	84773152	-	15.5295	11.9087	34.9512	38.8685	1.30285	5.16967e-06	0.000632564
ENSMUST00000021674	Fos-201	protein_coding	12	85473890	85477273	+	12.8156	15.309	66.7788	70.8154	2.15813	4.98087e-14	2.88322e-11
ENSMUST00000021734	Gng4-201	protein_coding	13	13784329	13827896	+	4.15972	3.04543	0.474706	0.227885	-3.48484	0.0173534	0.261262
ENSMUST00000021810	Id4-201	protein_coding	13	48261228	48266026	+	7.52467	8.62738	1.27424	2.12575	-2.37395	0.00529849	0.117906
ENSMUST00000021816	Susd3-201	protein_coding	13	49230829	49248706	-	57.2573	45.9178	28.9328	20.2557	-1.19947	0.00254695	0.0702919
ENSMUST00000021900	Sema4d-201	protein_coding	13	51701246	51793747	-	5.90987	4.86276	0	1.01735	-3.50294	0.023904	0.325971
ENSMUST00000021933	Ctsl-201	protein_coding	13	64363214	64370306	-	59.3534	55.6448	143.607	139.303	1.16919	5.94104e-12	2.60431e-09
ENSMUST00000021970	Cxcl14-201	protein_coding	13	56288643	56296551	-	17.0736	16.7932	3.1491	5.59797	-2.07596	0.0124691	0.206706
ENSMUST00000022013	Adcy2-201	protein_coding	13	68620043	68999541	-	10.5575	11.762	4.13244	7.03327	-1.12532	0.0410869	0.462047
ENSMUST00000022040	Agtpbp1-201	protein_coding	13	59445742	59557311	-	10.0293	13.4234	26.2969	29.9459	1.12887	1.48924e-07	2.79006e-05
ENSMUST00000022057	Tppp-201	protein_coding	13	74009419	74035753	+	15.835	14.2699	3.16864	3.72563	-2.25292	9.2517e-08	1.83212e-05
ENSMUST00000022282	Gpx8-201	protein_coding	13	113042759	113046410	-	10.1214	10.8622	39.9177	30.6318	1.61581	0.0256657	0.340927
ENSMUST00000022338	Rgr-201	protein_coding	14	37034909	37048964	-	4.20943	3.44158	0.27806	0.0100506	-4.87898	0.00226446	0.0648747
ENSMUST00000022474	Pbrm1-202	protein_coding	14	31025510	31118947	+	1.51601	2.14391	0	0.0087992	-8.16519	0.000151848	0.00951704
ENSMUST00000022638	Nefm-201	protein_coding	14	68119283	68124846	-	11.2542	14.393	2.22075	1.89171	-2.77564	0.000100879	0.00702901
ENSMUST00000022639	Nefl-201	protein_coding	14	68083863	68089095	+	39.0395	33.9153	7.31105	7.42603	-2.43501	6.65456e-16	5.18034e-13
ENSMUST00000022718	Ednrb-201	protein_coding	14	103814625	103844402	-	0	0.250534	2.69841	1.9092	4.02715	0.0382772	0.441078
ENSMUST00000022722	Acod1-201	protein_coding	14	103046977	103056573	+	0	0.0534923	2.91261	1.54342	6.14816	0.00468089	0.108328
ENSMUST00000022816	Sub1-201	protein_coding	15	11981339	11996058	-	15.6384	19.0576	8.93672	7.1277	-1.24642	0.00599741	0.127912
ENSMUST00000023095	Septin3-201	protein_coding	15	82275239	82294574	+	15.2032	14.6906	6.3011	6.08657	-1.40098	0.000187617	0.0110157
ENSMUST00000023132	Pde1b-201	protein_coding	15	103503034	103530052	+	20.7356	17.9203	9.62818	8.75333	-1.20089	0.00419988	0.100813
ENSMUST00000023143	Litaf-201	protein_coding	16	10959275	10993121	-	2.90388	2.61578	13.9262	15.9018	2.30631	0.00601894	0.128129
ENSMUST00000023151	Bcl6-201	protein_coding	16	23965052	23988852	-	9.81583	11.8086	23.9073	24.1422	1.01891	0.00302382	0.0796153
ENSMUST00000023259	Lynx1-201	protein_coding	15	74747852	74753046	-	33.6467	32.9123	15.5321	18.4525	-1.09756	6.50828e-06	0.000769255
ENSMUST00000023616	Slc15a2-201	protein_coding	16	36750177	36784962	-	11.5272	11.8975	1.87739	2.55004	-2.53013	9.83225e-05	0.00690414
ENSMUST00000023652	Grik1-201	protein_coding	16	87895901	88290243	-	3.16154	1.17123	0	0.179859	-4.69327	0.0203654	0.292091
ENSMUST00000023750	Faim2-201	protein_coding	15	99497012	99528165	-	13.733	15.3024	4.72501	8.59422	-1.24986	0.00391743	0.0959717
ENSMUST00000023760	Gpd1-201	protein_coding	15	99717515	99725005	+	1.74391	2.28865	12.1153	11.3798	2.40493	0.00445583	0.105016
ENSMUST00000023826	Sncg-201	protein_coding	14	34370274	34374789	-	40.0875	40.7866	6.53142	6.25213	-2.79101	0.000630712	0.0264905
ENSMUST00000024249	Prph-201	protein_coding	15	99055181	99058973	+	3.02438	2.84827	13.9035	11.6905	1.98997	0.045201	0.493437
ENSMUST00000024698	Tnfrsf12a-201	protein_coding	17	23675445	23677468	-	14.222	14.2592	48.9802	53.1816	1.71344	0.00334139	0.0853321
ENSMUST00000024988	C3-201	protein_coding	17	57203970	57228136	-	14.7217	13.787	43.4587	41.2787	1.44169	1.81706e-13	9.72495e-11
ENSMUST00000025064	Pdzph1-201	protein_coding	17	58878808	58991375	-	38.5423	42.0416	10.7221	12.5883	-1.91938	1.17327e-15	8.68431e-13
ENSMUST00000025110	Syt4-201	protein_coding	18	31437808	31447406	-	32.2154	31.2442	15.1219	17.9458	-1.06812	2.508e-05	0.00238543
ENSMUST00000025181	H2-K1-201	protein_coding	17	33996053	34000347	-	57.0497	59.1343	162.595	176.749	1.41654	4.10673e-15	2.80944e-12
ENSMUST00000025202	Kcnc1-201	protein_coding	7	46396497	46433354	+	6.4975	6.18378	2.92921	2.76226	-1.28561	0.0134458	0.21783
ENSMUST00000025262	Ltb-201	protein_coding	17	35194439	35196302	+	0	0.161276	2.47992	2.16746	4.6425	0.0449041	0.490911
ENSMUST00000025337	Diaph1-201	protein_coding	18	37843603	37935381	-	6.00916	7.02053	3.10124	1.84287	-1.5355	0.0272233	0.355453
ENSMUST00000025561	Anxa1-201	protein_coding	19	20373428	20390944	-	21.8811	17.7693	52.1172	57.6086	1.34215	8.69923e-05	0.00631477
ENSMUST00000025582	Ms4a6d-201	protein_coding	19	11586604	11604849	-	1.34449	0.956512	13.7021	12.2314	3.35659	0.00610429	0.12904
ENSMUST00000025778	Gldc-201	protein_coding	19	30098447	30175429	-	10.1436	10.3672	23.6985	21.4034	1.00511	0.00276935	0.0746337
ENSMUST00000025830	Apba1-201	protein_coding	19	23758887	23949596	+	12.3407	11.7844	5.17895	5.65834	-1.28334	0.000243909	0.013172
ENSMUST00000025850	Fosl1-201	protein_coding	19	5447547	5455946	+	0.13057	0.476734	11.385	13.077	5.17809	8.68784e-05	0.00631477
ENSMUST00000026390	Rabgef1-201	protein_coding	5	130187161	130214337	+	55.9973	49.3997	6.52022	7.8207	-3.00358	2.07066e-25	3.33902e-22
ENSMUST00000026411	Mmp19-201	protein_coding	10	128790961	128800824	+	0	0.19247	2.82788	1.21505	4.25704	0.0382998	0.441078
ENSMUST00000026548	Adgra1-201	protein_coding	7	139834174	139878088	+	4.52696	4.2563	0.753276	1.12851	-2.34819	0.0226455	0.313391
ENSMUST00000026585	Tspan4-201	protein_coding	7	141475240	141493427	+	1.77085	4.78548	15.1192	18.4876	2.21748	0.0296245	0.375355
ENSMUST00000026631	Fgf14-201	protein_coding	14	123978291	124192902	-	2.34708	2.85327	0.296598	0.16081	-3.64184	0.0246755	0.332276
ENSMUST00000026658	Tnrc6c-201	protein_coding	11	117654289	117763437	+	4.08705	4.60517	0.967614	0.0244237	-3.28153	0.00570064	0.123601
ENSMUST00000026670	Nptx1-201	protein_coding	11	119538719	119547753	-	15.0141	15.4018	5.77624	6.15081	-1.48027	4.50624e-05	0.00378885
ENSMUST00000026911	Ccr1-201	protein_coding	9	123962124	123968692	-	0.32932	0.313672	4.14494	5.11435	3.71315	0.0104994	0.184674
ENSMUST00000026973	Prkar1b-201	protein_coding	5	139017306	139129759	-	31.1957	28.431	8.49471	9.09821	-1.8883	1.04167e-06	0.000156774
ENSMUST00000026985	Cplx2-201	protein_coding	13	54371349	54383917	+	27.6241	27.2098	6.81356	5.81972	-2.24934	8.03883e-16	6.04936e-13
ENSMUST00000027020	Gria4-201	protein_coding	9	4417899	4796234	-	6.30708	5.65608	1.10942	2.15383	-1.9982	0.0126579	0.209346
ENSMUST00000027059	Tfap2b-201	protein_coding	1	19208914	19238576	+	16.7983	18.4113	5.66262	5.68388	-1.76544	1.71482e-08	4.07504e-06
ENSMUST00000027243	Il1r2-201	protein_coding	1	40084698	40125231	+	0.285861	0	4.65276	4.08427	4.78076	0.0197441	0.285961
ENSMUST00000027315	Zfp142-201	protein_coding	1	74566426	74588025	-	5.65262	5.21833	0.85876	2.82124	-1.67862	0.0334895	0.405059
ENSMUST00000027368	Slc11a1-201	protein_coding	1	74375203	74386062	+	0.175221	0.646499	5.25574	3.57115	3.25439	0.0386715	0.443242
ENSMUST00000027587	Ccnt2-201	protein_coding	1	127774164	127808061	+	7.4168	5.06711	3.56947	2.37802	-1.19853	0.0435096	0.479948
ENSMUST00000027667	Pkp1-201	protein_coding	1	135871395	135919207	-	2.18065	2.46422	0.181808	0.374212	-3.18097	0.0280651	0.363538
ENSMUST00000027863	Atp1b1-201	protein_coding	1	164437109	164458355	-	74.7755	79.1104	25.8095	21.9514	-1.82101	3.52473e-18	3.70105e-15
ENSMUST00000027941	Atf3-201	protein_coding	1	191170296	191183340	-	19.1369	15.6529	45.3763	46.5452	1.27474	0.000156926	0.00970599
ENSMUST00000027991	Rgs4-201	protein_coding	1	169741477	169747642	-	8.89614	7.50612	2.10059	2.34735	-2.00801	0.0286819	0.368284
ENSMUST00000028045	Mrc1-201	protein_coding	2	14229392	14332057	+	0.0981257	0.0609213	1.66733	2.22033	4.47259	0.00636867	0.132941
ENSMUST00000028123	Gad2-201	protein_coding	2	22622205	22693874	+	8.38249	8.74497	2.01148	2.15892	-2.16726	0.000256057	0.0135855
ENSMUST00000028175	Cytip-201	protein_coding	2	58129137	58160495	-	0	0.0612375	0.455382	1.22752	4.68272	0.0288244	0.369521
ENSMUST00000028234	Traf1-201	protein_coding	2	34943256	34961585	-	0.0784217	0.113026	1.64111	2.30683	4.20251	0.0299098	0.37775
ENSMUST00000028237	Cntrl-202	protein_coding	2	35109492	35178822	+	0.442125	1.08711	3.8458	3.4696	2.1122	0.02432	0.329134
ENSMUST00000028288	Notch1-201	protein_coding	2	26457903	26503822	-	4.1299	4.25407	12.2122	11.2779	1.35485	4.65544e-06	0.000577467
ENSMUST00000028648	Syt13-201	protein_coding	2	92915098	92956058	+	16.8683	15.9175	8.25064	8.26004	-1.11875	0.00673834	0.138607
ENSMUST00000028763	Tyro3-201	protein_coding	2	119799514	119818104	+	5.90812	6.40173	17.4024	18.1184	1.39779	0.00091285	0.0340348
ENSMUST00000028881	Il1b-201	protein_coding	2	129364570	129371139	-	0.329056	0.482877	4.2777	6.56817	3.61737	0.0322581	0.395785
ENSMUST00000028970	Mylk2-201	protein_coding	2	152911352	152923068	+	0	0.0158489	1.00678	0.880884	6.50201	0.00866887	0.162724
ENSMUST00000029046	Fabp5-201	protein_coding	3	10012548	10016607	+	16.6858	16.7273	62.4965	59.669	1.73948	0.000752618	0.0298083
ENSMUST00000029266	Anxa5-201	protein_coding	3	36448923	36475894	-	28.0032	26.776	61.4893	60.1429	1.02105	0.000431517	0.0201901
ENSMUST00000029297	Slc7a11-201	protein_coding	3	50364938	50443611	-	0.492587	0.532458	2.42366	2.71221	2.19208	0.0279804	0.36303
ENSMUST00000029355	Ppm1l-201	protein_coding	3	69316861	69560802	+	8.17993	8.20476	4.45199	3.45279	-1.1844	0.000876008	0.0330156
ENSMUST00000029380	Wwtr1-201	protein_coding	3	57455649	57575828	-	6.06252	7.73694	18.8355	18.463	1.30002	0.000297443	0.0153127
ENSMUST00000029423	Serpini1-201	protein_coding	3	75557547	75643495	+	10.1335	11.1009	4.85308	4.76041	-1.27493	0.0248636	0.333914
ENSMUST00000029549	Tpm3-201	protein_coding	3	90079540	90100901	+	6.49382	8.68289	19.4135	19.5683	1.22566	0.0432242	0.477986
ENSMUST00000029635	Gucy1b1-201	protein_coding	3	82032006	82074685	-	24.5043	28.4713	14.3248	12.7857	-1.10021	0.000738372	0.0294768
ENSMUST00000029846	Ccn1-201	protein_coding	3	145646976	145649981	-	4.94238	3.86855	22.1664	21.8666	2.19391	0.0014745	0.04824
ENSMUST00000029900	Atp6v0d2-201	protein_coding	4	19876841	19922605	-	0.0798811	0.0921035	2.37745	2.6183	4.63357	0.0110329	0.191274
ENSMUST00000030202	Glipr2-201	protein_coding	4	43957401	43979118	+	0.52453	2.49978	11.2206	9.33112	2.61035	0.020356	0.292091
ENSMUST00000030317	Pdpn-201	protein_coding	4	143267431	143299564	-	63.8035	53.1537	135.923	135.513	1.08692	2.567e-09	7.52613e-07
ENSMUST00000030336	Tnfrsf1b-201	protein_coding	4	145213463	145246870	-	0.881818	1.00449	9.16501	7.71259	3.0259	0.000864482	0.032705
ENSMUST00000030420	Epha8-201	protein_coding	4	136929419	136956816	-	8.46905	7.76029	2.94181	2.95671	-1.58849	0.0153701	0.239013
ENSMUST00000030572	Hpca-201	protein_coding	4	129111576	129121291	-	24.1254	29.4729	5.53539	3.493	-2.70886	0.000220853	0.0122654
ENSMUST00000030636	Stmn1-201	protein_coding	4	134468320	134473843	+	83.8825	84.098	30.164	32.6444	-1.54882	3.52601e-06	0.000451118
ENSMUST00000030693	Fgr-201	protein_coding	4	132974102	133001910	+	0	0.0417218	1.82298	1.17846	5.80699	0.00831573	0.158423
ENSMUST00000030763	Cdk14-201	protein_coding	5	4803391	5380197	-	4.95025	8.91824	0.767999	1.11566	-3.01464	0.000585967	0.0251033
ENSMUST00000030992	Rnf4-201	protein_coding	5	34336380	34353436	+	7.10389	9.4348	20.0691	18.3265	1.07948	0.0286872	0.368284
ENSMUST00000031003	Ppp2r2c-201	protein_coding	5	36868513	36955078	+	11.153	10.537	2.42255	3.21069	-2.07062	0.00116186	0.0406661
ENSMUST00000031004	Crmp1-201	protein_coding	5	37245764	37292101	+	22.7664	22.2585	7.85443	11.7755	-1.32237	0.00206469	0.0611699
ENSMUST00000031009	Nsg1-201	protein_coding	5	38137192	38159907	-	18.6238	15.7652	5.75556	3.81401	-1.9775	0.00187916	0.0567153
ENSMUST00000031121	Gabra4-201	protein_coding	5	71569749	71658308	-	1.60951	2.35672	0	0.0829884	-5.71367	0.0045196	0.106063
ENSMUST00000031243	Spp1-201	protein_coding	5	104435118	104441050	+	9.81007	11.0457	146.561	156.012	3.72797	5.679e-47	2.13677e-43
ENSMUST00000031249	Sparcl1-201	protein_coding	5	104079111	104113733	-	41.0341	44.346	17.4005	17.5463	-1.42009	1.95611e-07	3.5613e-05
ENSMUST00000031320	Pf4-201	protein_coding	5	90772435	90773383	+	0	0.318164	16.7623	17.4662	6.54418	0.00128107	0.0437532
ENSMUST00000031390	Mmp17-201	protein_coding	5	129584169	129611099	+	2.92447	2.78203	0.433258	0.796286	-2.3346	0.0337976	0.407585
ENSMUST00000031668	Col1a2-201	protein_coding	6	4505493	4541544	+	0.652295	0.655901	7.39836	9.45042	3.56028	5.42541e-06	0.000654981
ENSMUST00000031673	Gngt1-201	protein_coding	6	3993792	3997436	+	1082.87	1105.72	586.917	609.212	-1.00174	1.58869e-16	1.37944e-13
ENSMUST00000031766	Asns-201	protein_coding	6	7675169	7693254	-	15.7714	16.2912	37.567	33.6913	1.02076	0.00741577	0.148221
ENSMUST00000031840	Gpnmb-201	protein_coding	6	49036615	49058182	+	6.07194	4.53674	49.8477	57.2493	3.21059	6.39476e-33	1.31241e-29
ENSMUST00000031914	Ccdc184-201	protein_coding	15	98167158	98170134	+	3.05215	3.22065	0.205935	0.615528	-3.0466	0.0465086	0.502371
ENSMUST00000032175	Aldh1l1-201	protein_coding	6	90550805	90599169	+	7.24351	7.64689	23.3168	19.2268	1.38136	0.00249261	0.0692151
ENSMUST00000032330	Emp1-201	protein_coding	6	135362931	135383173	+	0.283245	0.635978	4.81816	7.45481	3.5931	0.00658698	0.136472
ENSMUST00000032342	Mgp-201	protein_coding	6	136872435	136875823	-	8.74386	9.47531	70.6239	82.7427	2.94384	4.17974e-05	0.003556
ENSMUST00000032454	Slc6a1-201	protein_coding	6	114282635	114317532	+	58.6391	58.392	21.5515	21.3964	-1.57611	1.32677e-18	1.4263e-15
ENSMUST00000032491	Tnfrsf1a-201	protein_coding	6	125349723	125362484	+	9.82107	9.41477	22.6171	26.0708	1.2111	0.0209644	0.297568
ENSMUST00000032710	Slc17a6-201	protein_coding	7	51622006	51671119	+	4.07892	4.14905	0.797953	0.175114	-3.22714	0.011409	0.195491
ENSMUST00000032779	Ctsc-201	protein_coding	7	88278085	88310888	+	8.68872	10.3558	33.9553	28.7687	1.58588	8.38042e-05	0.00619287
ENSMUST00000032820	Zscan26-201	protein_coding	13	21442180	21453660	-	13.4902	11.9492	5.38032	7.21119	-1.14079	0.0252008	0.336922
ENSMUST00000032916	Maz-201	protein_coding	7	127022134	127026452	-	12.8241	9.80439	33.6362	34.916	1.4729	0.000135277	0.00868917
ENSMUST00000032961	Nupr1-201	protein_coding	7	126623249	126625676	-	33.7623	39.3794	118.836	140.181	1.69369	2.89628e-07	5.02962e-05
ENSMUST00000033136	Bag3-201	protein_coding	7	128523616	128546981	+	2.77074	3.2677	11.8542	12.4417	1.87563	0.0242691	0.328863
ENSMUST00000033198	Crym-201	protein_coding	7	120186380	120202111	-	123.128	105.478	302.698	272.542	1.20242	7.1018e-14	4.00817e-11
ENSMUST00000033265	Zranb1-201	protein_coding	7	132949584	132983996	+	3.94624	5.46004	24.4117	17.605	2.01837	0.00241576	0.06758
ENSMUST00000033331	Nrip3-201	protein_coding	7	109758059	109781545	-	4.01487	4.18658	0.603057	0.817415	-2.65447	0.0247739	0.33297
ENSMUST00000033501	Hdac6-201	protein_coding	X	7930122	7947889	-	4.86725	4.14405	0.261868	0.411536	-3.86898	0.00151087	0.049148
ENSMUST00000033650	Rs1-201	protein_coding	X	160768013	160799663	+	392.293	418.088	226.202	215.919	-1.00589	9.0468e-21	1.04736e-17
ENSMUST00000033741	Bgn-201	protein_coding	X	73483602	73495933	+	0.754594	1.1794	9.63066	11.856	3.34258	0.00160849	0.0509292
ENSMUST00000033771	Opn1mw-201	protein_coding	X	74127464	74150760	+	104.566	106.691	37.1661	36.9882	-1.64064	3.388e-10	1.15016e-07
ENSMUST00000033882	Chrna6-201	protein_coding	8	27403212	27413944	-	10.2316	14.0825	6.37767	4.03269	-1.36355	0.0487948	0.518506
ENSMUST00000034053	Pdlim3-201	protein_coding	8	45885461	45919548	+	12.3916	12.0716	38.0154	33.555	1.41709	0.00516977	0.116133
ENSMUST00000034205	Cenpn-201	protein_coding	8	116921740	116941503	+	2.34021	1.53431	0	0.168723	-4.52486	0.0393303	0.44787
ENSMUST00000034215	Mt1-201	protein_coding	8	94179082	94180327	+	273.823	254.211	774.302	754.021	1.4038	2.38001e-19	2.62097e-16
ENSMUST00000034230	Cx3cl1-201	protein_coding	8	94772009	94782427	+	18.171	20.9372	6.43013	8.17582	-1.55095	0.000454521	0.0209409
ENSMUST00000034231	Ccl22-201	protein_coding	8	94745590	94751699	+	0	0.232162	4.0647	3.44224	4.83716	0.0165096	0.251917
ENSMUST00000034282	Crispld2-201	protein_coding	8	119992508	120051576	+	0	0.177526	1.75748	3.32329	4.70036	0.022121	0.308458
ENSMUST00000034304	Hsd17b2-201	protein_coding	8	117701904	117759027	+	1.72088	3.11801	15.291	17.8529	2.63712	0.0157147	0.242674
ENSMUST00000034512	Oaf-201	protein_coding	9	43221235	43239911	-	3.03505	3.92528	16.4291	12.889	1.93744	0.0101831	0.180658
ENSMUST00000034590	Tagln-201	protein_coding	9	45929619	45936058	-	2.18713	0.733074	8.60394	12.584	2.74061	0.0273752	0.357025
ENSMUST00000034692	Olfm2-201	protein_coding	9	20667690	20728229	-	0	1.37559	23.2456	17.6168	4.7394	0.00109983	0.0389172
ENSMUST00000034756	Anxa2-201	protein_coding	9	69453620	69491795	+	10.176	10.3108	60.9776	68.1479	2.52655	1.84066e-10	6.75494e-08
ENSMUST00000034912	Rasgrf1-202	protein_coding	9	89909909	90026977	+	15.8507	16.1044	2.36256	3.23879	-2.63831	2.65582e-07	4.70246e-05
ENSMUST00000035065	Ptgs2-201	protein_coding	1	150100031	150108227	+	0.0910928	0.178552	1.55679	1.54075	3.3717	0.0462911	0.500993
ENSMUST00000035101	Csrnp1-201	protein_coding	9	119971163	119984443	-	1.03294	1.44849	8.84435	10.661	2.83203	0.00328412	0.0843465
ENSMUST00000035266	Igtp-201	protein_coding	11	58199556	58207591	+	8.22507	10.5938	24.1859	21.7499	1.15148	0.0443644	0.486307
ENSMUST00000035604	Gemin5-201	protein_coding	11	58121290	58168539	-	0	0.0285068	0.249113	1.7922	6.1415	0.00771192	0.151788
ENSMUST00000035700	Camkv-201	protein_coding	9	107935674	107949691	+	15.2377	19.4673	7.09472	3.27704	-1.88586	0.000857846	0.0325758
ENSMUST00000035735	Ndufa4l2-201	protein_coding	10	127514967	127517154	+	0.08686	0.550826	6.31144	7.80202	4.34221	0.0202207	0.290938
ENSMUST00000035889	Myo6-201	protein_coding	9	80165031	80311729	+	6.01935	3.96931	0.599149	2.67999	-1.71659	0.0323891	0.396197
ENSMUST00000036497	Prkar2b-202	protein_coding	12	31958476	32061296	-	5.27159	5.99511	0.921402	0.99661	-2.69012	0.0143419	0.227212
ENSMUST00000036618	Stab1-201	protein_coding	14	31139013	31168641	-	0.623744	0.555465	2.51153	4.555	2.45956	0.00880548	0.164152
ENSMUST00000037285	Git1-201	protein_coding	11	77493562	77507786	+	19.8545	17.3657	8.91617	9.98627	-1.10416	0.00485381	0.11108
ENSMUST00000037623	Nrn1-201	protein_coding	13	36725625	36734477	-	13.4043	13.2597	0.553442	1.21079	-4.02268	0.000613528	0.0260352
ENSMUST00000037636	Ina-201	protein_coding	19	47014698	47025327	+	16.914	16.2974	3.85714	5.32682	-1.98011	0.000360077	0.017576
ENSMUST00000037994	Slfn1-201	protein_coding	11	83116849	83122670	+	0.696372	0.20073	5.51538	4.00083	3.28006	0.0431447	0.477457
ENSMUST00000038038	Slfn2-201	protein_coding	11	83065112	83070678	+	0.877579	1.93939	10.8829	11.2683	2.83137	0.0179716	0.268154
ENSMUST00000038144	Esm1-201	protein_coding	13	113209659	113218098	+	0	0.0223034	0.629687	1.70702	6.32657	0.0127322	0.21017
ENSMUST00000038364	Fstl5-201	protein_coding	3	76074270	76710019	+	9.42805	7.67444	4.00764	3.77999	-1.2611	0.0259956	0.343899
ENSMUST00000038406	Akr1b8-201	protein_coding	6	34354119	34368463	+	2.68831	1.85978	11.0084	13.3367	2.29565	0.0496802	0.525073
ENSMUST00000038489	Pygo1-201	protein_coding	9	72925645	72952181	+	3.44863	3.69269	1.19744	1.40505	-1.58529	0.0487332	0.518095
ENSMUST00000038562	Spsb1-201	protein_coding	4	149896283	149955043	-	2.25645	0.907571	8.63261	7.13918	2.19141	0.0302082	0.380243
ENSMUST00000038695	Kcna2-201	protein_coding	3	107101567	107115005	+	5.39354	6.17033	2.21503	2.05309	-1.57084	0.000199294	0.0114192
ENSMUST00000038696	Ppp1r9b-201	protein_coding	11	94991035	95006899	+	27.6603	27.12	14.3528	15.4085	-1.00895	3.81327e-05	0.0033174
ENSMUST00000038753	Sh3pxd2b-201	protein_coding	11	32347820	32428173	+	3.47469	2.70665	7.98389	9.43924	1.36955	0.00298535	0.0789641
ENSMUST00000038760	Lad1-201	protein_coding	1	135818598	135833342	+	8.75513	8.70396	20.9088	19.2214	1.06987	0.0186807	0.274651
ENSMUST00000038765	Inhbb-201	protein_coding	1	119415465	119422248	-	0.619656	0.978271	8.01316	7.82185	3.17033	0.000457057	0.0210363
ENSMUST00000038816	Cxcl10-201	protein_coding	5	92346638	92348882	-	6.67409	4.87367	34.8736	36.7326	2.50664	0.00113238	0.0397884
ENSMUST00000038831	Hexdc-201	protein_coding	11	121204433	121222655	+	1.34757	1.33741	10.7684	6.93517	2.5837	0.0178631	0.266712
ENSMUST00000038844	Ubd-201	protein_coding	17	37193892	37196095	+	0.30499	0.100473	5.47065	3.2041	4.25307	0.0310077	0.385896
ENSMUST00000038845	Cd53-201	protein_coding	3	106759921	106790149	-	2.14228	2.49691	18.9502	19.4725	2.91642	0.000932876	0.0344683
ENSMUST00000038889	Ttll3-202	protein_coding	6	113392497	113414569	+	3.63431	1.81734	0.242307	0.191588	-3.76325	0.0204803	0.292351
ENSMUST00000039026	Apln-201	protein_coding	X	48025146	48034853	-	0.103051	0.0297048	1.88696	1.08262	4.32176	0.0255705	0.340069
ENSMUST00000039144	Clstn1-201	protein_coding	4	149586638	149647899	+	46.3811	38.8084	18.2725	12.7882	-1.58661	2.90402e-09	8.45932e-07
ENSMUST00000039476	Arhgef11-201	protein_coding	3	87617575	87738033	+	14.9779	14.8469	6.96668	8.84868	-1.04259	0.000353173	0.0173327
ENSMUST00000039516	Egln3-201	protein_coding	12	54178981	54203860	-	1.44761	0.931186	14.3851	12.8708	3.39075	0.000143153	0.00912924
ENSMUST00000039559	Thbs1-201	protein_coding	2	118111876	118127133	+	2.05315	2.78317	10.693	12.0163	2.09837	3.99015e-05	0.00344473
ENSMUST00000039564	Plppr5-201	protein_coding	3	117574836	117689507	+	0.529846	1.61242	0.0605898	0	-5.28036	0.0141556	0.225605
ENSMUST00000039631	Acta2-201	protein_coding	19	34241090	34255590	-	0.777387	0.574572	11.2626	9.73748	3.82174	0.00128508	0.0438568
ENSMUST00000039662	Tln2-201	protein_coding	9	67221138	67539392	-	0	0.0929362	1.61648	0.497487	4.35163	0.0314493	0.390208
ENSMUST00000039697	Gabrb3-201	protein_coding	7	57591162	57828802	+	10.9207	7.54492	4.79283	2.44428	-1.48182	0.00918937	0.168662
ENSMUST00000040065	Tlr13-201	protein_coding	X	106143229	106160493	+	0.389651	0.668145	3.18265	3.78913	2.58164	0.0460097	0.499389
ENSMUST00000040314	Rbm17-201	protein_coding	2	11585437	11603262	-	39.5997	43.2017	120.803	128.776	1.46121	3.0282e-12	1.39517e-09
ENSMUST00000040655	H2-Aa-201	protein_coding	17	34282744	34287823	-	10.4286	9.95109	84.5769	86.4758	2.93938	3.06346e-13	1.55414e-10
ENSMUST00000040729	Clcn7-201	protein_coding	17	25133391	25162104	+	21.4327	18.4737	11.364	9.29544	-1.07956	0.00121573	0.0421919
ENSMUST00000040750	Lif-201	protein_coding	11	4267095	4272514	+	0.309728	0	9.03944	6.22724	5.49674	0.000245526	0.0132281
ENSMUST00000040790	Slx4-201	protein_coding	16	3979123	4001680	-	8.53784	7.45896	3.09104	4.74989	-1.15159	0.0387468	0.443636
ENSMUST00000040986	Rubcn-201	protein_coding	16	32821728	32868351	-	0.941367	1.80604	4.61095	6.55795	1.88694	0.0318445	0.393024
ENSMUST00000041377	Lyn-201	protein_coding	4	3678115	3791613	+	1.76873	0.877869	7.87119	4.66385	2.1151	0.0447977	0.490105
ENSMUST00000041543	Vgf-201	protein_coding	5	137030295	137033351	+	22.3394	20.9577	5.52313	6.72686	-1.94801	0.00028066	0.0146334
ENSMUST00000041606	Necab1-201	protein_coding	4	14952245	15149131	-	10.2687	11.5072	3.48758	2.987	-1.88317	0.000482832	0.0218879
ENSMUST00000041736	Hdac11-201	protein_coding	6	91156665	91174692	+	33.5151	28.0303	12.9052	16.2234	-1.20352	0.000516409	0.0229718
ENSMUST00000042081	C3ar1-201	protein_coding	6	122847138	122856161	-	0.603037	1.79258	6.24405	6.9094	2.3119	0.0167367	0.254609
ENSMUST00000042352	Zmat4-201	protein_coding	8	23669658	24063105	+	7.30378	8.53314	1.53363	1.69154	-2.42576	0.00269063	0.0731049
ENSMUST00000042534	Ccdc85a-201	protein_coding	11	28385692	28584324	-	3.18758	2.40342	0	0.0479534	-6.91856	9.50074e-05	0.0067554
ENSMUST00000042603	Inhba-201	protein_coding	13	16011851	16031621	+	0.1587	0.373283	2.4133	2.03403	2.9234	0.0302722	0.380627
ENSMUST00000042664	Slc16a2-201	protein_coding	X	103697414	103821983	-	4.49405	4.32556	13.0505	12.5114	1.40459	0.00874768	0.16348
ENSMUST00000042744	Npnt-202	protein_coding	3	132881745	132950291	-	0.562042	3.03768	0	0.129163	-4.85585	0.0175825	0.263922
ENSMUST00000043059	Sema7a-201	protein_coding	9	57940113	57962865	+	18.8485	16.9802	7.5094	8.71162	-1.26996	0.00445638	0.105016
ENSMUST00000043259	Pde3a-201	protein_coding	6	141249269	141507448	+	4.81739	5.6001	2.85975	2.63267	-1.0565	0.00760426	0.150127
ENSMUST00000043552	Serpinb6a-202	protein_coding	13	33917918	33936198	-	1.23238	2.26746	22.7412	19.9162	3.46685	0.000261204	0.0138099
ENSMUST00000044532	Dock3-201	protein_coding	9	106892825	107231909	-	5.93036	5.99657	2.96598	3.02811	-1.122	0.0159467	0.245152
ENSMUST00000044734	Rims4-201	protein_coding	2	163859751	163918683	-	4.37355	3.13875	0.978916	0.927523	-2.10248	0.0468735	0.504502
ENSMUST00000044804	Cdsn-201	protein_coding	17	35552128	35557180	+	0.363528	0.314362	2.37732	4.28055	3.16644	0.0442221	0.4851
ENSMUST00000045105	Spire1-201	protein_coding	18	67488209	67552721	-	5.21452	2.87144	0	0.872104	-3.31021	0.0390028	0.445488
ENSMUST00000045142	Ctnnal1-201	protein_coding	4	56810935	56865188	-	4.99296	5.28462	14.8273	14.4452	1.37885	0.00948448	0.171981
ENSMUST00000045173	Tgfbi-201	protein_coding	13	56609586	56639358	+	4.60339	3.65338	23.5795	23.9295	2.3976	9.62321e-06	0.00107019
ENSMUST00000045738	Slc32a1-201	protein_coding	2	158610767	158615748	+	22.4354	21.3534	8.26168	7.64837	-1.59059	0.000526165	0.0232426
ENSMUST00000045756	S100a10-201	protein_coding	3	93555080	93564643	+	26.5884	26.4234	117.037	116.397	2.00825	1.63828e-06	0.000237846
ENSMUST00000046285	C1qa-201	protein_coding	4	136895917	136898803	-	49.1834	43.3073	149.367	140.3	1.51797	7.98338e-10	2.59322e-07
ENSMUST00000046332	C1qc-201	protein_coding	4	136889804	136893065	-	35.4047	31.841	111.919	94.7935	1.48965	1.3181e-07	2.50058e-05
ENSMUST00000046373	Iqsec3-201	protein_coding	6	121372933	121473678	-	13.2366	10.154	2.92331	7.10242	-1.33899	0.0030403	0.0798562
ENSMUST00000046384	C1qb-201	protein_coding	4	136880129	136886187	-	44.9257	40.623	143.168	125.689	1.52187	1.88752e-09	5.79751e-07
ENSMUST00000046506	Clcf1-201	protein_coding	19	4214238	4223490	+	0.505124	0.6837	9.93225	6.25259	3.60561	0.00874309	0.163461
ENSMUST00000046746	Igfbp7-201	protein_coding	5	77349240	77408041	-	10.6134	10.9801	32.031	32.9155	1.45788	0.0399767	0.452832
ENSMUST00000047168	Pde9a-201	protein_coding	17	31386210	31476310	+	2.11653	1.14183	0	0.0611985	-5.62132	0.0136778	0.220559
ENSMUST00000047383	Kcne2-201	protein_coding	16	92292389	92298129	+	26.6664	21.6416	7.45057	6.98475	-1.86969	0.00442745	0.104625
ENSMUST00000047408	Atcay-201	protein_coding	10	81204508	81230833	-	14.1365	13.971	5.60455	5.94277	-1.41272	0.00514433	0.115731
ENSMUST00000047419	Tspo-201	protein_coding	15	83563592	83574203	+	17.1559	15.3107	47.3281	46.6367	1.40427	0.0358711	0.423944
ENSMUST00000047463	Arhgap44-201	protein_coding	11	65002039	65162961	-	10.3251	9.21856	2.04888	3.65058	-1.89904	0.00620586	0.130243
ENSMUST00000047737	Irf8-201	protein_coding	8	120736358	120756694	+	2.3509	2.2999	9.52457	9.5647	1.90757	0.0316423	0.391634
ENSMUST00000047786	Marchf4-201	protein_coding	1	72427112	72536930	-	4.30315	3.3488	0.258945	0.861089	-2.88365	0.0176061	0.263922
ENSMUST00000047817	Kif14-201	protein_coding	1	136467958	136531511	+	0.407024	0.0906605	1.90357	2.43442	3.00634	0.015365	0.239013
ENSMUST00000047935	Tspyl4-201	protein_coding	10	34297442	34301320	+	104.572	105.935	52.1679	50.4475	-1.1672	2.0315e-14	1.22299e-11
ENSMUST00000047973	Dhcr24-201	protein_coding	4	106561038	106589113	+	10.2315	10.0902	2.38839	3.82981	-1.83286	0.00602686	0.128176
ENSMUST00000048305	Ppp4r3a-201	protein_coding	12	101039409	101083663	-	9.38641	12.925	4.4068	5.61463	-1.28701	0.0152081	0.237382
ENSMUST00000048527	Abhd14b-201	protein_coding	9	106448375	106452923	+	4.06799	0.938083	14.2153	12.4547	2.29911	0.0341902	0.410447
ENSMUST00000048630	Crtac1-201	protein_coding	19	42283035	42431783	-	4.33836	4.64486	15.3114	20.7538	1.87633	0.00308016	0.0804351
ENSMUST00000048976	Gucy1a1-201	protein_coding	3	82092437	82145787	-	28.6279	29.8552	16.4756	15.4681	-1.00389	1.86189e-05	0.00185576
ENSMUST00000049022	Ninj1-201	protein_coding	13	49187485	49196244	+	2.01622	5.59508	24.6324	24.9153	2.55818	0.00807284	0.155908
ENSMUST00000049126	Dner-201	protein_coding	1	84369839	84696221	-	14.6529	16.3155	6.76483	5.49108	-1.47088	0.00252449	0.0698426
ENSMUST00000049146	Ephx4-201	protein_coding	5	107403496	107430035	+	1.74433	3.2911	0.110615	0.0999559	-4.66096	0.0222149	0.309385
ENSMUST00000049230	Kcnab1-201	protein_coding	3	65109384	65378219	+	16.5255	17.7568	5.94393	6.90763	-1.54525	0.00171907	0.0533042
ENSMUST00000049460	Grn-201	protein_coding	11	102430322	102436807	+	26.2071	23.3951	74.714	72.2308	1.43803	1.85514e-10	6.75494e-08
ENSMUST00000049519	Irgm1-201	protein_coding	11	48865245	48871374	-	1.16717	1.98758	11.9202	15.6385	2.98854	0.00153664	0.0496642
ENSMUST00000049784	Myt1l-202	protein_coding	12	29528384	29923213	+	4.04961	4.364	1.27687	1.14791	-1.92711	0.0168137	0.255436
ENSMUST00000049948	Asrgl1-201	protein_coding	19	9109868	9135636	-	22.6847	25.4755	12.9954	12.1596	-1.0695	0.000185959	0.0109485
ENSMUST00000049972	Scg2-201	protein_coding	1	79434669	79440120	-	49.5151	52.2189	21.1513	20.1466	-1.43239	2.24219e-08	5.16516e-06
ENSMUST00000050487	Cd74-201	protein_coding	18	60803848	60812652	+	15.7747	11.5779	103.835	101.767	2.78179	1.40459e-16	1.2435e-13
ENSMUST00000050709	Dok7-201	protein_coding	5	35057077	35087839	+	0	0.0936152	1.35927	1.24534	4.64462	0.0399915	0.452886
ENSMUST00000050770	C5ar1-201	protein_coding	7	16246743	16259540	-	0	0.226216	4.44789	3.16045	4.95368	0.0128409	0.210982
ENSMUST00000050785	Lcn2-201	protein_coding	2	32384633	32387797	-	423.192	410.913	1699.99	1639.89	1.87143	3.75282e-52	2.11805e-48
ENSMUST00000051672	Bst2-201	protein_coding	8	71534255	71537456	-	44.661	41.3372	105.929	124.83	1.29666	0.000133253	0.00861966
ENSMUST00000052068	Rbp1-201	protein_coding	9	98422961	98446575	+	18.2475	13.3327	82.5995	84.4417	2.27732	1.73234e-23	2.30049e-20
ENSMUST00000052437	Lrrc25-201	protein_coding	8	70616844	70621483	+	0.170257	0.29446	2.69692	3.37607	3.55887	0.0412707	0.46319
ENSMUST00000052449	Ubn1-201	protein_coding	16	5050068	5086285	+	0.94261	0.753539	8.38708	4.0535	2.73778	0.000707941	0.0286675
ENSMUST00000052827	Ppp1r17-201	protein_coding	6	56017497	56032689	+	8.51906	8.25199	0.483132	0.945912	-3.66884	0.00604342	0.128408
ENSMUST00000053016	Pou4f1-201	protein_coding	14	104461676	104467999	-	1.36885	1.73612	0	0.0766966	-5.40101	0.00856917	0.161378
ENSMUST00000053413	Cdk5r1-201	protein_coding	11	80477023	80481184	+	12.6895	13.44	5.91471	5.9386	-1.27128	0.00782467	0.153151
ENSMUST00000053681	Frrs1l-201	protein_coding	4	56957173	56990391	-	6.71201	6.73045	2.18604	1.86286	-1.86271	0.00181372	0.0552199
ENSMUST00000053880	Grin2b-201	protein_coding	6	135713233	136173125	-	1.14307	0.938902	0.344971	0.221397	-2.009	0.0264113	0.347464
ENSMUST00000054002	Socs3-201	protein_coding	11	117966079	117969186	-	14.1146	13.5619	63.2729	71.9538	2.16015	6.57484e-18	6.31618e-15
ENSMUST00000054514	Rtn4rl2-201	protein_coding	2	84871946	84886692	-	0	0.185155	14.3381	17.9838	7.34508	1.01319e-05	0.00112399
ENSMUST00000054599	Sprr1a-201	protein_coding	3	92483952	92485895	-	0.553598	0.812384	9.30309	8.56521	3.5615	0.0344575	0.412458
ENSMUST00000054889	Cldn2-201	protein_coding	X	139800828	139811386	+	0	0.0768235	0.914055	2.29592	5.20914	0.0175497	0.263602
ENSMUST00000055125	Diras1-201	protein_coding	10	81019589	81025409	-	19.9178	14.8087	5.01454	5.97441	-1.78315	0.00141021	0.0467148
ENSMUST00000055211	Lrrc3b-201	protein_coding	14	15357522	15438987	-	1.42157	0.876057	0	0.0772469	-5.06857	0.0371395	0.433468
ENSMUST00000055226	Fn1-201	protein_coding	1	71585524	71653175	-	2.51236	2.82364	0.391338	0.845628	-2.23001	0.0274883	0.358108
ENSMUST00000055946	Gpr158-201	protein_coding	2	21367542	21830547	+	6.21663	6.54821	1.38761	1.51537	-2.26595	0.000355568	0.0173936
ENSMUST00000055966	Gabra3-201	protein_coding	X	72432681	72656186	-	10.0024	8.36549	2.11198	2.31576	-2.17803	0.00505804	0.114704
ENSMUST00000055990	Eef1a2-201	protein_coding	2	181147653	181157014	-	91.7743	85.5507	32.1559	39.3428	-1.43712	1.58231e-11	6.43802e-09
ENSMUST00000056102	Dscam-201	protein_coding	16	96590840	97170752	-	3.63991	3.12086	1.18748	1.20962	-1.62153	0.0394106	0.448445
ENSMUST00000056355	Nat8l-201	protein_coding	5	33995984	34005916	+	4.36763	4.3697	0.866761	1.00515	-2.35012	0.00645046	0.13444
ENSMUST00000056416	Rbfox1-201	protein_coding	16	6349138	7411526	+	9.0112	10.0997	1.6793	1.55924	-2.69147	0.00219482	0.0635559
ENSMUST00000056521	Bmerb1-201	protein_coding	16	13986604	14101500	+	20.1632	21.1579	5.0823	8.79348	-1.69855	0.00372059	0.0924029
ENSMUST00000056708	Kcnv2-201	protein_coding	19	27322588	27337179	+	125.233	123.683	63.6389	68.9274	-1.03802	1.61106e-13	8.76398e-11
ENSMUST00000057410	Fbln1-201	protein_coding	15	85205949	85286535	+	0	0.0511289	5.8256	4.46061	7.61986	9.47825e-06	0.00105929
ENSMUST00000057866	Nrsn1-201	protein_coding	13	25252040	25270082	-	28.6063	26.6055	10.3996	9.68512	-1.58858	0.000535833	0.0235181
ENSMUST00000058669	Gnat2-201	protein_coding	3	108092789	108101432	+	33.5726	40.144	11.6176	19.1288	-1.38895	0.000676449	0.0278659
ENSMUST00000058714	Cd24a-201	protein_coding	10	43579169	43584265	+	3.97595	3.88893	20.8528	18.2097	2.17821	0.00621347	0.130243
ENSMUST00000058762	Pam-201	protein_coding	1	97821094	98095621	-	10.5693	10.8959	4.35314	4.94308	-1.33776	0.0193919	0.282166
ENSMUST00000058914	Tuba1c-201	protein_coding	15	99029891	99038110	+	1.82148	1.93499	34.9291	30.9826	3.99773	1.20654e-10	4.61666e-08
ENSMUST00000059206	Pstpip1-201	protein_coding	9	56089962	56128888	+	0.108866	0.251047	1.99977	3.38537	3.76109	0.0387876	0.443929
ENSMUST00000059305	Snrpn-201	protein_coding	7	59982495	60005111	-	64.3307	58.729	38.3472	28.5862	-1.01057	0.000118134	0.00778666
ENSMUST00000059539	Nap1l5-201	protein_coding	6	58905233	58907076	-	62.8252	67.0862	20.485	23.9187	-1.67819	3.6339e-09	1.02546e-06
ENSMUST00000059667	Hpcal4-201	protein_coding	4	123183227	123194701	+	14.5769	13.0702	6.47469	6.77546	-1.18908	0.00175627	0.0541648
ENSMUST00000059672	Pik3ap1-201	protein_coding	19	41272377	41385096	-	3.14047	2.71313	8.95412	7.63487	1.3728	0.0461495	0.500072
ENSMUST00000060174	P2ry6-201	protein_coding	7	100937630	100964391	-	0.0208446	0.48068	5.52531	3.41617	3.99404	0.029074	0.371008
ENSMUST00000060700	Ankrd34c-201	protein_coding	9	89725245	89738445	-	1.14473	0.814213	0	0.124946	-4.04574	0.047924	0.511783
ENSMUST00000060943	Chrnb3-201	protein_coding	8	27368711	27399730	+	7.61065	7.29732	2.93909	3.14803	-1.42131	0.0384678	0.442174
ENSMUST00000060972	Kcna5-201	protein_coding	6	126532551	126535412	-	22.9322	23.957	11.1554	12.5074	-1.11587	0.0034284	0.0867202
ENSMUST00000061071	Plppr4-201	protein_coding	3	117319139	117360876	-	5.7826	6.77412	1.58963	2.58111	-1.7183	0.0163124	0.249753
ENSMUST00000061739	Pcp4-201	protein_coding	16	96467606	96525793	+	165.988	163.075	81.5903	89.4174	-1.07306	0.00010374	0.00718402
ENSMUST00000061828	Kcng4-201	protein_coding	8	119623854	119635680	-	11.7129	12.35	24.0875	28.5627	1.00046	0.00110667	0.0391029
ENSMUST00000062024	Trarg1-201	protein_coding	11	76679808	76698664	+	3.45196	5.84981	0.571279	0.348453	-3.47728	0.00733158	0.146993
ENSMUST00000062202	Sned1-201	protein_coding	1	93235841	93301065	+	1.08205	0.82322	4.47513	4.24422	2.0673	0.00447894	0.105382
ENSMUST00000062289	Bend6-201	protein_coding	1	33852052	33907816	-	14.0431	10.6065	2.44613	5.19188	-1.80915	0.0285274	0.367335
ENSMUST00000062387	Kcnj9-201	protein_coding	1	172320501	172329318	-	18.4677	19.3047	8.75444	8.13179	-1.29275	0.0005842	0.0250734
ENSMUST00000063551	Rgs7bp-201	protein_coding	13	104945904	105054930	-	5.98395	7.07797	1.96579	1.32474	-2.12557	0.000694176	0.0282622
ENSMUST00000063814	Gnpda1-201	protein_coding	18	38327558	38339003	-	1.04555	3.31008	11.558	10.9282	2.22037	0.0285319	0.367335
ENSMUST00000064234	Ezr-201	protein_coding	17	6738041	6782784	-	6.02557	3.65115	11.6407	14.2497	1.29752	0.0472208	0.506749
ENSMUST00000064594	Slc8a3-201	protein_coding	12	81198276	81332959	-	4.11287	3.85568	0	0.817452	-3.39401	0.0390511	0.44578
ENSMUST00000064783	Mfap4-202	protein_coding	11	61485431	61488900	+	0.282673	0.135802	3.94361	3.68732	4.04616	0.0226091	0.313137
ENSMUST00000064795	Egr1-201	protein_coding	18	34859823	34864984	+	0.977001	0.625827	7.68806	5.95881	2.96752	0.00154774	0.0498091
ENSMUST00000064922	Junb-201	protein_coding	8	84976910	84978718	-	29.1726	26.6039	83.3951	86.831	1.48129	9.73103e-10	3.11607e-07
ENSMUST00000064976	Tfap2b-202	protein_coding	1	19212054	19234624	+	3.12669	1.87465	0.121169	0	-5.34917	0.0127356	0.21017
ENSMUST00000065211	Srr-201	protein_coding	11	74906359	74925798	-	15.6048	12.7451	6.04309	8.69802	-1.06725	0.0293169	0.372972
ENSMUST00000065482	Mllt11-201	protein_coding	3	95219135	95228677	-	32.0839	35.412	13.6842	16.0442	-1.31209	0.00161132	0.0509474
ENSMUST00000065970	Kcnip1-201	protein_coding	11	33629790	33843527	-	15.2606	14.3332	0.970684	3.24056	-2.93151	0.00451669	0.106049
ENSMUST00000065987	Abat-201	protein_coding	16	8513429	8621568	+	21.0518	22.6385	10.3656	12.9149	-1.03706	0.000367838	0.0179161
ENSMUST00000066187	Nhlh2-201	protein_coding	3	102010146	102015492	+	1.72565	0.509858	0	0.0679839	-5.13795	0.0205731	0.293397
ENSMUST00000066285	Hspa12a-201	protein_coding	19	58795750	58860984	-	26.5001	26.9577	14.2694	13.8159	-1.05915	8.29763e-07	0.000128744
ENSMUST00000066345	Clec16a-202	protein_coding	16	10545387	10744871	+	6.37719	8.83411	1.72208	3.39457	-1.70155	0.00621083	0.130243
ENSMUST00000067491	Cadps-201	protein_coding	14	12372586	12823045	-	3.73386	6.22049	1.50498	1.47787	-1.87572	0.0292322	0.372316
ENSMUST00000067505	Tmem120b-201	protein_coding	5	123076275	123117749	+	3.46778	3.5445	16.8238	14.4937	2.02787	0.0118404	0.19948
ENSMUST00000067532	Ms4a7-203	protein_coding	19	11321039	11336144	-	0.577743	0.560961	5.97442	6.45288	3.29822	0.0388587	0.444292
ENSMUST00000068063	Tgtp1-201	protein_coding	11	48985327	48992258	-	0.316118	0.745539	6.66541	5.0268	3.30561	0.0112626	0.193795
ENSMUST00000068261	Atp6v1g2-201	protein_coding	17	35236562	35238767	+	41.6521	49.831	22.7771	18.853	-1.27038	0.000975231	0.0356829
ENSMUST00000068423	Cbln2-201	protein_coding	18	86711110	86718283	+	4.75291	2.92904	0	0.60263	-3.74414	0.0482419	0.514083
ENSMUST00000068690	Chst3-201	protein_coding	10	60181534	60188707	-	11.4676	12.8081	6.59517	6.17324	-1.05933	0.00341523	0.0866299
ENSMUST00000068747	Celf1-203	protein_coding	2	90940543	91019497	+	1.59292	2.20521	5.83449	7.05765	1.63075	0.00679353	0.139362
ENSMUST00000069927	S100a8-201	protein_coding	3	90668978	90670035	+	1.00157	0.769879	16.3019	20.5181	4.23483	0.0111825	0.193005
ENSMUST00000070125	Chat-201	protein_coding	14	32408203	32465957	-	3.00892	4.87666	0.742532	0.357855	-2.99151	0.0362383	0.426759
ENSMUST00000070725	Gabrg2-201	protein_coding	11	41910203	42000857	-	9.26509	12.4767	5.54332	4.54513	-1.24327	0.0285676	0.367486
ENSMUST00000070735	Gabrg2-202	protein_coding	11	41911709	42000532	-	24.2946	17.6696	10.4704	11.636	-1.0492	0.0462751	0.500993
ENSMUST00000071044	Capg-201	protein_coding	6	72544391	72562983	+	2.27703	5.28836	20.8377	18.1462	2.22477	0.0289171	0.370214
ENSMUST00000071093	Rims3-201	protein_coding	4	120854819	120896579	+	10.8939	12.2012	2.00816	2.83005	-2.38264	1.11537e-07	2.14299e-05
ENSMUST00000071134	Tubb3-201	protein_coding	8	123411424	123422015	+	40.6722	36.3796	17.9245	16.7903	-1.27923	0.0007395	0.0294957
ENSMUST00000071135	Tubb4a-201	protein_coding	17	57080066	57087782	-	56.0936	58.0218	24.8072	26.395	-1.2861	3.40197e-07	5.77452e-05
ENSMUST00000071648	Vegfa-202	protein_coding	17	46016993	46032369	-	20.1466	21.1014	45.9428	57.7414	1.20152	1.05735e-07	2.04019e-05
ENSMUST00000071782	Nptx2-201	protein_coding	5	144545902	144557478	+	15.6272	11.379	3.5704	5.49486	-1.69487	0.0214081	0.301873
ENSMUST00000072519	Elmo1-201	protein_coding	13	20090619	20608353	+	8.0474	8.7052	3.45235	3.6734	-1.36348	0.0149291	0.233887
ENSMUST00000072585	Pgm3-202	protein_coding	9	86555001	86571828	-	0	0.0487189	1.2281	1.19853	5.38771	0.0263977	0.347386
ENSMUST00000072777	Hmga2-201	protein_coding	10	120361275	120476469	-	0.131203	0.239524	5.41503	5.15739	4.687	0.000374722	0.018173
ENSMUST00000073139	Ndrg4-202	protein_coding	8	95703037	95715119	+	19.3108	27.8161	3.99087	3.11779	-2.86518	2.18592e-08	5.067e-06
ENSMUST00000073161	Gtf2ird1-201	protein_coding	5	134357661	134456688	-	0	0.0785613	2.91773	1.08564	5.5043	0.00925699	0.169284
ENSMUST00000073234	Atxn7l3-201	protein_coding	11	102289300	102296631	-	13.0886	14.863	4.10468	7.5107	-1.39119	0.0115039	0.196155
ENSMUST00000073279	Rcor3-201	protein_coding	1	192098561	192138040	-	5.27068	7.2626	1.4344	0	-3.2774	0.0363912	0.427667
ENSMUST00000074043	Klf10-201	protein_coding	15	38294413	38300706	-	2.74511	3.41096	14.1136	14.2095	2.06736	0.00293014	0.0777313
ENSMUST00000074103	Pde4d-201	protein_coding	13	109686156	109951474	+	2.00291	1.31656	0.130574	0	-4.76816	0.0305601	0.382327
ENSMUST00000074660	Chrdl1-202	protein_coding	X	143297174	143394184	-	2.99078	2.68335	12.4345	10.5912	1.8894	0.0026926	0.0731049
ENSMUST00000075312	Ttr-201	protein_coding	18	20665280	20674321	+	31.4659	28.1962	2.18697	3.80872	-3.43487	8.31043e-05	0.00615122
ENSMUST00000075316	Gria2-201	protein_coding	3	80681450	80802835	-	3.81739	4.23461	2.34636	1.63539	-1.15114	0.0478044	0.510989
ENSMUST00000075410	Btbd3-201	protein_coding	2	138278493	138287422	+	4.08921	3.26634	0	0.715993	-3.46904	0.0335946	0.406003
ENSMUST00000076968	Syt7-202	protein_coding	19	10389431	10453180	+	6.60139	6.94068	2.58435	2.46398	-1.55376	0.00731356	0.146697
ENSMUST00000077115	Ptpro-201	protein_coding	6	137252465	137463227	+	5.7202	5.20594	2.1109	0.717417	-2.08876	0.0213509	0.301196
ENSMUST00000077489	Scn1a-201	protein_coding	2	66270784	66351195	-	3.87844	2.81796	0.691465	0.981878	-2.12009	0.0159404	0.245137
ENSMUST00000077755	Arpc5-201	protein_coding	1	152766542	152775597	+	13.2033	14.0017	27.2261	32.7958	1.012	0.0318977	0.393394
ENSMUST00000077916	Mlf1-202	protein_coding	3	67374097	67399998	+	25.9258	25.4003	54.9907	61.6649	1.05565	0.0127749	0.210606
ENSMUST00000078053	Kctd9-201	protein_coding	14	67716098	67742310	+	0	0.266665	4.37681	2.32173	4.48537	0.0206406	0.293896
ENSMUST00000078061	Ehmt2-202	protein_coding	17	34898499	34914047	+	3.74667	6.46741	12.4759	13.4464	1.20586	0.0394072	0.448445
ENSMUST00000078272	Cacna2d1-202	protein_coding	5	15934788	16374504	+	5.35966	6.71709	2.87689	1.73116	-1.52863	0.0118998	0.199911
ENSMUST00000078616	Gpsm1-203	protein_coding	2	26315592	26348237	+	12.064	11.1877	3.10674	6.41876	-1.40811	0.0448205	0.490236
ENSMUST00000078626	Trank1-201	protein_coding	9	111311739	111395775	+	4.21831	4.5303	1.64519	1.7621	-1.4904	0.00801795	0.155493
ENSMUST00000078825	Fcgr4-201	protein_coding	1	171018920	171029761	+	2.00235	2.64385	15.5445	15.6072	2.60894	0.020437	0.292295
ENSMUST00000079204	Rph3a-201	protein_coding	5	120940499	121009538	-	25.4134	28.141	9.81817	7.20853	-1.78821	9.84014e-09	2.53881e-06
ENSMUST00000079278	Nrsn2-201	protein_coding	2	152368755	152376638	-	10.9285	18.033	2.72258	4.59827	-2.11531	0.0382582	0.441078
ENSMUST00000079362	Apc-202	protein_coding	18	34220984	34322552	+	8.58704	6.87807	2.04671	4.72682	-1.30887	0.00102311	0.0369434
ENSMUST00000079772	Tnfrsf11b-201	protein_coding	15	54250619	54278484	-	0	0.165969	1.389	2.05663	4.20095	0.0461753	0.500206
ENSMUST00000079957	Fcer1g-201	protein_coding	1	171229572	171234365	-	9.87008	7.49432	53.5962	44.5113	2.36917	0.00527291	0.117539
ENSMUST00000079978	Unc13b-201	protein_coding	4	43058969	43264871	+	0	0.625663	8.48328	8.87971	4.63403	0.000660401	0.0274167
ENSMUST00000080428	Opn1sw-201	protein_coding	6	29376671	29380513	-	136.368	126.085	16.8285	14.9416	-3.17622	3.27132e-63	2.46172e-59
ENSMUST00000081035	Mpeg1-201	protein_coding	19	12460779	12465283	+	5.89642	7.14394	34.2866	33.1261	2.2368	7.14002e-15	4.67216e-12
ENSMUST00000081103	Fcgr2b-202	protein_coding	1	170960558	170976127	-	2.35835	2.20735	13.9026	14.0785	2.48215	0.0224887	0.31182
ENSMUST00000081125	Myt1-201	protein_coding	2	181763332	181827797	+	4.92673	9.68415	0	1.72794	-3.20052	0.0265376	0.34872
ENSMUST00000081654	Col18a1-202	protein_coding	10	77052178	77166548	-	3.26079	1.99533	11.5406	11.0092	1.97699	0.000611155	0.0259589
ENSMUST00000081894	Ogdh-202	protein_coding	11	6292605	6356592	+	8.00624	10.5955	3.62233	3.9362	-1.43258	0.0270044	0.35336
ENSMUST00000081982	Dzank1-201	protein_coding	2	144470557	144527414	-	8.7798	9.51523	2.94098	4.05171	-1.51547	0.000848874	0.0323857
ENSMUST00000082060	Chil1-201	protein_coding	1	134182404	134190029	+	22.7705	26.7535	98.0919	101.497	1.87866	6.3396e-14	3.62328e-11
ENSMUST00000082170	Fat3-201	protein_coding	9	15910205	16378231	-	3.39349	3.79108	0.88666	1.15218	-1.94605	2.63447e-05	0.0024781
ENSMUST00000082365	Sult4a1-201	protein_coding	15	84076097	84105754	-	23.082	20.549	5.40261	6.25896	-2.03064	0.000341211	0.0168556
ENSMUST00000082430	Gpx3-201	protein_coding	11	54902772	54910377	+	4.4788	3.11018	105.59	122.096	4.77943	3.64974e-49	1.64789e-45
ENSMUST00000084253	Epb41-203	protein_coding	4	131923429	132049078	-	36.3029	42.2942	17.0804	24.6271	-1.04275	4.37979e-06	0.00054779
ENSMUST00000084935	Pgm2l1-202	protein_coding	7	100227394	100278867	+	16.0207	16.603	7.01994	8.72648	-1.17917	9.64161e-07	0.000146575
ENSMUST00000085133	Atp2c1-202	protein_coding	9	105411363	105521257	-	13.0343	12.0008	1.17266	0	-4.56631	0.000627173	0.0264479
ENSMUST00000085383	Scaf1-201	protein_coding	7	45002948	45016363	-	10.2897	7.1468	1.94436	0.744489	-2.83066	0.000659162	0.027405
ENSMUST00000085558	Mtus2-203	protein_coding	5	147957320	148316065	+	6.91028	6.93212	3.43236	3.1581	-1.20144	0.012998	0.212866
ENSMUST00000085592	4931406P16Rik-201	protein_coding	7	34236714	34285599	-	1.90995	0	15.4133	10.4368	3.65587	0.00577427	0.124565
ENSMUST00000085913	Atp1a2-201	protein_coding	1	172271709	172298064	-	1.30283	2.85413	14.518	12.6194	2.56475	3.73225e-07	6.26449e-05
ENSMUST00000086023	Galnt17-201	protein_coding	5	130872082	131308497	-	3.41562	4.18837	1.52504	1.24027	-1.59511	0.0379052	0.438498
ENSMUST00000086074	Dnm3-202	protein_coding	1	161987302	162478034	-	19.2115	21.6972	9.83551	11.8786	-1.04396	5.04351e-06	0.000618804
ENSMUST00000087033	Jchain-201	protein_coding	5	88520512	88527891	-	7.22167	5.70777	64.4924	54.8819	3.07688	7.29634e-11	2.91537e-08
ENSMUST00000087204	Fry-201	protein_coding	5	150259767	150497753	+	5.3288	4.71007	0	0.704179	-3.93654	0.0036429	0.0910746
ENSMUST00000087328	Hspa1a-201	protein_coding	17	34969190	34972156	-	34.2747	31.8737	145.912	160.045	2.08136	1.63496e-36	4.10112e-33
ENSMUST00000087638	Aldh1a1-201	protein_coding	19	20601961	20643462	+	26.0611	26.7909	60.1605	65.9456	1.12524	1.43309e-05	0.00150478
ENSMUST00000087883	Col3a1-201	protein_coding	1	45311538	45349706	+	0	0.0924643	4.59385	5.22342	6.56813	1.55695e-05	0.00160497
ENSMUST00000088402	Hdac7-202	protein_coding	15	97792681	97831767	-	2.43977	1.50621	0.245678	0	-4.14228	0.0347798	0.414777
ENSMUST00000088955	Bpifb6-201	protein_coding	2	153900388	153912795	+	0	0.0560457	3.19291	4.39167	6.91624	0.00168846	0.0526127
ENSMUST00000089054	Tmem255a-202	protein_coding	X	38197306	38252439	-	2.70751	1.79396	0	0.283153	-4.07646	0.0396621	0.450172
ENSMUST00000089377	Lgals1-201	protein_coding	15	78926725	78930465	+	26.8227	22.5666	149.494	142.066	2.43293	3.96265e-13	1.94476e-10
ENSMUST00000089378	Pdxp-201	protein_coding	15	78913919	78919517	+	51.409	42.633	19.9854	21.9355	-1.2917	3.76688e-05	0.00330249
ENSMUST00000089688	Mmp14-201	protein_coding	14	54431612	54441265	+	7.87522	7.4407	17.5484	20.1582	1.17187	0.033777	0.407444
ENSMUST00000090006	Itgb1-201	protein_coding	8	128685654	128733200	+	8.44234	12.7131	28.7404	28.1602	1.2911	8.24921e-05	0.00611593
ENSMUST00000090025	Aard-201	protein_coding	15	52040107	52045722	+	0	0.0346959	1.43436	0.442584	5.34848	0.0471487	0.50674
ENSMUST00000090031	Gng5-201	protein_coding	3	146499807	146505572	+	51.1663	43.8519	109.587	113.902	1.107	0.00854837	0.161307
ENSMUST00000090826	Rapgef4-202	protein_coding	2	71981240	72257474	+	1.58141	2.68472	0	0.234426	-4.26358	0.0282838	0.365183
ENSMUST00000091237	Atp11a-202	protein_coding	8	12757016	12868728	+	17.0964	22.1817	9.32663	11.1589	-1.07134	1.60918e-05	0.00164753
ENSMUST00000091259	Slc7a14-201	protein_coding	3	31202858	31310378	-	4.56837	5.40403	2.35875	2.27993	-1.23719	0.0262576	0.346148
ENSMUST00000091309	Cp-202	protein_coding	3	19957054	19993138	+	65.4113	61.4779	159.081	138.124	1.09729	7.75816e-14	4.32455e-11
ENSMUST00000092163	Lyz2-201	protein_coding	10	117277331	117282321	-	25.9225	26.8324	226.657	221.686	2.95644	1.34276e-50	6.73633e-47
ENSMUST00000092175	Kcnc2-201	protein_coding	10	112271121	112466304	+	6.07731	5.932	0.96262	0.937419	-2.78838	0.00144348	0.0474342
ENSMUST00000092305	Dazap1-201	protein_coding	10	80265074	80288408	+	1.79017	1.14932	6.90594	9.31793	2.34477	0.049339	0.522936
ENSMUST00000092836	Wfdc17-201	protein_coding	11	83703991	83706268	+	0	1.66723	21.5003	21.6671	4.52538	0.0168877	0.256272
ENSMUST00000092887	Myo18a-203	protein_coding	11	77777265	77865980	+	5.00937	7.89534	3.69318	2.40378	-1.22361	0.0303134	0.38093
ENSMUST00000092956	Ahnak-202	protein_coding	19	8989284	9019196	+	1.91613	1.64858	3.86131	4.31561	1.07133	0.00476523	0.109605
ENSMUST00000093162	Atxn1l-201	protein_coding	8	109726451	109737739	-	5.48143	4.85972	0	0.0339739	-8.34806	1.18619e-11	4.95905e-09
ENSMUST00000093166	Cyfip2-202	protein_coding	11	46193855	46312294	-	41.7036	48.7158	23.4447	22.0313	-1.12479	1.09862e-10	4.31338e-08
ENSMUST00000093195	Pard6a-201	protein_coding	8	105701647	105703492	+	4.74579	6.02651	0	0.0673748	-7.19712	0.000924195	0.0343443
ENSMUST00000093292	Sertad2-201	protein_coding	11	20543334	20653021	+	3.11033	0.861359	7.55781	6.49745	1.70816	0.0289464	0.370348
ENSMUST00000093962	Ccnd1-201	protein_coding	7	144929931	144939869	-	12.7873	10.7421	40.2617	38.3075	1.61101	3.33559e-10	1.14095e-07
ENSMUST00000094807	Pnmal2-201	protein_coding	7	16944682	16948828	+	32.582	29.4132	11.8608	11.1906	-1.55637	2.08894e-09	6.33006e-07
ENSMUST00000095254	Tom1l2-204	protein_coding	11	60226714	60352905	-	5.60008	5.73739	0	1.51825	-3.00663	0.0443011	0.485849
ENSMUST00000095712	Slc5a7-201	protein_coding	17	54273590	54299034	-	2.81126	2.1489	0.564452	0.189215	-2.85275	0.0356149	0.421839
ENSMUST00000096057	Tagln3-201	protein_coding	16	45711230	45724608	-	56.0694	57.8215	21.8301	23.2662	-1.46631	0.000171825	0.0102756
ENSMUST00000096065	Tigit-201	protein_coding	16	43648867	43664146	-	0	0.0508924	2.05262	0.741929	5.37171	0.0447413	0.489606
ENSMUST00000096259	Gng3-201	protein_coding	19	8836933	8839194	-	44.1929	34.0457	9.73032	12.4498	-1.94157	5.13737e-05	0.00419453
ENSMUST00000096355	Csf2rb-201	protein_coding	15	78325990	78351000	+	0.246924	0.510505	3.86063	3.81957	3.19799	0.00937912	0.170757
ENSMUST00000096356	Csf2rb2-201	protein_coding	15	78282507	78305721	-	0.316636	0.128273	3.08424	3.52424	3.76916	0.00580459	0.124921
ENSMUST00000096987	Septin5-201	protein_coding	16	18621811	18629954	-	44.5386	44.6968	19.4534	19.448	-1.3273	1.4835e-05	0.00154335
ENSMUST00000097271	Irgm1-202	protein_coding	11	48865249	48871420	-	12.8588	9.682	34.6558	28.0822	1.34846	0.00318527	0.0825592
ENSMUST00000097649	Lrrfip1-203	protein_coding	1	91053454	91117315	+	0	0.59024	6.24906	10.2883	4.65311	0.00231962	0.0657873
ENSMUST00000097724	Fam126b-202	protein_coding	1	58527021	58586266	-	0.903185	1.03117	0	0.102327	-4.35731	0.038739	0.443636
ENSMUST00000098374	Adarb1-202	protein_coding	10	77290726	77418270	-	10.3011	11.4936	0	0.822	-4.83259	0.000160807	0.00987836
ENSMUST00000098486	Bcl2a1d-201	protein_coding	9	88723285	88731914	-	0	0.379364	4.8088	3.45657	4.35529	0.0489461	0.519808
ENSMUST00000098496	Erich3-202	protein_coding	3	154663859	154767790	+	0.925909	1.06758	0	0.0617602	-5.10669	0.0100635	0.179331
ENSMUST00000098979	Cep295-203	protein_coding	9	15317097	15357788	-	1.71555	2.72631	0.157459	0.148214	-3.9914	0.00237864	0.0670399
ENSMUST00000099113	Sirpa-202	protein_coding	2	129593195	129632220	+	0.267026	0	2.75165	3.82536	4.47231	0.0180603	0.268918
ENSMUST00000099172	Kif5a-201	protein_coding	10	127225696	127263348	-	27.6374	26.9328	10.2559	10.5606	-1.51963	1.33873e-12	6.23142e-10
ENSMUST00000099241	Ccl28-201	protein_coding	13	119623819	119654359	+	0.433836	0.400172	3.228	3.21318	2.8168	0.0440426	0.484039
ENSMUST00000099269	Cd93-201	protein_coding	2	148436640	148443563	-	0.315907	0.266177	1.78692	2.16998	2.6362	0.047869	0.511437
ENSMUST00000099294	Ablim1-202	protein_coding	19	57033274	57197631	-	17.1185	20.6833	12.0243	8.69112	-1.00417	0.000264791	0.0139668
ENSMUST00000099376	Wbp1l-201	protein_coding	19	46599114	46657382	+	3.97235	4.66386	11.9978	11.3646	1.30189	0.0279142	0.362379
ENSMUST00000099492	Midn-202	protein_coding	10	80148272	80158367	+	6.25878	7.39844	13.2942	17.6879	1.05263	0.0321877	0.395135
ENSMUST00000099673	Cd44-203	protein_coding	2	102812547	102901510	-	5.01348	2.84102	18.4463	19.6314	2.15398	0.000419132	0.0197539
ENSMUST00000099761	Lsamp-202	protein_coding	16	41533037	42181679	+	8.15055	10.4188	4.69231	3.25642	-1.36209	0.000234454	0.012754
ENSMUST00000100069	Scn3a-202	protein_coding	2	65458263	65567627	-	2.24879	2.27013	0	0.533305	-3.19268	0.0466152	0.50292
ENSMUST00000100275	Zfp788-203	protein_coding	7	41633531	41650878	+	3.99635	3.1504	0.371097	0	-4.38585	0.0179876	0.268304
ENSMUST00000100403	Tmem106a-202	protein_coding	11	101582242	101591788	+	0	0.26968	5.86575	2.22901	4.70334	0.0179659	0.268154
ENSMUST00000100458	Suv39h2-203	protein_coding	2	3457581	3474419	-	9.10765	10.0915	1.56545	0.13753	-3.64294	0.00529655	0.117906
ENSMUST00000100951	Btbd8-203	protein_coding	5	107497378	107511207	+	9.62996	8.77776	3.95327	2.55031	-1.63316	0.00975864	0.175824
ENSMUST00000101029	Inf2-201	protein_coding	12	112588784	112614957	+	3.11248	2.89902	9.93628	9.7989	1.58488	0.0203746	0.292091
ENSMUST00000101205	Col4a6-201	protein_coding	X	141165403	141474076	-	1.15321	1.16081	3.74548	5.05118	1.79876	0.0339078	0.408438
ENSMUST00000101208	Sod3-201	protein_coding	5	52363791	52371418	+	0.455771	0.187681	2.88909	3.32891	3.14977	0.0314943	0.390445
ENSMUST00000101429	Tmem176b-201	protein_coding	6	48833830	48841117	-	12.2215	9.55803	47.8828	40.1017	1.88522	0.000943264	0.0347834
ENSMUST00000101471	Dpp6-202	protein_coding	5	27261975	27727500	+	10.658	11.0286	4.71485	7.03126	-1.00987	0.0484933	0.516109
ENSMUST00000101663	Mdfic-201	protein_coding	6	15720661	15802165	+	0.13005	0.218106	2.46035	1.62708	3.43878	0.042037	0.468645
ENSMUST00000102745	Tnfaip2-201	protein_coding	12	111442469	111455018	+	0.247997	0.584316	3.78576	2.77527	2.83348	0.0460445	0.499389
ENSMUST00000102761	Cacnb4-203	protein_coding	2	52428325	52558567	-	4.28393	2.84496	0	0.996584	-2.93853	0.0493284	0.522936
ENSMUST00000102827	Icos-202	protein_coding	1	60977927	61000320	+	0.0250316	0.0144308	0.75664	1.02559	5.25812	0.0169521	0.256589
ENSMUST00000102840	Ass1-201	protein_coding	2	31470207	31520672	+	25.711	19.221	48.1044	51.0571	1.01742	0.00350747	0.088292
ENSMUST00000102849	Usp20-202	protein_coding	2	30982279	31023586	+	10.5634	8.67748	2.44693	3.24969	-1.87812	0.00124415	0.0429469
ENSMUST00000102888	Camk2a-203	protein_coding	18	60925618	60988152	+	5.95804	5.80627	1.27149	1.32045	-2.31363	0.00681944	0.139758
ENSMUST00000102923	Aebp1-201	protein_coding	11	5861947	5872088	+	0.444707	0.80575	3.33597	6.029	2.76934	0.0217593	0.305205
ENSMUST00000102967	H4c3-201	protein_coding	13	23697635	23698454	-	0	0.114073	4.31333	1.87088	5.38364	0.0257447	0.341681
ENSMUST00000103045	Stmn3-201	protein_coding	2	181306459	181314500	-	74.8428	71.4727	37.3204	33.4239	-1.17891	0.000436838	0.0203791
ENSMUST00000103122	Tgm2-201	protein_coding	2	158116402	158146436	-	5.83187	4.8643	27.4482	27.6118	2.23638	1.45248e-09	4.55422e-07
ENSMUST00000105283	Kitl-202	protein_coding	10	100015630	100100416	+	1.68058	2.11161	6.48771	6.51139	1.64219	0.0238683	0.325681
ENSMUST00000105287	Dcn-201	protein_coding	10	97479609	97518143	+	0.18459	0.266042	5.04317	4.09662	4.14644	0.0152813	0.238001
ENSMUST00000105359	Apc2-202	protein_coding	10	80295977	80318263	+	10.8562	8.74932	5.32101	4.6503	-1.10346	0.000439429	0.020429
ENSMUST00000105492	Rtn4ip1-202	protein_coding	10	43921035	43947862	+	0.157605	0	1.92392	1.96619	4.38517	0.0417653	0.466538
ENSMUST00000105575	Agrn-203	protein_coding	4	156165290	156185901	-	13.7968	13.074	44.4576	55.6888	1.77109	3.12998e-22	3.81951e-19
ENSMUST00000105668	Camta1-203	protein_coding	4	151059814	151129495	-	9.96515	10.5756	4.59045	4.01068	-1.38916	0.00758394	0.15011
ENSMUST00000105967	Lsp1-204	protein_coding	7	142460864	142494603	+	0.319857	0	5.8822	6.32345	5.11652	0.0105272	0.185018
ENSMUST00000105999	Tinagl1-203	protein_coding	4	130165602	130174802	-	0	0.143761	3.14071	3.01271	5.18676	0.0137446	0.221163
ENSMUST00000106015	Adgrb2-204	protein_coding	4	129992068	130022633	+	2.90671	1.94328	0	0.0769833	-5.97372	0.00140781	0.0466999
ENSMUST00000106197	Arhgdia-202	protein_coding	11	120578104	120581624	-	37.5654	38.829	86.1593	86.7127	1.04762	2.05618e-06	0.000286539
ENSMUST00000106267	Stx1b-201	protein_coding	7	127803900	127824549	-	19.7363	19.9103	6.08202	5.97506	-1.8473	1.05059e-07	2.03584e-05
ENSMUST00000106444	Wbp2-202	protein_coding	11	116079252	116086995	-	19.6405	22.091	2.37659	5.9374	-2.45042	0.0211304	0.298958
ENSMUST00000106454	H3f3b-202	protein_coding	11	116021912	116027962	-	0	0.0930194	1.81958	0.542429	4.58014	0.047014	0.505532
ENSMUST00000106677	Prkar1a-203	protein_coding	11	109649405	109669656	+	31.7535	21.6077	9.75936	13.0282	-1.34815	8.95179e-05	0.00645785
ENSMUST00000106739	Trim66-202	protein_coding	7	109449006	109493738	-	2.12247	2.65452	0.453746	0.829256	-2.02039	0.0394713	0.448769
ENSMUST00000106899	Cxcr2-202	protein_coding	1	74153991	74161246	+	0.213072	0.107482	2.63199	1.90268	3.68149	0.0317491	0.392303
ENSMUST00000106929	Dnajc6-203	protein_coding	4	101508000	101642798	+	17.8455	19.1258	2.0232	2.67587	-3.10347	1.59724e-14	9.74554e-12
ENSMUST00000106930	Dnajc6-204	protein_coding	4	101496648	101642799	+	5.45121	8.73918	15.8852	20.7462	1.23363	0.000964923	0.0354205
ENSMUST00000106992	Mapt-204	protein_coding	11	104231390	104332090	+	23.3513	22.2588	10.5396	11.6819	-1.16571	6.63444e-06	0.000778942
ENSMUST00000107094	Jun-201	protein_coding	4	95049034	95052222	-	21.5983	19.1246	54.2277	48.6279	1.20714	7.95785e-08	1.59691e-05
ENSMUST00000107157	Slc24a2-203	protein_coding	4	86983124	87230477	-	6.27078	4.91195	3.30485	1.8938	-1.23675	0.00912427	0.167945
ENSMUST00000107166	Tenm4-203	protein_coding	7	96210637	96911093	+	5.87883	6.01138	3.20074	2.87613	-1.09968	0.00126772	0.0435608
ENSMUST00000107405	Adar-203	protein_coding	3	89730748	89753446	+	3.68949	4.52486	12.7958	11.5337	1.4331	0.000785207	0.0307751
ENSMUST00000107476	Mef2a-204	protein_coding	7	67231918	67372858	-	0.50289	0.265349	5.54929	3.02663	3.33698	0.00518654	0.11639
ENSMUST00000107674	Gatb-203	protein_coding	3	85574127	85652833	+	0	0.141728	3.04867	2.19529	5.08117	0.017604	0.263922
ENSMUST00000107692	Trim2-204	protein_coding	3	84160439	84304809	-	9.61269	16.106	2.35104	0.368957	-3.39515	1.23035e-06	0.000181542
ENSMUST00000107749	Gabbr2-201	protein_coding	4	46662305	46991873	-	5.21331	6.51528	2.03399	2.34195	-1.55412	0.0296257	0.375355
ENSMUST00000107789	Cacna1g-207	protein_coding	11	94408391	94474100	-	6.25657	4.63071	2.40211	2.19605	-1.36941	0.0146029	0.230536
ENSMUST00000107975	Phf24-202	protein_coding	4	42916694	42944752	+	3.43548	3.62983	0	0.347794	-4.45758	0.00442823	0.104625
ENSMUST00000108140	Rasl10b-202	protein_coding	11	83409688	83421039	+	23.8678	22.244	8.24835	14.1643	-1.1632	0.00405031	0.0986384
ENSMUST00000108382	Egln2-202	protein_coding	7	27158988	27166413	-	4.3197	1.73124	0	0.266948	-4.5939	0.0278185	0.361449
ENSMUST00000108539	Rps5-202	protein_coding	7	12922290	12926685	+	1.32828	0.353427	11.1067	10.7878	3.57558	0.0307529	0.383782
ENSMUST00000108544	Camta2-203	protein_coding	11	70669463	70688105	-	9.48412	6.58336	1.90387	0	-3.22188	0.0265023	0.348357
ENSMUST00000108634	Nlgn2-202	protein_coding	11	69823122	69837784	-	14.1696	17.144	9.3505	7.52337	-1.02776	0.0014977	0.0487546
ENSMUST00000108800	Tpd52l2-204	protein_coding	2	181497187	181517962	+	3.73536	0.888296	0	0.0490527	-6.52315	0.00216814	0.0630759
ENSMUST00000108817	H2aw-201	protein_coding	11	58954685	58956830	+	49.2586	48.3175	23.4257	27.8802	-1.05532	0.000175221	0.0104344
ENSMUST00000108861	Arfgap1-204	protein_coding	2	180967245	180981700	+	0	0.099247	1.45105	1.80857	4.73586	0.0371682	0.433468
ENSMUST00000108920	Irf1-202	protein_coding	11	53770014	53777323	+	6.60559	5.05564	22.0017	17.4088	1.62998	0.0140805	0.224805
ENSMUST00000108950	6430548M08Rik-203	protein_coding	8	120144929	120162888	+	13.0453	12.8861	0	0.422736	-6.03497	5.36358e-06	0.000650997
ENSMUST00000109221	B4galt5-201	protein_coding	2	167298444	167349183	-	3.19884	4.1882	9.56623	10.598	1.3147	0.0362939	0.426885
ENSMUST00000109287	Kif21a-204	protein_coding	15	90933282	91049818	-	12.6677	12.9969	3.47314	5.29479	-1.67542	4.28639e-05	0.00363104
ENSMUST00000109367	Slpi-201	protein_coding	2	164354070	164356507	-	0	0.266953	5.54496	7.4916	5.33608	0.0118894	0.199859
ENSMUST00000109432	Fbln1-202	protein_coding	15	85206005	85251885	+	0.160613	0.288069	13.3406	9.86153	5.51348	7.5309e-06	0.000871865
ENSMUST00000109445	Ptprt-204	protein_coding	2	161521990	162661147	-	0	0.0309685	1.13194	0.945266	5.97216	0.00173082	0.0535263
ENSMUST00000109488	Snhg11-201	protein_coding	2	158375638	158386145	+	20.8283	22.8746	12.1275	11.2713	-1.03373	2.0056e-05	0.00197287
ENSMUST00000109557	Fam161a-203	protein_coding	11	23008465	23023741	+	21.2298	18.5447	5.64358	11.3157	-1.34917	0.042054	0.468719
ENSMUST00000109619	Cep250-204	protein_coding	2	155956558	155998900	+	7.54625	13.7197	5.09604	5.91379	-1.08811	0.00405516	0.0987033
ENSMUST00000109625	Cbx6-202	protein_coding	15	79826141	79834237	-	4.99081	4.23931	0	0.934285	-3.39859	0.0482056	0.514054
ENSMUST00000109813	Camk2b-209	protein_coding	11	5969644	6065748	-	30.3093	22.1934	11.3004	10.2326	-1.41226	3.13684e-06	0.000405821
ENSMUST00000110007	Slc24a3-202	protein_coding	2	145167754	145642166	+	7.33512	6.29687	0.687348	2.76868	-2.09589	0.0270995	0.354248
ENSMUST00000110116	Plcb1-202	protein_coding	2	134786159	135475258	+	1.61027	1.28229	0.188555	0.182556	-3.07487	0.0351832	0.418482
ENSMUST00000110168	Zhx1-202	protein_coding	15	58047003	58076489	-	0	0.179471	1.91821	1.1692	3.92079	0.0486196	0.517132
ENSMUST00000110224	Ttll5-205	protein_coding	12	85824978	86053759	+	2.12115	1.38891	0	0.110044	-5.10649	0.0102619	0.1817
ENSMUST00000110297	Oxr1-204	protein_coding	15	41447482	41861048	+	10.0814	11.3696	0	1.05633	-4.4534	0.00107739	0.0384243
ENSMUST00000110492	Prag1-201	protein_coding	8	36094828	36147787	+	2.18093	2.04497	23.1356	21.0309	3.25539	1.24657e-16	1.12568e-13
ENSMUST00000110512	AA467197-202	protein_coding	2	122637915	122641085	+	0	0.124554	12.6846	15.945	7.58927	0.000231398	0.0126462
ENSMUST00000110520	Trim9-201	protein_coding	12	70244542	70347332	-	7.55444	6.06571	1.0326	1.91745	-2.32546	0.0086712	0.162724
ENSMUST00000110536	Arid4b-204	protein_coding	13	14063785	14199367	+	0	0.016175	3.38423	1.04639	7.55545	0.000167727	0.0101379
ENSMUST00000110639	Map1a-202	protein_coding	2	121295454	121309438	+	5.55376	7.00284	2.48695	2.2683	-1.53664	0.000560788	0.0243229
ENSMUST00000110657	Tubgcp4-202	protein_coding	2	121171268	121194211	+	0	0.117395	2.95928	0.406464	4.75554	0.0423717	0.471562
ENSMUST00000110969	Fam155a-201	protein_coding	8	9205902	9771161	-	9.662	8.44844	3.73041	3.0439	-1.54948	0.0414077	0.464035
ENSMUST00000111178	Efr3b-201	protein_coding	12	3962554	4038915	-	6.22054	9.30831	1.54868	2.24561	-2.16683	0.000329218	0.0165779
ENSMUST00000111194	Cd44-207	protein_coding	2	102811141	102901665	-	4.22119	4.0049	26.267	21.0327	2.39124	5.08559e-13	2.44276e-10
ENSMUST00000111214	Ifi204-201	protein_coding	1	173747293	173766919	-	1.97871	2.56665	13.2481	12.1013	2.34548	0.00954545	0.17274
ENSMUST00000111288	Caln1-203	protein_coding	5	130448801	130847412	+	2.66162	2.01582	0.252809	0.603101	-2.56586	0.0151723	0.237204
ENSMUST00000111332	Pcp4l1-201	protein_coding	1	171173262	171196268	-	43.2902	43.5374	19.1088	17.6727	-1.37009	0.000524976	0.0232302
ENSMUST00000111393	Ncor2-203	protein_coding	5	125017155	125179180	-	1.67669	3.16445	0.0272249	0	-7.59726	2.4571e-06	0.00033018
ENSMUST00000111529	Ablim1-207	protein_coding	19	57032890	57119009	-	8.74647	4.52156	18.4594	14.9622	1.21	0.00102168	0.0369334
ENSMUST00000111810	Rgs8-202	protein_coding	1	153665709	153697667	+	25.3541	23.5017	8.24065	9.03301	-1.62729	1.29913e-10	4.92916e-08
ENSMUST00000111836	Smg7-203	protein_coding	1	152838870	152902646	-	5.41124	3.66731	0.456223	0.759424	-3.00399	0.010446	0.18395
ENSMUST00000111891	Arhgdib-202	protein_coding	6	136924001	136941899	-	0	0.0564857	1.70866	2.98508	6.69303	0.0120618	0.201831
ENSMUST00000111978	Taok3-203	protein_coding	5	117120129	117275217	+	16.4815	17.4642	8.79415	8.40462	-1.11242	0.00151246	0.0491641
ENSMUST00000112254	Vwf-203	protein_coding	6	125552948	125686679	+	0.817334	0.905331	4.19595	3.85432	2.09122	0.00768633	0.151482
ENSMUST00000112327	Rbbp7-203	protein_coding	X	162760421	162778756	+	9.36754	13.6392	32.2667	27.9901	1.25176	0.0152026	0.237382
ENSMUST00000112329	Pde6c-202	protein_coding	19	38132781	38183958	+	24.8706	32.5695	15.0192	12.1882	-1.21469	0.00048254	0.0218879
ENSMUST00000112471	Map7d2-203	protein_coding	X	159414572	159498757	+	8.74274	9.87653	3.49517	3.28608	-1.59027	0.0246546	0.332094
ENSMUST00000112635	Galnt13-203	protein_coding	2	54436387	55118309	+	3.5172	2.45309	0.651247	0	-3.3396	0.0343858	0.412182
ENSMUST00000112656	Synpr-202	protein_coding	14	13454029	13615459	+	0	0.127093	2.37992	3.24241	5.36176	0.00987381	0.177191
ENSMUST00000112658	Cadps-203	protein_coding	14	12372565	12823079	-	31.4892	30.6088	13.9023	13.8977	-1.28936	5.79158e-10	1.90873e-07
ENSMUST00000112696	Zfp644-204	protein_coding	5	106616739	106696830	-	13.1543	11.7552	8.29869	4.46403	-1.09927	0.00685938	0.140457
ENSMUST00000112871	Cxcl12-203	protein_coding	6	117168574	117181366	+	0	0.029866	1.43043	0.190486	5.7998	0.0218238	0.305882
ENSMUST00000112958	Kif1a-202	protein_coding	1	93017751	93101831	-	6.33999	6.44262	1.78904	2.83091	-1.59352	0.0187577	0.275581
ENSMUST00000113067	Zcchc18-203	protein_coding	X	136993155	136996378	+	31.5315	24.0372	10.3337	12.4505	-1.41047	0.00149629	0.0487437
ENSMUST00000113122	Brpf1-204	protein_coding	6	113307137	113324857	+	8.79601	7.35897	2.48986	2.98204	-1.6873	0.0115345	0.196155
ENSMUST00000113203	Hnrnph2-205	protein_coding	X	134601225	134607060	+	0	0.26264	5.35759	3.20299	4.89194	0.0132693	0.215589
ENSMUST00000113446	Prickle2-203	protein_coding	6	92370910	92534861	-	7.51408	5.56957	3.58193	3.22591	-1.0685	0.0273107	0.356394
ENSMUST00000113457	Col4a3-201	protein_coding	1	82586976	82722059	+	1.63601	1.59108	0.374891	0.274	-2.44449	0.048512	0.516109
ENSMUST00000113498	Fbln2-202	protein_coding	6	91212455	91272539	+	0.0698771	0.0503554	2.95506	3.42274	5.54508	0.000361434	0.0176232
ENSMUST00000113631	Rtl5-201	protein_coding	X	102066544	102071196	-	1.83944	2.43249	0	0.348023	-3.70614	0.0478213	0.511049
ENSMUST00000113719	Sptan1-205	protein_coding	2	29965560	30031448	+	1.72514	3.28989	0	0.510227	-3.41913	0.033722	0.407216
ENSMUST00000113769	Arr3-201	protein_coding	X	100605497	100618493	+	70.6506	56.3719	8.74472	7.99611	-3.04966	2.81065e-13	1.45867e-10
ENSMUST00000114013	Map2-204	protein_coding	1	66321719	66439188	+	16.3084	17.8695	8.32706	8.89335	-1.11993	5.72927e-05	0.00455427
ENSMUST00000114064	Crygc-202	protein_coding	1	65071531	65073521	-	0.0662805	0	2.23466	2.99416	5.59778	0.0298987	0.377716
ENSMUST00000114237	Acox3-203	protein_coding	5	35583051	35612607	+	0	0.110755	1.83467	1.06681	4.61169	0.0346175	0.413263
ENSMUST00000114270	Dok7-203	protein_coding	5	35056862	35080964	+	1.88295	1.96909	9.45217	8.15795	2.05833	0.0321807	0.395135
ENSMUST00000114457	Nfkbiz-203	protein_coding	16	55811375	55838899	-	0.0323045	0	2.32853	0.576942	6.14535	0.00556822	0.121634
ENSMUST00000114482	Il1rn-201	protein_coding	2	24345310	24350936	+	0.592319	0	5.65149	5.83643	4.16023	0.0254105	0.338839
ENSMUST00000114573	Sidt2-202	protein_coding	9	45937875	45954977	-	4.23633	6.84299	14.3522	12.5018	1.13822	0.0330623	0.401218
ENSMUST00000114641	Cntnap2-202	protein_coding	6	45060061	47304213	+	2.86055	2.92224	0.307131	0.359927	-3.24658	0.000568183	0.0245258
ENSMUST00000114768	Fhl1-202	protein_coding	X	56779730	56792588	+	3.79241	1.18937	0	0.19124	-4.69794	0.0364636	0.428184
ENSMUST00000114840	Thy1-201	protein_coding	9	44043384	44048579	+	35.6539	33.0761	8.37175	9.11239	-2.10288	3.52781e-05	0.003137
ENSMUST00000114888	Hmga1-201	protein_coding	17	27556585	27563668	+	4.99895	9.52035	42.1569	47.7356	2.49342	3.06364e-06	0.000397489
ENSMUST00000115011	Lman2l-202	protein_coding	1	36423186	36445271	-	10.4332	10.4365	1.60629	4.00093	-2.01607	0.0363813	0.427663
ENSMUST00000115021	Cald1-203	protein_coding	6	34709442	34775473	+	4.2762	3.36801	9.07937	10.9568	1.26484	0.0497259	0.52531
ENSMUST00000115094	Xiap-203	protein_coding	X	42067836	42109656	+	31.3559	30.3198	13.5234	13.9465	-1.29634	9.20114e-12	3.95658e-09
ENSMUST00000115095	Xiap-204	protein_coding	X	42068398	42109656	+	4.94426	7.7062	0.622188	1.99975	-2.39704	0.00227439	0.0649929
ENSMUST00000115124	Tnk2-205	protein_coding	16	32644581	32683493	+	9.88941	13.5671	7.15322	2.99132	-1.35232	0.0167512	0.254743
ENSMUST00000115275	Ccdc136-202	protein_coding	6	29396630	29426953	+	16.9603	11.6961	6.47196	5.38043	-1.40016	0.0131422	0.213832
ENSMUST00000115342	Timp1-202	protein_coding	X	20870166	20874733	+	12.9546	15.9432	62.6473	57.0929	1.91492	0.00105579	0.0377452
ENSMUST00000115443	Met-203	protein_coding	6	17463800	17573980	+	1.00084	1.00972	5.10445	4.4248	2.11059	0.0111409	0.192434
ENSMUST00000115588	Slc36a4-202	protein_coding	9	15709738	15738579	+	1.27851	0.536047	0.0540505	0	-5.09409	0.0427139	0.474201
ENSMUST00000115634	Diaph1-205	protein_coding	18	37843601	37935476	-	2.53433	1.42803	6.34225	9.58188	1.88978	0.00572748	0.123839
ENSMUST00000115816	Celf4-202	protein_coding	18	25477632	25753983	-	23.9422	24.4797	14.673	11.371	-1.02858	0.00054528	0.0238565
ENSMUST00000116273	Kdm1a-203	protein_coding	4	136550540	136602723	-	0.053941	0.979561	6.09869	3.38593	3.01655	0.0469481	0.504944
ENSMUST00000116304	Ctss-202	protein_coding	3	95526786	95556403	+	43.7968	45.0098	147.463	167.596	1.69766	4.91155e-16	3.89055e-13
ENSMUST00000117102	Fzd10-201	protein_coding	5	128600844	128604093	+	5.51666	5.29582	0.769055	1.63902	-2.28665	0.041161	0.462245
ENSMUST00000117160	Cdh13-201	protein_coding	8	118283733	119324921	+	3.19365	3.27453	16.2845	14.1523	2.10174	0.000204004	0.0115862
ENSMUST00000117373	Postn-204	protein_coding	3	54361109	54391034	+	0.116973	0	2.99183	2.96295	5.44868	0.00594099	0.127189
ENSMUST00000117399	Msn-201	protein_coding	X	96096042	96168552	+	18.5292	18.5766	45.5633	42.3705	1.11387	2.67899e-07	4.72497e-05
ENSMUST00000117624	Ttc13-202	protein_coding	8	124671332	124721964	-	0	0.0787376	1.12737	1.46353	4.84539	0.0289771	0.370426
ENSMUST00000118003	Spock3-203	protein_coding	8	62951232	63356860	+	13.1903	6.86834	1.15424	4.18695	-2.01862	0.0319788	0.393856
ENSMUST00000118287	Prpf40b-202	protein_coding	15	99303284	99317007	+	9.70986	9.13281	3.11982	3.58186	-1.61821	0.0400241	0.453141
ENSMUST00000118310	N6amt1-203	protein_coding	16	87354227	87368742	+	5.29713	4.56697	0.665775	0	-4.01974	0.0397419	0.450738
ENSMUST00000119120	Camta2-205	protein_coding	11	70669464	70687955	-	0	0.36703	3.69025	3.90793	4.19944	0.014593	0.230462
ENSMUST00000119481	Lrfn5-202	protein_coding	12	61523948	61857928	+	2.80523	1.61722	0.417452	0.0707295	-3.31529	0.0465898	0.50292
ENSMUST00000120071	Psd3-206	protein_coding	8	67689089	67818295	-	5.13932	4.07581	2.05997	2.44954	-1.15562	0.0439603	0.483403
ENSMUST00000120356	Araf-202	protein_coding	X	20848578	20852889	+	28.7148	22.3697	13.1859	7.70987	-1.42309	0.0293694	0.373222
ENSMUST00000120388	Il33-202	protein_coding	19	29925114	29960718	+	16.7403	21.5508	86.418	74.2269	1.93358	3.01066e-16	2.47153e-13
ENSMUST00000120531	Stxbp6-202	protein_coding	12	44852488	45074112	-	1.79255	1.68901	0	0.212617	-4.10331	0.0384211	0.44175
ENSMUST00000120537	Bcl3-201	protein_coding	7	19808462	19822770	-	7.76191	6.85119	33.0113	42.6837	2.2466	6.23306e-06	0.000740603
ENSMUST00000120655	Mmp12-203	protein_coding	9	7344397	7358464	+	0	0.354319	6.62565	6.25131	5.00747	0.0118165	0.199226
ENSMUST00000121184	Dpysl4-202	protein_coding	7	139089247	139101777	+	18.891	17.974	8.6294	9.2355	-1.17395	0.0186683	0.274647
ENSMUST00000121334	Septin8-204	protein_coding	11	53519770	53549565	+	11.7448	9.53436	2.84537	4.22951	-1.71251	0.0331567	0.402111
ENSMUST00000121357	Gramd1b-204	protein_coding	9	40293233	40346290	-	8.46781	8.64744	3.94814	2.8123	-1.47447	0.000964527	0.0354205
ENSMUST00000121693	Rab27b-203	protein_coding	18	69979131	70141605	-	2.51352	2.50445	0.253212	0.865772	-2.28614	0.0490711	0.520708
ENSMUST00000121759	Synj1-203	protein_coding	16	90936092	91011308	-	5.37225	5.6929	0.412392	0	-4.883	0.00049431	0.0222755
ENSMUST00000121820	Spock2-201	protein_coding	10	60106219	60135198	+	40.0758	36.3053	18.0605	18.0449	-1.20956	1.5852e-10	5.91515e-08
ENSMUST00000122103	Rab11fip3-203	protein_coding	17	25989036	26069545	-	12.0267	10.4783	6.71072	2.53328	-1.42131	0.00762787	0.150461
ENSMUST00000122148	Bahcc1-203	protein_coding	11	120232947	120292282	+	2.85521	2.77687	0.330184	0.66436	-2.61983	0.0033871	0.0861096
ENSMUST00000122171	Dpp6-204	protein_coding	5	27049199	27727501	+	2.40632	3.41858	0.29974	0.144456	-3.84085	0.00600978	0.127994
ENSMUST00000124444	Cend1-202	protein_coding	7	141426446	141429491	-	25.7707	25.0988	13.198	10.8688	-1.21106	0.0290678	0.371008
ENSMUST00000125716	Gnao1-203	protein_coding	8	93810840	93968956	+	30.8738	32.6526	14.6436	17.9099	-1.09301	8.8417e-05	0.00640789
ENSMUST00000126534	Ucp2-202	protein_coding	7	100493337	100502020	+	2.22754	1.95853	7.31982	7.53341	1.69752	0.041642	0.465506
ENSMUST00000127417	Dock7-205	protein_coding	4	98936855	99120762	-	1.76675	2.81474	7.0919	7.1296	1.49814	0.0129193	0.211963
ENSMUST00000128136	Hcfc1-203	protein_coding	X	73942795	73949253	-	0.256437	0.483829	8.09022	3.74714	3.8391	0.00201237	0.0602124
ENSMUST00000128839	Cln8-203	protein_coding	8	14889359	14894919	+	0	0.114914	3.24436	5.65402	5.97098	0.0210402	0.298175
ENSMUST00000130238	Prkci-203	protein_coding	3	31005193	31034513	+	2.70865	2.58988	0.0768063	0	-5.85571	0.0227726	0.314622
ENSMUST00000130360	Synpo-206	protein_coding	18	60593990	60629853	-	0	0.145052	1.78252	1.75117	4.43383	0.0243401	0.329134
ENSMUST00000131086	Arhgap22-203	protein_coding	14	33250390	33343303	+	0	0.131562	1.06124	3.53623	5.01848	0.0497611	0.525493
ENSMUST00000131447	E130218I03Rik-204	protein_coding	4	134243778	134245519	+	74.8235	70.5239	37.9715	38.4875	-1.05575	0.00660672	0.136772
ENSMUST00000131802	Lcp1-206	protein_coding	14	75190329	75230816	+	2.14443	1.15819	9.74935	7.84942	2.28933	0.00908997	0.167656
ENSMUST00000131996	Rgs17-204	protein_coding	10	5825663	5922386	-	1.8363	1.51727	0.110524	0.45206	-2.6867	0.0430438	0.476925
ENSMUST00000135383	Engase-202	protein_coding	11	118476829	118489209	+	4.35181	2.62392	0.626621	0	-3.60489	0.0384811	0.442214
ENSMUST00000135573	Prdx1-204	protein_coding	4	116685544	116700822	+	29.1584	27.0753	65.1675	60.2251	1.02755	1.37781e-05	0.00146427
ENSMUST00000135934	Stt3a-204	protein_coding	9	36732426	36754867	-	0	0.137357	3.18549	2.19017	5.04965	0.041973	0.468323
ENSMUST00000136521	Stum-201	protein_coding	1	180432387	180483467	-	1.52129	1.58153	0	0.216151	-3.94531	0.0356243	0.421839
ENSMUST00000137024	Sirt3-203	protein_coding	7	140865020	140878147	-	3.35091	2.03348	0.136693	0	-5.27831	0.0324241	0.396206
ENSMUST00000137768	Pde6h-202	protein_coding	6	136954523	136968865	+	12.8452	14.1964	4.84293	5.96173	-1.45194	7.66083e-05	0.00578419
ENSMUST00000138037	Irf9-205	protein_coding	14	55604579	55610030	+	8.8641	9.0027	20.8724	22.6805	1.15741	0.0290884	0.371008
ENSMUST00000139434	Pcmtd2-206	protein_coding	2	181840833	181846611	+	6.9976	3.75369	0	0.471748	-4.56094	0.0264903	0.3483
ENSMUST00000139518	Slbp-205	protein_coding	5	33643222	33652300	-	2.96309	0.471236	0	0.107341	-5.11484	0.0385996	0.442941
ENSMUST00000139976	Plch2-207	protein_coding	4	154983377	155010984	-	28.7955	36.1014	16.4197	18.1044	-1.04345	1.76888e-06	0.000251945
ENSMUST00000141156	Mgarp-203	protein_coding	3	51388412	51396738	-	18.3285	24.7739	4.5418	2.39408	-2.78006	0.00358872	0.0899191
ENSMUST00000141856	Ttc3-212	protein_coding	16	94370751	94422296	+	9.4135	8.48572	0	1.07885	-4.17594	0.0381713	0.440335
ENSMUST00000144479	Togaram2-204	protein_coding	17	71686701	71729543	+	0.0657007	0.348466	3.23865	6.00497	4.30438	0.00535421	0.118678
ENSMUST00000145270	Pcnx3-210	protein_coding	19	5673292	5684669	-	5.12743	1.64221	0	0.199506	-5.17997	0.0124682	0.206706
ENSMUST00000145462	Guca1b-202	protein_coding	17	47385404	47392093	+	47.3938	42.8626	17.6695	26.949	-1.13954	0.00444089	0.10487
ENSMUST00000146443	Epb41-216	protein_coding	4	131923413	131967845	-	1.85618	0	13.7535	10.2311	3.58729	0.0123704	0.205285
ENSMUST00000146468	Lgals3-203	protein_coding	14	47373964	47385794	+	0.49191	2.53047	90.4908	105.702	5.88713	5.26919e-18	5.40703e-15
ENSMUST00000146865	Prkar2b-203	protein_coding	12	31958480	32060589	-	0	0.0149282	1.80628	1.60502	7.11126	0.00183016	0.0556079
ENSMUST00000147483	Opn1sw-203	protein_coding	6	29377384	29380431	-	134.662	127.585	12.0378	8.81577	-3.78474	1.79302e-43	5.39712e-40
ENSMUST00000147695	Lonrf2-202	protein_coding	1	38793645	38836711	-	6.7411	8.13012	3.03418	5.04711	-1.00675	0.045952	0.498985
ENSMUST00000148486	Dlgap1-211	protein_coding	17	70522136	70821409	+	3.82879	5.46952	1.27819	0.476546	-2.54822	0.0116108	0.196935
ENSMUST00000149967	Rab3il1-208	protein_coding	19	10015044	10035461	+	0.193579	0	7.30403	3.49421	5.64076	0.00291386	0.0773449
ENSMUST00000150096	Ptprf-206	protein_coding	4	118209005	118236445	-	7.83596	5.86372	2.07138	3.01664	-1.54873	0.0377575	0.437349
ENSMUST00000150134	Phospho1-202	protein_coding	11	95824499	95830701	+	4.95014	4.51847	0	0.36114	-4.6915	0.0375729	0.43645
ENSMUST00000150135	Prkag2-210	protein_coding	5	24869255	24908509	-	3.1904	1.47142	0	0.143645	-5.05453	0.0356498	0.42203
ENSMUST00000150649	Ifi213-202	protein_coding	1	173566283	173599074	-	0.0885669	0	1.73328	0.713344	4.53903	0.0426204	0.473395
ENSMUST00000151120	Ctsd-202	protein_coding	7	142375911	142388038	-	241.551	222.548	579.278	616.218	1.23683	1.15156e-22	1.48555e-19
ENSMUST00000151698	Laptm5-207	protein_coding	4	130913125	130936141	+	6.27176	5.25265	22.981	21.0614	1.80427	0.00085424	0.0324935
ENSMUST00000152420	Osgin1-206	protein_coding	8	119437118	119446256	+	0.748556	1.21299	6.4682	6.9501	2.63359	0.0477077	0.510559
ENSMUST00000153060	Rit2-203	protein_coding	18	30974315	31317133	-	41.9337	43.0669	19.4799	22.1567	-1.15856	0.0010133	0.0367347
ENSMUST00000154138	Trim37-204	protein_coding	11	87190074	87218258	+	3.8689	2.39139	0	0.293315	-4.43751	0.0447138	0.489423
ENSMUST00000154276	Synj1-208	protein_coding	16	90936106	90950419	-	4.26376	5.18332	12.0289	12.2208	1.22673	0.046608	0.50292
ENSMUST00000156333	Piezo1-209	protein_coding	8	122481698	122551329	-	0.0345474	0.022762	2.07135	1.82508	5.95975	0.000125027	0.00813417
ENSMUST00000159216	Selenop-203	protein_coding	15	3270921	3280507	+	7.84036	11.1261	32.2762	35.8698	1.7109	0.000199127	0.0114192
ENSMUST00000159447	Ubn2-203	protein_coding	6	38491004	38524825	+	0.17621	0.379254	2.1169	3.96156	3.31189	0.0318556	0.393024
ENSMUST00000159861	Pappa2-202	protein_coding	1	158711727	158958367	-	1.90502	1.16459	0.158551	0.0805907	-3.80184	0.00519515	0.116526
ENSMUST00000160013	Gng2-204	protein_coding	14	19872559	19977249	-	11.6835	13.0066	4.70851	4.1768	-1.60685	0.00428122	0.102168
ENSMUST00000160433	Kcnc1-203	protein_coding	7	46397648	46438704	+	10.3594	8.71383	1.9276	2.33597	-2.28507	0.00688193	0.140701
ENSMUST00000160609	Galnt17-202	protein_coding	5	130963676	131308076	-	1.31215	0.390429	0	0.0296449	-5.98593	0.0148668	0.233174
ENSMUST00000160616	Tmem163-203	protein_coding	1	127486558	127678021	-	1.16027	1.39061	0	0.0160386	-6.87832	0.00406944	0.0988376
ENSMUST00000160953	Sphkap-205	protein_coding	1	83254139	83408200	-	8.84998	10.3417	3.04215	4.95445	-1.39028	0.000462045	0.0212226
ENSMUST00000161356	Reln-207	protein_coding	5	21884454	22344702	-	11.657	11.6056	5.716	4.739	-1.28554	1.40629e-07	2.65672e-05
ENSMUST00000161653	Csmd3-207	protein_coding	15	47581723	48001621	-	0.889554	1.34874	0	0.121489	-4.30594	0.0228458	0.314892
ENSMUST00000161776	Serpini1-203	protein_coding	3	75557547	75616709	+	0	0.180116	4.66142	3.17284	5.15636	0.0253932	0.33878
ENSMUST00000161846	Ctnna2-205	protein_coding	6	76881637	77979699	-	7.61199	3.77141	0.352108	0.689384	-3.54532	0.00164448	0.0515282
ENSMUST00000162252	Glb1l2-205	protein_coding	9	26765203	26802585	-	6.88609	4.97555	0.960687	1.08031	-2.66692	0.0385271	0.442457
ENSMUST00000162269	Plch1-210	protein_coding	3	63696237	63851257	-	5.88077	5.58609	0.699561	3.31063	-1.63139	0.0450339	0.492092
ENSMUST00000162424	Panx2-203	protein_coding	15	89059747	89070907	+	5.44278	5.87558	0.792706	1.99815	-2.14052	0.0468853	0.504508
ENSMUST00000162567	Glcci1-206	protein_coding	6	8520020	8593621	+	6.56249	2.94098	0.690975	0	-3.93539	0.0468112	0.504389
ENSMUST00000162606	Pcmt1-208	protein_coding	10	7629373	7663608	-	6.42957	2.9348	0	0.695558	-3.85485	0.0316926	0.392031
ENSMUST00000163238	Mdm1-202	protein_coding	10	118141859	118168381	+	12.8399	9.54027	0	1.59307	-3.90961	0.00967878	0.174663
ENSMUST00000163419	Scaf4-202	protein_coding	16	90228951	90284308	-	7.50063	4.07768	0	0.643046	-4.25254	0.00658839	0.136472
ENSMUST00000164751	Cep290-201	protein_coding	10	100488289	100573655	+	0	0.426458	6.1732	6.67482	4.75881	0.000520815	0.0231223
ENSMUST00000164877	Rims1-207	protein_coding	1	22286915	22315805	-	18.7434	20.4084	0.0411151	1.48612	-4.78934	5.43669e-05	0.00437561
ENSMUST00000164930	Map4-204	protein_coding	9	110052048	110083946	+	43.6605	46.6847	20.6542	25.3524	-1.1027	1.59446e-08	3.82932e-06
ENSMUST00000164993	Inhba-202	protein_coding	13	16014475	16027211	+	0.0265295	0	1.35709	0.64103	5.29936	0.0382734	0.441078
ENSMUST00000165033	Egr1-202	protein_coding	18	34861207	34864956	+	11.0094	10.568	71.2822	76.5967	2.64725	5.55362e-33	1.19405e-29
ENSMUST00000165096	Mvp-202	protein_coding	7	126986860	127014621	-	7.39211	6.37999	17.4041	21.6753	1.37899	0.00876335	0.163633
ENSMUST00000165239	Cic-207	protein_coding	7	25282810	25291342	+	7.27828	5.93313	0.687175	0	-4.41725	0.00509548	0.115148
ENSMUST00000165311	Cnnm1-201	protein_coding	19	43440436	43497210	+	6.02375	6.06331	2.44362	2.16584	-1.52181	0.0446749	0.489117
ENSMUST00000165470	Slc6a2-202	protein_coding	8	92960079	93001667	+	3.3291	3.23895	26.7159	28.4617	2.94123	1.89317e-26	3.16587e-23
ENSMUST00000165576	Fam3c-205	protein_coding	6	22306520	22356166	-	30.6452	29.8395	12.0985	15.0041	-1.28527	0.000156015	0.00967794
ENSMUST00000165738	Parp10-202	protein_coding	15	76233003	76243420	-	0.590323	0.250033	4.72011	3.82227	3.23003	0.0184337	0.272439
ENSMUST00000165774	Gbp2-201	protein_coding	3	142620602	142638008	+	15.4935	13.6258	35.3318	31.3004	1.06464	0.00204749	0.0608601
ENSMUST00000165860	Ubr4-212	protein_coding	4	139380659	139489530	+	10.2372	12.0996	6.68669	4.10824	-1.18671	2.35158e-06	0.000318847
ENSMUST00000166468	Ptprk-201	protein_coding	10	28074820	28597397	+	3.32284	2.91509	0.351192	0.289754	-3.40535	0.00322491	0.0832996
ENSMUST00000166610	Rbfox2-203	protein_coding	15	77078991	77153812	-	12.614	12.4948	6.39262	6.46382	-1.09573	0.00088465	0.0332303
ENSMUST00000166713	Cpeb2-204	protein_coding	5	43233170	43289723	+	0.903435	1.53957	0	0.0477541	-5.75187	0.00424178	0.101548
ENSMUST00000167103	Nrxn3-208	protein_coding	12	88723109	90332897	+	3.4874	1.88589	0.196949	0.945081	-2.33867	0.0471982	0.506749
ENSMUST00000167204	Dclk1-203	protein_coding	3	55242526	55471316	+	2.32946	3.62517	7.49066	7.46904	1.19199	0.0472139	0.506749
ENSMUST00000167824	Rab3c-201	protein_coding	13	110054187	110280150	-	10.2754	11.7202	2.28982	3.16934	-2.13909	1.01426e-08	2.60198e-06
ENSMUST00000168406	Tmem176a-202	protein_coding	6	48841583	48845365	+	0.597623	2.11025	17.9778	25.8199	3.86048	0.00135512	0.045457
ENSMUST00000169169	Tnnc1-202	protein_coding	14	31208312	31211729	+	0	0.84329	12.4929	7.09257	4.35751	0.0326596	0.397791
ENSMUST00000169256	D630045J12Rik-206	protein_coding	6	38123176	38254009	-	7.03059	3.54358	0	0.808153	-3.80725	0.00536097	0.118712
ENSMUST00000169385	Rai14-202	protein_coding	15	10568969	10714567	-	1.67062	1.8771	6.76815	8.55156	1.97845	0.00931399	0.17012
ENSMUST00000169486	Ebf3-204	protein_coding	7	137193673	137314445	-	3.26524	2.81894	0	0.452257	-3.8529	0.0243278	0.329134
ENSMUST00000169582	Usf3-204	protein_coding	16	44173397	44227463	+	0	0.00742147	4.80046	5.54828	10.2857	1.0122e-24	1.47425e-21
ENSMUST00000169851	Map4-206	protein_coding	9	109931800	110005739	+	13.2897	16.7889	6.92469	6.46762	-1.30165	0.00984028	0.176841
ENSMUST00000170091	Msr1-202	protein_coding	8	39603454	39642673	-	0.111561	0.257261	3.13875	4.85215	4.31687	0.00349962	0.0882252
ENSMUST00000170156	Ryr2-202	protein_coding	13	11553103	12106945	-	2.25099	2.35617	0.754522	1.23182	-1.33797	0.0376921	0.437279
ENSMUST00000170468	Pus1-207	protein_coding	5	110773668	110780615	-	0.107453	0	3.71651	3.52769	5.75462	0.00708094	0.143368
ENSMUST00000170695	Pcdh10-202	protein_coding	3	45378427	45423711	+	4.57659	3.76024	0.49828	1.06614	-2.53017	0.00235625	0.0666586
ENSMUST00000170737	Cacna2d2-208	protein_coding	9	107400069	107529343	+	5.72851	5.70154	2.01655	2.28578	-1.53792	0.0431656	0.477571
ENSMUST00000170998	Scn2b-202	protein_coding	9	45117782	45130070	+	6.6822	8.60868	0.911579	1.83052	-2.60588	0.00138542	0.0460627
ENSMUST00000171470	Lox-202	protein_coding	18	52516069	52529867	-	0	0.052339	2.71259	1.88847	6.25921	0.00187508	0.0566301
ENSMUST00000171937	Arhgap35-202	protein_coding	7	16496252	16614937	-	9.96733	13.2507	6.4805	5.71284	-1.06538	0.00438259	0.104147
ENSMUST00000172237	Ednrb-202	protein_coding	14	103814626	103843696	-	1.74905	1.10213	5.01264	9.45447	2.22421	0.0157003	0.242674
ENSMUST00000172362	Ppp6r3-203	protein_coding	19	3454933	3575716	-	1.34833	0.030285	4.95715	7.84593	3.11046	0.0161854	0.248061
ENSMUST00000172405	Ggnbp2-213	protein_coding	11	84832361	84870738	-	0.728771	2.394	10.343	9.80857	2.5434	0.00925245	0.16927
ENSMUST00000172448	Zfp27-206	protein_coding	7	29894079	29898863	-	3.62764	1.48296	0.0383407	0	-7.1199	0.00140872	0.0466999
ENSMUST00000172753	Hspa1b-201	protein_coding	17	34956436	34959238	-	29.2614	30.1678	151.774	154.039	2.2332	2.14392e-41	6.04999e-38
ENSMUST00000172785	H2-D1-202	protein_coding	17	35262730	35267499	+	78.5414	74.939	186.662	214.33	1.2577	1.12483e-14	7.15312e-12
ENSMUST00000174202	Il1rap-206	protein_coding	16	26581753	26702356	+	0	0.0608458	1.94281	0.258718	5.07155	0.0388425	0.444292
ENSMUST00000175858	Nptxr-203	protein_coding	15	79786352	79804709	-	7.35359	7.72255	3.56457	2.87657	-1.36031	0.0360132	0.424884
ENSMUST00000176384	Asap1-210	protein_coding	15	64088619	64382737	-	6.56018	6.06467	2.01185	1.90014	-1.82083	0.0324072	0.396197
ENSMUST00000176638	Fundc1-204	protein_coding	X	17557898	17572253	-	6.24753	2.71434	0	0.190244	-5.78881	0.0204634	0.292295
ENSMUST00000176873	Psd2-205	protein_coding	18	35965065	36014712	+	3.62523	1.90288	0	0.438321	-3.75147	0.0389874	0.445425
ENSMUST00000177840	Cd151-203	protein_coding	7	141467422	141471463	+	8.71596	6.05164	34.044	27.0208	1.92046	0.00130041	0.0441132
ENSMUST00000178510	Tcstv1-201	protein_coding	13	119893467	119894746	-	0	0.109618	1.0316	2.79658	5.00833	0.0371534	0.433468
ENSMUST00000178534	Ate1-204	protein_coding	7	130394558	130519961	-	7.02573	5.19668	0	0.0278526	-8.89167	5.80292e-05	0.0046047
ENSMUST00000180572	Agrn-206	protein_coding	4	156165778	156197488	-	6.16313	5.51794	17.9917	12.5042	1.25179	9.25351e-05	0.00662132
ENSMUST00000182283	Ptprc-203	protein_coding	1	138063407	138175306	-	0	0.15915	2.98881	4.98469	5.47745	0.00127842	0.0437352
ENSMUST00000182532	Schip1-205	protein_coding	3	68468183	68626481	+	2.36408	1.5219	0	0.144877	-4.77646	0.0282664	0.365101
ENSMUST00000182593	Prrc2c-209	protein_coding	1	162672889	162740481	-	3.84865	6.48001	0	0.557362	-4.32929	0.00171159	0.053242
ENSMUST00000185234	Scg2-202	protein_coding	1	79434669	79440042	-	74.3871	76.2614	35.9036	44.0859	-1.04135	7.93129e-07	0.000123912
ENSMUST00000185524	Armc8-202	protein_coding	9	99518804	99568649	-	4.41597	3.03508	0	0.0453346	-7.25503	0.000282477	0.0146768
ENSMUST00000185739	Cbll1-204	protein_coding	12	31484829	31499557	-	2.72481	0.806177	0	0.140428	-4.6864	0.0227791	0.314622
ENSMUST00000186622	Cacna2d4-205	protein_coding	6	119236595	119350458	+	13.8966	8.68588	2.94903	4.44524	-1.72746	0.00848921	0.160577
ENSMUST00000188995	Ms4a4a-201	protein_coding	19	11375523	11392790	+	0	0.0559451	3.15898	5.40328	6.87238	0.00463509	0.107963
ENSMUST00000189545	Rasgrf1-203	protein_coding	9	89909908	89915847	+	2.8512	3.15988	0.44527	0.760016	-2.44294	0.0468266	0.504389
ENSMUST00000190255	Mdfic-207	protein_coding	6	15720661	15802165	+	0.13005	0.218106	2.46035	1.62708	3.43878	0.0419977	0.468323
ENSMUST00000190512	Tcstv1-202	protein_coding	13	119893388	119894785	-	0.417226	0.694871	9.32402	10.8119	4.01364	0.0155263	0.240655
ENSMUST00000191275	Erbin-207	protein_coding	13	103819607	103920295	-	8.27054	11.3135	3.27021	6.63933	-1.10991	0.034022	0.40898
ENSMUST00000191837	Pcdh7-203	protein_coding	5	57717967	58133230	+	3.7724	4.31765	1.29372	1.31943	-1.761	0.0128292	0.210982
ENSMUST00000193074	Enah-210	protein_coding	1	181905506	182014404	-	0.86437	1.40002	0.0239265	0	-6.51783	0.0101023	0.179508
ENSMUST00000193361	Pcdh15-237	protein_coding	10	73821883	74633598	+	0	0.112756	0.682164	2.34675	4.5852	0.0169306	0.256355
ENSMUST00000193632	Dclk2-206	protein_coding	3	86787212	86920170	-	2.04902	1.02109	0	0.0547276	-5.62107	0.0130969	0.213645
ENSMUST00000193979	Unc50-207	protein_coding	1	37430186	37437270	+	5.65312	4.34539	0	0.208384	-5.56465	0.0121345	0.202546
ENSMUST00000195355	Pcdh8-204	protein_coding	14	79766780	79771312	-	4.27101	1.61625	0	0.149565	-5.33497	0.00557886	0.121745
ENSMUST00000196111	Arpc1b-211	protein_coding	5	145114312	145128073	+	4.10292	5.77078	28.1804	27.8187	2.36605	0.00202838	0.0605712
ENSMUST00000196324	Nhlh2-202	protein_coding	3	102010076	102014717	+	12.1829	13.6052	4.20458	3.17154	-1.94005	0.00909455	0.167672
ENSMUST00000198400	Klhl18-205	protein_coding	9	110425928	110462480	-	17.6493	12.0606	8.36824	6.79922	-1.09638	0.00577911	0.124598
ENSMUST00000199548	Map4-215	protein_coding	9	110067584	110082497	+	18.39	12.0053	1.77315	5.23823	-2.22631	0.0366331	0.429727
ENSMUST00000199803	Nbea-209	protein_coding	3	55625199	55690940	-	3.26116	5.73557	12.899	11.8546	1.3216	0.0414982	0.464819
ENSMUST00000199854	Sh3glb1-205	protein_coding	3	144691346	144720205	-	5.58609	9.28136	30.8732	25.4604	1.7793	0.0131223	0.213768
ENSMUST00000200317	Zfp804b-202	protein_coding	5	6769010	7344756	-	1.31855	1.86869	0	0.0769563	-5.3582	0.00899907	0.166442
ENSMUST00000201083	Medag-202	protein_coding	5	149413840	149431702	+	0.744705	1.05141	0.0706767	0	-4.92346	0.0362798	0.426885
ENSMUST00000201681	Grm2-203	protein_coding	9	106644885	106656082	-	2.28663	1.48441	0	0.0201869	-6.94851	0.00308012	0.0804351
ENSMUST00000202578	Dnm1-217	protein_coding	2	32309479	32353302	-	8.45795	14.6447	5.16743	4.00456	-1.47323	0.0467366	0.503869
ENSMUST00000202623	Slc12a5-209	protein_coding	2	164960824	164997569	+	17.2515	11.4504	5.79262	2.25354	-1.96673	0.00219063	0.0635256
ENSMUST00000203688	Magi1-206	protein_coding	6	93681478	93913554	-	6.7919	4.7909	1.80322	2.31554	-1.61418	0.0463034	0.500993
ENSMUST00000204059	Add2-209	protein_coding	6	86028704	86124409	+	6.1723	6.51078	1.72336	2.25521	-1.80051	0.00105384	0.0377336
ENSMUST00000204188	Hnrnpa2b1-210	protein_coding	6	51462760	51469772	-	0.614601	0	12.1781	8.30956	4.95343	0.00479972	0.11023
ENSMUST00000204260	Gpnmb-203	protein_coding	6	49036677	49070929	+	2.93794	1.9247	13.6237	8.94379	2.08312	0.0233764	0.320421
ENSMUST00000204626	Brpf1-210	protein_coding	6	113307313	113324623	+	4.02766	1.11027	0	0.301541	-4.18493	0.0265807	0.349184
ENSMUST00000205303	Herc2-203	protein_coding	7	56050877	56231132	+	3.99356	2.02304	0	0.44085	-3.86165	0.00640125	0.13356
ENSMUST00000205428	Kcnn4-202	protein_coding	7	24370263	24385205	+	0	0.0480927	1.84272	1.07358	5.64404	0.018375	0.272065
ENSMUST00000205546	Gabra1-205	protein_coding	11	42130939	42182163	-	17.1882	17.5056	6.29564	9.04967	-1.3031	0.00102359	0.0369434
ENSMUST00000205977	Bcl7c-205	protein_coding	7	127666796	127708639	-	0	0.209967	4.60476	1.91311	4.91823	0.0348008	0.414917
ENSMUST00000206129	Gm42372-201	protein_coding	7	16983086	16988152	+	6.6045	6.65508	2.8852	2.27076	-1.49518	0.0344516	0.412458
ENSMUST00000206780	Cdipt-206	protein_coding	7	126976378	126979403	+	7.37983	8.09822	0	0.267343	-5.82177	0.00591204	0.126647
ENSMUST00000207549	Tacc2-208	protein_coding	7	130646230	130764708	+	0	1.32596	7.04955	7.11463	3.24801	0.0387522	0.443636
ENSMUST00000207748	Ucp2-210	protein_coding	7	100493386	100498916	+	7.30582	6.07676	25.8614	26.3859	1.83877	0.0296399	0.375355
ENSMUST00000207932	Prss23-204	protein_coding	7	89509103	89527187	-	3.47629	4.49109	17.4807	19.1182	2.0661	0.00873539	0.163421
ENSMUST00000208660	Rp1-202	protein_coding	1	3999557	4409241	-	6.27423	5.31632	14.1816	13.6734	1.13612	0.016931	0.256355
ENSMUST00000209061	Zfp36-202	protein_coding	7	28376791	28379255	-	3.35699	5.31263	10.8093	16.6828	1.53213	0.0474056	0.50829
ENSMUST00000209322	Best2-202	protein_coding	8	85007202	85013591	-	0.10433	0	1.62534	1.5564	4.73671	0.0353085	0.419089
ENSMUST00000210369	Ssbp4-205	protein_coding	8	70597491	70608872	-	26.9389	21.6964	12.5637	12.1922	-1.10132	0.0456808	0.496637
ENSMUST00000211067	Ppfia3-207	protein_coding	7	45339126	45366714	-	0	0.0102454	7.30371	3.14592	9.71771	2.17206e-08	5.067e-06
ENSMUST00000212505	Psd3-213	protein_coding	8	67696890	68062227	-	1.93279	0.891407	0	0.0262002	-6.45441	0.00420953	0.100991
ENSMUST00000215784	Tln2-207	protein_coding	9	67220909	67539615	-	6.41811	5.8954	1.92486	1.31987	-2.05693	0.000400446	0.0191055
ENSMUST00000216284	Cep164-207	protein_coding	9	45766958	45803256	-	1.58248	1.56256	5.97929	7.49889	1.97171	0.016593	0.252888
ENSMUST00000216755	Cryab-205	protein_coding	9	50753020	50756636	+	72.1024	74.2392	379.36	361.765	2.2096	5.84731e-34	1.32006e-30
ENSMUST00000217444	Ccdc82-206	protein_coding	9	13246968	13292520	+	0.847931	0.306139	5.29743	3.20329	2.75299	0.0181084	0.269483
ENSMUST00000219260	Sbno2-209	protein_coding	10	80056992	80104370	-	5.16873	6.59604	19.554	22.5725	1.70748	9.20127e-07	0.000141308
ENSMUST00000220434	Ncoa1-209	protein_coding	12	4249183	4344500	-	10.2347	10.5223	4.03569	1.91748	-1.93984	0.00152134	0.0494172
ENSMUST00000220459	Kidins220-202	protein_coding	12	24974972	25058029	+	13.1619	11.2384	3.73346	8.14119	-1.15907	0.0125162	0.207308
ENSMUST00000222275	Inf2-203	protein_coding	12	112604657	112615557	+	5.21014	5.62246	16.2821	16.436	1.46353	0.014842	0.233144
ENSMUST00000222543	Zdhhc22-202	protein_coding	12	86980763	86990430	-	9.49063	8.34891	2.20675	2.41261	-2.07397	0.010636	0.186308
ENSMUST00000222740	Nqo2-204	protein_coding	13	33967153	33985639	+	0	0.0470052	0.616148	2.82669	5.86039	0.027458	0.357897
ENSMUST00000223272	Daam1-205	protein_coding	12	71831078	71992333	+	10.3303	8.8731	3.49955	5.94486	-1.14651	0.0185115	0.272874
ENSMUST00000223722	Zfp131-203	protein_coding	13	119765188	119790889	-	0	1.05304	8.31237	3.74197	3.33898	0.0463196	0.501049
ENSMUST00000224122	Spire1-204	protein_coding	18	67488774	67505734	-	0.982392	0	9.44243	5.24431	3.79819	0.014212	0.226026
ENSMUST00000224142	Cartpt-202	protein_coding	13	99898489	99901091	-	26.54	21.4583	5.9044	8.5711	-1.85237	0.0239476	0.32616
ENSMUST00000225355	Elp3-203	protein_coding	14	65530449	65593052	-	5.00641	2.98748	0	0.353712	-4.61187	0.0139245	0.223182
ENSMUST00000226068	Myof-211	protein_coding	19	37899310	38043351	-	3.06995	3.37044	16.0041	13.0741	2.04073	4.16703e-08	9.07156e-06
ENSMUST00000226342	Dgkh-202	protein_coding	14	78558750	78732776	-	3.53074	3.67858	1.70313	1.46639	-1.31698	0.00596052	0.127365
ENSMUST00000227058	Pkd1-204	protein_coding	17	24591194	24593503	+	0	0.592027	9.61753	5.93367	4.45503	0.0322716	0.395843
ENSMUST00000227759	Matn2-205	protein_coding	15	34306685	34436238	+	0	0.471764	3.93763	4.94324	4.07112	0.0193673	0.281965
ENSMUST00000227863	Ankrd28-207	protein_coding	14	31698768	31780393	-	4.59223	9.4021	20.2792	16.8371	1.26492	0.000414725	0.0196076
ENSMUST00000228371	Hsf1-207	protein_coding	15	76477445	76500972	+	7.23662	4.45006	1.39099	0.648747	-2.64665	0.0498272	0.525888
ENSMUST00000228495	Slc22a17-210	protein_coding	14	54906751	54913098	-	39.5062	39.3149	16.0421	16.4813	-1.40672	1.09653e-05	0.00119877
ENSMUST00000229038	Mgrn1-203	protein_coding	16	4886268	4937421	+	6.25581	7.15063	0	0.681833	-4.3761	0.0110286	0.191274
ENSMUST00000229854	Pcbp2-216	protein_coding	15	102470784	102498881	+	45.6239	54.3832	26.6154	17.512	-1.31761	0.000764538	0.0301535
ENSMUST00000229963	Gm5478-202	protein_coding	15	101643020	101647380	-	1.99247	0.52015	0	0.0394945	-5.79904	0.0160385	0.246394
ENSMUST00000231171	Faim2-205	protein_coding	15	99497016	99527712	-	14.1603	9.26875	6.24563	3.42511	-1.40605	0.0143934	0.227867
ENSMUST00000231669	Pacsin1-208	protein_coding	17	27685181	27711111	+	5.8306	6.34491	0.067226	0	-7.55141	3.51341e-07	5.91918e-05
ENSMUST00000232265	Hmga1-216	protein_coding	17	27556574	27563674	+	41.9391	41.8177	116.144	101.606	1.24701	3.42723e-09	9.84033e-07
ENSMUST00000232766	Myl12a-208	protein_coding	17	70994287	70998054	-	14.2869	12.924	48.4942	50.7224	1.73863	0.00757516	0.150077
ENSMUST00000234131	Slc8a1-204	protein_coding	17	81373105	81649608	-	4.14556	3.87809	2.05606	2.05641	-1.09384	0.00204584	0.0608509
ENSMUST00000234247	Tapbp-206	protein_coding	17	33919637	33929291	+	22.0914	27.5852	66.7586	64.144	1.26413	7.12105e-08	1.46814e-05
ENSMUST00000235530	H2-Eb1-203	protein_coding	17	34305867	34316674	+	0	0.560457	5.42513	4.16188	3.95852	0.0463607	0.501305
ENSMUST00000235606	Prelid2-202	protein_coding	18	41875600	41951242	-	0	0.161648	3.25984	2.45476	4.7769	0.0424142	0.471802
ENSMUST00000237714	Zfp532-224	protein_coding	18	65581444	65687646	+	1.58253	1.46812	0.190328	0	-4.16855	0.0383415	0.441159
ENSMUST00000238252	Kcnab2-216	protein_coding	4	152391739	152418407	-	14.1988	10.6169	1.32271	3.66542	-2.42906	0.0052507	0.117247
ENSMUST00000238555	Macf1-217	protein_coding	4	123349716	123573060	-	1.54782	1.22009	0	0.075575	-5.27831	0.000656457	0.0273437
ENSMUST00000238608	Dlg2-219	protein_coding	7	91672492	92449158	+	13.735	11.8869	5.62009	4.79637	-1.42803	7.06523e-06	0.00082217
ENSMUST00000238734	Plin4-203	protein_coding	17	56100591	56109803	-	0.0638798	0.265154	1.47047	2.02671	3.23561	0.0346438	0.413263
ENSMUST00000238797	Chd3-211	protein_coding	11	69344126	69348716	-	3.53006	4.77322	0	0.269712	-4.93526	0.0180644	0.268918

## Sheet: DET in JNK3KO
Differentially expressed transcripts between in PBS or NMDA excitotoxicity-induced JNK3 KO mouse retinas
TransIDs	TransName	TransBioType	Chr	Start	End	Strand	JNK3KO_PBS_S1	JNK3KO_PBS_S2	JNK3KO_NM_S1	JNK3KO_NM_S2	log2FC_EdgeRGLM	Pvalue_EdgeRGLM	Padj_EdgeRGLM
ENSMUST00000000188	Ccnd2-201	protein_coding	6	127125162	127151060	-	0.839815	0.662829	2.51667	2.4801	1.73316	0.00127853	0.0286121
ENSMUST00000000194	Ccl12-201	protein_coding	11	82101845	82103400	+	9.37453	8.91954	1.54586	1.66192	-2.50891	0.0099578	0.140892
ENSMUST00000000199	Ncs1-201	protein_coding	2	31245823	31295989	+	11.7279	11.8501	6.11681	5.64069	-1.00713	2.38745e-06	0.000162149
ENSMUST00000000208	Slfn4-201	protein_coding	11	83175186	83190216	+	2.76762	1.66983	0.119848	0	-5.23711	2.85666e-05	0.00132996
ENSMUST00000000219	Th-201	protein_coding	7	142892752	142900014	-	1.47528	2.05038	0.432256	0.354868	-2.16438	0.0382772	0.36719
ENSMUST00000000285	Dgke-201	protein_coding	11	89037582	89060748	-	7.56278	7.94933	20.3797	21.2488	1.41959	1.62609e-15	7.09609e-13
ENSMUST00000000299	Itgb2-201	protein_coding	10	77530252	77565686	+	6.54944	5.22573	2.52885	1.42049	-1.57676	0.00397866	0.0699318
ENSMUST00000000696	Cd52-201	protein_coding	4	134093536	134095082	-	22.0953	20.7322	7.07538	6.4716	-1.66274	0.0121051	0.16194
ENSMUST00000001522	Def8-201	protein_coding	8	123442986	123463270	+	0.187957	0.288816	1.77109	1.27478	2.68048	0.00754885	0.114445
ENSMUST00000001548	Itga3-201	protein_coding	11	95044474	95076714	-	1.56585	0.252067	2.42335	2.9375	1.55872	0.0483092	0.424382
ENSMUST00000001561	Nrip2-201	protein_coding	6	128399766	128408932	+	7.48869	4.55055	2.2135	2.80725	-1.26336	0.0459584	0.411185
ENSMUST00000001562	Tulp3-201	protein_coding	6	128321161	128355851	-	7.06627	7.05407	18.98	18.768	1.41483	6.18517e-12	1.61948e-09
ENSMUST00000001920	Aif1l-201	protein_coding	2	31950139	31973442	+	3.1009	3.02569	6.87365	6.96271	1.17149	0.00497363	0.0836393
ENSMUST00000002180	Spi1-201	protein_coding	2	91096096	91115756	+	3.08878	3.97954	1.26325	0.91742	-1.69574	0.0421439	0.389593
ENSMUST00000002837	Tmed5-201	protein_coding	5	108121627	108132620	-	1.61092	1.28978	3.67212	3.39473	1.2801	0.0228119	0.258021
ENSMUST00000003574	Cyp4f18-201	protein_coding	8	71988482	72009626	-	2.31889	2.50879	0.719991	0.357514	-2.16352	0.0326193	0.329043
ENSMUST00000003575	Tpm4-201	protein_coding	8	72135229	72153142	+	7.50219	7.89747	19.7466	17.7264	1.27771	8.09941e-06	0.000456609
ENSMUST00000003640	Fosb-201	protein_coding	7	19302696	19310051	-	0	0.647962	3.31332	2.60643	3.17611	0.0123771	0.164643
ENSMUST00000003687	Tgfb3-201	protein_coding	12	86056745	86079041	-	5.96416	6.65116	2.8511	3.12968	-1.0806	0.00969506	0.137878
ENSMUST00000003754	Calb2-201	protein_coding	8	110142538	110168206	-	266.291	253.736	51.2148	49.2687	-2.3754	1.42456e-76	1.11899e-72
ENSMUST00000004133	Brinp2-201	protein_coding	1	158245269	158356326	-	4.70673	4.36616	2.12495	2.33641	-1.02734	0.0194608	0.229256
ENSMUST00000004430	Clcn3-201	protein_coding	8	60911923	60983239	-	0.0964622	0.25791	3.56005	6.47111	4.78992	9.80344e-12	2.49749e-09
ENSMUST00000004634	Slc1a4-201	protein_coding	11	20302205	20332684	-	6.99992	8.52498	2.27664	4.5469	-1.19086	0.00362117	0.0647727
ENSMUST00000004673	Ndrg2-201	protein_coding	14	51905271	51913430	-	23.0433	23.0494	9.60468	9.6245	-1.26654	1.77356e-07	1.71739e-05
ENSMUST00000004913	Pgf-201	protein_coding	12	85166639	85177296	-	5.57508	6.59518	1.02448	1.10261	-2.51455	0.00137348	0.0302059
ENSMUST00000005164	Prkacb-201	protein_coding	3	146729867	146781416	-	0.654272	0.714577	2.08468	2.67668	1.79661	0.0144092	0.184275
ENSMUST00000005509	Stx1a-201	protein_coding	5	135023482	135051100	+	5.21574	4.41371	2.19407	1.03197	-1.58026	0.0277897	0.295383
ENSMUST00000005548	Hmox1-201	protein_coding	8	75093621	75100589	+	15.4521	13.7256	32.4251	33.9213	1.18154	2.81844e-07	2.54958e-05
ENSMUST00000005597	Zfp658-201	protein_coding	7	43564784	43574966	+	1.49663	0.738701	0.296771	0	-2.9106	0.0412988	0.385256
ENSMUST00000005860	Pvalb-201	protein_coding	15	78191114	78204237	-	24.6502	23.4486	4.77433	4.23513	-2.41904	2.05597e-07	1.95359e-05
ENSMUST00000005889	Vav1-201	protein_coding	17	57279100	57328031	+	1.49512	3.28319	0.600352	0	-2.98196	0.0287466	0.300939
ENSMUST00000005976	Tnfsf14-201	protein_coding	17	57189492	57194177	-	1.30827	0.562883	0.0428044	0.0219631	-4.74238	0.00130258	0.029016
ENSMUST00000006424	Mob1b-201	protein_coding	5	88720871	88757989	+	0.0595534	0.178444	3.68263	2.99933	4.74988	2.95233e-06	0.000194334
ENSMUST00000006754	Ubtf-201	protein_coding	11	102305924	102319096	-	0.175481	0.416024	1.34104	1.57819	2.27585	0.0233424	0.26206
ENSMUST00000006851	Qrich1-201	protein_coding	9	108517114	108560163	+	2.82914	2.45231	7.03729	5.85776	1.282	0.00289414	0.0544079
ENSMUST00000006914	B4galnt1-201	protein_coding	10	127165225	127172330	+	9.11396	8.92984	4.803	4.09893	-1.02362	0.0133546	0.174155
ENSMUST00000006956	Saa3-201	protein_coding	7	46711998	46715700	-	41.2163	37.3978	1.7094	1.90038	-4.44207	1.27026e-13	4.24591e-11
ENSMUST00000009036	Vdac3-201	protein_coding	8	22577086	22593758	-	16.597	15.3292	72.812	70.4061	2.16112	8.52881e-38	2.36449e-34
ENSMUST00000009530	Timp1-201	protein_coding	X	20870221	20874735	+	91.3756	90.9756	7.97241	5.01595	-3.81391	2.09612e-43	7.05643e-40
ENSMUST00000009617	Kcnc4-201	protein_coding	3	107438303	107459552	-	5.63404	6.13605	2.61951	2.05761	-1.33555	0.00192881	0.039527
ENSMUST00000010804	Plcd1-201	protein_coding	9	119071527	119093502	-	0.530506	0.195643	4.19549	3.83216	3.4635	6.87047e-05	0.00271649
ENSMUST00000013220	Amotl1-201	protein_coding	9	14541966	14615006	-	4.4378	3.74742	8.23079	8.53709	1.03107	3.70161e-09	5.56785e-07
ENSMUST00000014118	Mcemp1-201	protein_coding	8	3665754	3669259	+	3.04608	2.55984	0.29105	0.624508	-2.6096	0.0125788	0.166856
ENSMUST00000014920	Nol3-201	protein_coding	8	105276140	105281939	+	8.05206	7.08466	3.22362	3.58911	-1.15515	0.0041271	0.0720481
ENSMUST00000014990	Tppp3-201	protein_coding	8	105467493	105471526	-	85.656	86.9445	25.0438	25.5562	-1.77323	1.26571e-19	8.17166e-17
ENSMUST00000015256	Slc25a13-201	protein_coding	6	6041218	6217118	-	0.354539	0	1.12132	1.37556	2.82978	0.0429473	0.394327
ENSMUST00000015278	Aldh1a3-201	protein_coding	7	66390890	66427517	-	1.75456	1.11078	6.31467	6.64513	2.17565	9.2886e-06	0.00051624
ENSMUST00000015612	Notch4-201	protein_coding	17	34564268	34588503	+	0.672133	0.405609	1.58935	1.52022	1.52644	0.028696	0.300546
ENSMUST00000015712	Lpl-201	protein_coding	8	68880491	68906934	+	4.05176	3.76264	7.78109	8.48779	1.05306	0.00078225	0.0190483
ENSMUST00000015797	Steap2-201	protein_coding	5	5671491	5694067	-	1.91619	3.96989	6.99366	5.69054	1.10234	0.0179021	0.215622
ENSMUST00000015841	Setdb1-201	protein_coding	3	95323525	95357200	-	1.91941	2.9414	0.738321	1.12344	-1.38837	0.0320744	0.32565
ENSMUST00000015987	Rxrg-201	protein_coding	1	167598384	167639623	+	1.56511	2.41082	0.505832	0.384511	-2.15053	0.0307684	0.31547
ENSMUST00000016125	Stk32c-201	protein_coding	7	139103638	139188517	-	5.78718	4.83062	2.38326	1.28722	-1.53389	0.0182082	0.218304
ENSMUST00000016631	Ppfibp1-201	protein_coding	6	146888487	147032025	+	2.5072	1.53083	5.54119	6.02091	1.51529	0.000248413	0.00748574
ENSMUST00000017534	Aldoc-201	protein_coding	11	78322968	78327781	+	28.723	33.5184	15.338	14.779	-1.05145	8.09694e-08	8.65326e-06
ENSMUST00000017881	Mmp9-201	protein_coding	2	164948219	164955850	+	13.8387	13.7645	3.28689	3.69246	-1.98727	3.9018e-11	9.3346e-09
ENSMUST00000018476	Stk3-201	protein_coding	15	34875496	35155806	-	1.76903	1.33791	6.07734	3.25752	1.58245	0.0108327	0.14972
ENSMUST00000018561	Myo1b-201	protein_coding	1	51749994	51915928	-	6.09121	6.34025	2.60381	1.94873	-1.45191	0.000139285	0.00470118
ENSMUST00000019050	P4ha2-201	protein_coding	11	54100963	54131652	+	3.12431	3.64641	1.06358	1.16422	-1.60942	0.0425587	0.391981
ENSMUST00000019379	Rps6kl1-201	protein_coding	12	85135640	85151236	-	1.74796	1.53097	0.411769	0.246494	-2.3087	0.0241496	0.268437
ENSMUST00000019920	Clvs2-201	protein_coding	10	33512286	33624769	-	1.33403	1.55791	0.290982	0.418051	-2.03473	0.0421103	0.389531
ENSMUST00000020118	Dusp6-201	protein_coding	10	99263231	99267488	+	5.3438	5.67045	11.4942	11.07	1.02894	0.00138442	0.0303336
ENSMUST00000020157	Apaf1-201	protein_coding	10	90989318	91082770	-	0.300042	1.00489	2.06154	1.54813	1.45721	0.041309	0.385256
ENSMUST00000020234	Timp3-201	protein_coding	10	86300372	86349506	+	14.4222	14.6885	28.7642	29.8274	1.00497	1.56394e-10	3.30532e-08
ENSMUST00000020277	Hkdc1-201	protein_coding	10	62383137	62422491	-	3.73301	3.91677	9.68858	8.5584	1.25036	0.000171656	0.00556265
ENSMUST00000020322	Srgap1-201	protein_coding	10	121780991	122047308	-	3.8492	3.94848	1.21496	0.883812	-1.89637	1.77641e-06	0.000126468
ENSMUST00000020529	Ahsa2-201	protein_coding	11	23488547	23498030	-	4.16984	3.30401	8.34272	8.69557	1.18414	0.00249444	0.0484596
ENSMUST00000020830	Mfap3-201	protein_coding	11	57518687	57533814	+	1.18181	0.736618	1.65014	3.62151	1.45867	0.0270548	0.290652
ENSMUST00000020939	Nrcam-201	protein_coding	12	44328983	44598841	+	5.37994	7.15352	13.7191	13.7792	1.12812	2.83804e-07	2.56239e-05
ENSMUST00000020964	Fkbp1b-201	protein_coding	12	4833174	4841591	-	4.8278	4.03258	1.29606	0.872832	-2.02901	0.0378023	0.363893
ENSMUST00000020971	Rnf144a-201	protein_coding	12	26306794	26415254	-	0.148177	0.309178	2.17399	0.824829	2.70467	0.00467366	0.0797212
ENSMUST00000021090	Grb2-201	protein_coding	11	115644045	115708597	-	7.58184	5.23578	14.9423	16.8763	1.3081	1.05626e-05	0.000580202
ENSMUST00000021468	Nin-201	protein_coding	12	70018740	70111925	-	0.390242	0.0387464	1.70306	1.51185	2.89505	0.0031498	0.0581018
ENSMUST00000021506	Serpina3n-201	protein_coding	12	104406729	104414329	+	139.531	137.223	62.7996	63.2663	-1.13839	3.85016e-20	2.74936e-17
ENSMUST00000021558	Galnt16-201	protein_coding	12	80518990	80603898	+	4.81592	4.72411	2.35849	2.4203	-1.00188	0.0224043	0.254326
ENSMUST00000021592	Cdca7l-201	protein_coding	12	117843515	117878706	+	0.258771	0.138124	1.21651	1.11121	2.54606	0.0170691	0.20852
ENSMUST00000021662	Entpd5-201	protein_coding	12	84373857	84405476	-	2.18067	2.14603	0	0.00822671	-8.64186	3.99135e-12	1.09368e-09
ENSMUST00000021684	Cyp46a1-201	protein_coding	12	108334381	108362234	+	7.66289	5.53972	2.50094	2.58565	-1.37813	0.0131895	0.172664
ENSMUST00000021734	Gng4-201	protein_coding	13	13784329	13827896	+	8.12047	6.76262	2.01442	2.42451	-1.74958	5.64705e-05	0.00232645
ENSMUST00000021750	Ryr2-201	protein_coding	13	11553102	12106945	-	1.70539	1.77105	4.55155	4.30171	1.34402	7.93637e-14	2.7503e-11
ENSMUST00000021970	Cxcl14-201	protein_coding	13	56288643	56296551	-	20.0814	17.1526	7.61604	9.88058	-1.09382	0.000742914	0.0182078
ENSMUST00000022124	Cd180-201	protein_coding	13	102693558	102706955	+	0.623091	0.434353	2.2077	2.43395	2.12689	0.0179246	0.215782
ENSMUST00000022136	Rad17-201	protein_coding	13	100617164	100651051	-	3.48966	1.70022	6.86447	5.32972	1.22689	0.0244603	0.270931
ENSMUST00000022150	Cartpt-201	protein_coding	13	99898489	99900641	-	57.1224	56.9299	12.5712	13.3421	-2.14273	1.7376e-13	5.60911e-11
ENSMUST00000022222	Erbin-201	protein_coding	13	103818787	103920514	-	3.7497	2.19201	5.51767	7.10811	1.08377	0.00105832	0.0244383
ENSMUST00000022242	Emb-201	protein_coding	13	117220272	117274415	+	13.4473	12.6646	5.74758	6.37008	-1.11095	0.000118962	0.00417787
ENSMUST00000022356	Usp54-201	protein_coding	14	20548912	20641063	-	1.84839	3.41394	4.08515	8.36595	1.23674	0.00203387	0.041264
ENSMUST00000022555	Cdadc1-201	protein_coding	14	59560896	59597836	-	2.12104	1.38619	0.342592	0	-3.36825	0.0180173	0.216566
ENSMUST00000022638	Nefm-201	protein_coding	14	68119283	68124846	-	46.518	45.1041	10.8606	11.3886	-2.04567	2.73874e-34	5.86712e-31
ENSMUST00000022639	Nefl-201	protein_coding	14	68083863	68089095	+	134.998	132.845	31.1795	30.9765	-2.11137	2.39693e-74	1.61382e-70
ENSMUST00000022702	Rcbtb2-201	protein_coding	14	73143162	73183693	+	1.35554	2.57449	0.252799	0.341349	-2.72089	0.00543767	0.089233
ENSMUST00000022718	Ednrb-201	protein_coding	14	103814625	103844402	-	1.8239	1.69061	5.25525	5.17568	1.56381	0.000396376	0.0108109
ENSMUST00000022722	Acod1-201	protein_coding	14	103046977	103056573	+	1.91922	2.09503	0.301409	0.309309	-2.71325	0.00513479	0.0854227
ENSMUST00000022793	Acin1-201	protein_coding	14	54642161	54686931	-	3.93799	2.0153	6.47839	6.81953	1.15646	0.00284233	0.0536265
ENSMUST00000022819	Jph4-201	protein_coding	14	55106826	55116935	-	6.23518	5.96365	3.08208	2.96405	-1.01685	0.00522857	0.0866709
ENSMUST00000022971	Myc-201	protein_coding	15	61985391	61990350	+	0.482311	0.111168	1.52168	1.64831	2.38328	0.0299934	0.309794
ENSMUST00000023123	Col2a1-201	protein_coding	15	97975602	98004695	-	7.10142	5.92162	3.53941	2.71022	-1.06427	0.00122754	0.027647
ENSMUST00000023156	Il1rap-201	protein_coding	16	26581757	26717744	+	2.28095	2.14402	7.7573	8.1401	1.84008	4.37381e-08	4.96717e-06
ENSMUST00000023180	Mefv-201	protein_coding	16	3707218	3718097	-	1.23577	1.19929	0.114912	0.170335	-3.08716	0.00426868	0.0739643
ENSMUST00000023672	Rcan1-201	protein_coding	16	92391955	92400077	-	8.45916	13.4448	3.79053	2.6303	-1.77304	0.000140287	0.00471687
ENSMUST00000023760	Gpd1-201	protein_coding	15	99717515	99725005	+	2.0974	2.98495	12.6838	12.1513	2.28277	1.72659e-09	2.82549e-07
ENSMUST00000023807	Igfbp6-201	protein_coding	15	102144362	102149511	+	2.20922	2.27055	0.497678	0.328321	-2.43046	0.0307275	0.315303
ENSMUST00000023826	Sncg-201	protein_coding	14	34370274	34374789	-	111.318	106.727	23.987	24.33	-2.1777	6.81409e-37	1.69025e-33
ENSMUST00000023840	Cxcl13-201	protein_coding	5	95956951	95961068	+	4.16738	4.68163	0.721849	1.12879	-2.25653	0.0175298	0.212348
ENSMUST00000023897	Gzma-201	protein_coding	13	113093827	113100981	-	1.23846	0.549763	0	0.0462026	-4.97522	0.00891321	0.129662
ENSMUST00000024118	Clec4n-201	protein_coding	6	123229854	123247019	+	2.32659	3.44413	0.739778	0.528116	-2.20036	0.0328676	0.330616
ENSMUST00000024757	Enpp4-201	protein_coding	17	44096308	44105809	-	2.03131	1.27838	3.10344	4.86613	1.26506	0.0149261	0.188698
ENSMUST00000024811	Pim1-201	protein_coding	17	29490753	29496112	+	2.29875	3.0139	1.04026	0.210498	-2.0905	0.0321377	0.325708
ENSMUST00000024981	Jpt2-201	protein_coding	17	24942470	24960689	-	5.33556	4.90529	12.9005	11.2801	1.23579	0.000198311	0.00624343
ENSMUST00000024988	C3-201	protein_coding	17	57203970	57228136	-	11.4954	12.3623	3.00938	2.66174	-2.07603	1.67877e-18	9.89004e-16
ENSMUST00000025003	Sox8-201	protein_coding	17	25565892	25570686	-	4.77906	5.01257	10.6862	9.12733	1.01193	0.00275259	0.0523104
ENSMUST00000025357	Ap3s1-201	protein_coding	18	46741876	46790826	+	4.15977	5.08097	12.5871	11.3158	1.36386	0.0056206	0.0913759
ENSMUST00000025520	Slc6a7-201	protein_coding	18	60995380	61014222	-	2.7758	2.81289	0.927765	0.94003	-1.58371	0.0269884	0.290072
ENSMUST00000025850	Fosl1-201	protein_coding	19	5447547	5455946	+	0.821015	0.896383	6.78624	6.81176	2.97521	2.66325e-05	0.0012577
ENSMUST00000026072	Trub1-201	protein_coding	19	57452934	57486202	+	1.751	0.94962	0.353848	0	-2.95638	0.0431215	0.394871
ENSMUST00000026367	Sp4-201	protein_coding	12	118234933	118301370	-	5.92707	8.17724	14.8497	15.2888	1.091	3.77015e-07	3.26529e-05
ENSMUST00000026425	Pa2g4-201	protein_coding	10	128557766	128565934	-	19.59	19.3437	8.6309	5.53778	-1.46078	4.10141e-07	3.49547e-05
ENSMUST00000026466	Tac2-201	protein_coding	10	127725395	127731768	+	36.2338	35.4872	6.23849	4.24805	-2.77882	1.10217e-08	1.45914e-06
ENSMUST00000026548	Adgra1-201	protein_coding	7	139834174	139878088	+	6.22123	6.36004	2.75828	2.56627	-1.24423	0.000386135	0.0105605
ENSMUST00000026886	Itih5-201	protein_coding	2	10153571	10256529	+	0.270186	0.291401	1.0558	0.924286	1.81138	0.0233998	0.262386
ENSMUST00000026911	Ccr1-201	protein_coding	9	123962124	123968692	-	4.62009	4.67895	1.17208	1.34599	-1.88734	0.00223517	0.0443927
ENSMUST00000026985	Cplx2-201	protein_coding	13	54371349	54383917	+	37.3963	37.7329	17.92	17.6076	-1.08444	4.61254e-14	1.65946e-11
ENSMUST00000027012	Casp4-201	protein_coding	9	5308849	5336783	+	1.31904	0.802115	0.0275469	0.0848068	-4.11683	0.00349452	0.0629839
ENSMUST00000027036	Lypla1-201	protein_coding	1	4807823	4846739	+	13.3975	13.1666	27.0733	27.2974	1.03	1.01049e-08	1.35683e-06
ENSMUST00000027243	Il1r2-201	protein_coding	1	40084698	40125231	+	3.46251	2.72131	0.11143	0	-5.86828	1.58482e-05	0.000826244
ENSMUST00000027991	Rgs4-201	protein_coding	1	169741477	169747642	-	27.0723	28.4694	8.91135	8.82767	-1.65067	2.58388e-21	2.06404e-18
ENSMUST00000028237	Cntrl-202	protein_coding	2	35109492	35178822	+	0.872625	1.87723	2.78759	3.04178	1.07899	0.0221411	0.252688
ENSMUST00000028294	Card9-201	protein_coding	2	26352187	26360918	-	0.685497	1.44176	0.105133	0.280509	-2.42486	0.0462917	0.413134
ENSMUST00000028377	Scn2a-201	protein_coding	2	65620771	65767447	+	3.55177	4.16805	2.72086	0.81268	-1.13192	0.0161096	0.200593
ENSMUST00000028644	Cd82-201	protein_coding	2	93419111	93462502	-	2.89241	0.732832	10.2942	7.36147	2.28958	0.00116197	0.0264048
ENSMUST00000028667	Dgkz-201	protein_coding	2	91932826	91963657	-	1.281	2.05128	4.48902	3.48613	1.2536	0.0243256	0.269776
ENSMUST00000028881	Il1b-201	protein_coding	2	129364570	129371139	-	12.9194	10.9255	0.757947	0.598317	-4.13172	2.39037e-09	3.80601e-07
ENSMUST00000029002	Stmn2-201	protein_coding	3	8509360	8561606	+	44.547	40.9453	18.1536	17.5531	-1.26352	7.7743e-11	1.74478e-08
ENSMUST00000029075	Dok5-201	protein_coding	2	170731807	170879769	+	6.6742	6.8884	2.30293	3.09751	-1.3316	0.0296239	0.307189
ENSMUST00000029076	Car3-201	protein_coding	3	14863538	14872523	+	2.51856	2.4547	0.329612	0.096643	-3.52885	0.00182919	0.0378944
ENSMUST00000029429	Wnt2b-201	protein_coding	3	104945272	104961921	-	1.51722	1.7681	0.393154	0.464588	-1.93802	0.0348809	0.344136
ENSMUST00000029446	Csde1-201	protein_coding	3	103020426	103058186	+	6.40749	8.58173	17.3847	18.0846	1.2376	9.42593e-11	2.04721e-08
ENSMUST00000029587	Neurog2-201	protein_coding	3	127633135	127635631	+	1.03079	0.700254	4.40207	3.75239	2.23015	0.00483988	0.0818748
ENSMUST00000029700	Sema4a-201	protein_coding	3	88435959	88455739	-	2.62622	0.949976	0.444017	0	-3.01301	0.0298642	0.308859
ENSMUST00000029771	F3-201	protein_coding	3	121723537	121735048	+	4.21661	3.82806	9.56572	9.29635	1.22395	0.0118563	0.15987
ENSMUST00000029812	Nfkb1-201	protein_coding	3	135584655	135691546	-	0.459759	1.23557	0.00960162	0	-6.85942	1.1104e-05	0.000605707
ENSMUST00000030010	Abca1-201	protein_coding	4	53030787	53159895	-	4.53277	4.54448	10.9938	11.5072	1.30551	3.54722e-14	1.32683e-11
ENSMUST00000030036	Brinp1-201	protein_coding	4	68761514	68954397	-	7.89912	7.16709	3.83976	3.61203	-1.01922	0.00859766	0.126272
ENSMUST00000030076	Ptbp3-201	protein_coding	4	59471868	59549364	-	0.264374	0.584983	1.32055	1.6037	1.78293	0.0176318	0.213128
ENSMUST00000030247	Mier1-201	protein_coding	4	103115560	103165749	+	5.04375	4.60278	11.4059	8.0735	1.00933	0.000147253	0.0048977
ENSMUST00000030336	Tnfrsf1b-201	protein_coding	4	145213463	145246870	-	4.00831	4.48324	1.81187	1.85936	-1.2134	0.0173053	0.210477
ENSMUST00000030572	Hpca-201	protein_coding	4	129111576	129121291	-	41.0916	40.4658	18.1189	17.5564	-1.19709	3.10846e-09	4.78764e-07
ENSMUST00000030636	Stmn1-201	protein_coding	4	134468320	134473843	+	153.417	147.33	65.9328	67.2399	-1.17923	7.2541e-15	2.97292e-12
ENSMUST00000030673	Csf3r-201	protein_coding	4	126027292	126044439	+	12.6427	14.1588	1.23844	1.07833	-3.53592	8.28122e-22	7.09625e-19
ENSMUST00000030693	Fgr-201	protein_coding	4	132974102	133001910	+	3.36506	3.4116	1.44578	0.639308	-1.70463	0.0144044	0.184275
ENSMUST00000030763	Cdk14-201	protein_coding	5	4803391	5380197	-	13.9473	17.1835	5.99752	7.99443	-1.15881	1.16998e-08	1.52745e-06
ENSMUST00000030765	Padi2-201	protein_coding	4	140906344	140952586	+	12.2574	12.3275	30.5458	29.8509	1.29249	5.17983e-16	2.46591e-13
ENSMUST00000031003	Ppp2r2c-201	protein_coding	5	36868513	36955078	+	18.9543	19.2644	9.55369	9.48655	-1.0092	3.98711e-10	7.62126e-08
ENSMUST00000031127	Slc10a4-201	protein_coding	5	73006883	73012955	+	1.62545	1.33993	0.206471	0.0577862	-3.45686	0.00422819	0.0734247
ENSMUST00000031221	Cdc7-201	protein_coding	5	106964322	106984432	+	1.2105	0.351113	3.36424	2.60301	1.92618	0.0241242	0.268408
ENSMUST00000031243	Spp1-201	protein_coding	5	104435118	104441050	+	30.219	25.4644	68.7147	69.969	1.31263	8.05407e-12	2.06298e-09
ENSMUST00000031249	Sparcl1-201	protein_coding	5	104079111	104113733	-	103.084	99.7764	46.7223	46.1531	-1.13109	1.22109e-19	7.99304e-17
ENSMUST00000031256	Aff1-201	protein_coding	5	103754573	103855322	+	2.76659	4.2035	0.332903	0.951678	-2.44259	6.78288e-06	0.000389888
ENSMUST00000031390	Mmp17-201	protein_coding	5	129584169	129611099	+	2.96623	2.94289	1.17568	1.08647	-1.38867	0.00344438	0.0623401
ENSMUST00000031423	Atp2a2-201	protein_coding	5	122456340	122502225	-	1.69674	1.14221	17.0156	13.0397	3.40494	4.97937e-31	9.02607e-28
ENSMUST00000031594	Sdsl-201	protein_coding	5	120458202	120472810	-	0	0.67921	1.98185	2.74837	2.79276	0.0462313	0.412877
ENSMUST00000031731	Pcolce-201	protein_coding	5	137605103	137611487	-	6.2911	5.4348	14.5624	17.5636	1.45168	0.000313158	0.008994
ENSMUST00000031736	Agfg2-201	protein_coding	5	137650463	137684726	-	4.45467	2.16903	1.1751	0.757193	-1.78038	0.0210357	0.243471
ENSMUST00000031840	Gpnmb-201	protein_coding	6	49036615	49058182	+	4.35266	3.4311	13.319	11.8377	1.6884	3.54006e-09	5.36472e-07
ENSMUST00000031914	Ccdc184-201	protein_coding	15	98167158	98170134	+	6.24995	5.79964	2.0316	2.1121	-1.54313	0.00217806	0.043515
ENSMUST00000032175	Aldh1l1-201	protein_coding	6	90550805	90599169	+	10.9391	13.0175	38.2346	35.9138	1.62518	2.93583e-18	1.68739e-15
ENSMUST00000032239	Clec4e-201	protein_coding	6	123281789	123289870	-	1.58341	2.12341	0	0.289987	-3.63171	0.00794131	0.118968
ENSMUST00000032240	Clec4d-201	protein_coding	6	123262117	123275265	+	2.83098	1.74004	0.418305	0.429269	-2.42287	0.0264332	0.285798
ENSMUST00000032330	Emp1-201	protein_coding	6	135362931	135383173	+	1.68729	1.22812	5.44788	4.29363	1.7359	0.0050429	0.0843131
ENSMUST00000032388	Rassf8-201	protein_coding	6	145808383	145817584	+	0	0.27853	2.46349	0.912908	3.51726	0.0154983	0.194471
ENSMUST00000032479	Pianp-201	protein_coding	6	124996694	125003096	+	6.28258	5.57778	2.60019	2.57819	-1.1977	0.0298157	0.308713
ENSMUST00000032487	Vamp1-201	protein_coding	6	125215551	125222306	+	22.1414	23.347	2.52409	2.45854	-3.19165	3.61142e-34	7.40026e-31
ENSMUST00000032710	Slc17a6-201	protein_coding	7	51622006	51671119	+	16.1793	16.4873	4.0514	4.33409	-1.96568	6.56583e-20	4.54332e-17
ENSMUST00000032719	Nav3-201	protein_coding	10	109681259	110000219	-	0.299157	1.03243	1.87293	1.32342	1.25788	0.0487362	0.4266
ENSMUST00000032909	Pde3b-201	protein_coding	7	114415281	114539251	+	1.25604	1.2936	3.63845	3.38821	1.45536	0.000534073	0.0137696
ENSMUST00000032949	Coro1a-201	protein_coding	7	126699773	126704816	-	16.2547	16.0599	5.57228	6.32926	-1.4436	0.000232023	0.00708699
ENSMUST00000033136	Bag3-201	protein_coding	7	128523616	128546981	+	4.70008	5.34779	10.5691	9.81688	1.01603	0.00695233	0.107501
ENSMUST00000033160	Gga2-201	protein_coding	7	121986722	122021222	-	1.63878	1.67709	0.514733	0.239351	-2.14002	0.0110586	0.151819
ENSMUST00000033321	Cask-201	protein_coding	X	13521331	13846556	-	0.575753	0.420998	2.5236	3.68963	2.63842	0.000181102	0.00581824
ENSMUST00000033699	Flna-201	protein_coding	X	74223541	74246555	-	3.41584	4.34644	19.6413	14.6314	2.13716	1.12633e-24	1.23451e-21
ENSMUST00000033734	Ap1s2-201	protein_coding	X	163909142	163933359	+	0.947599	0.956856	5.40352	6.49963	2.6333	0.000503962	0.0131168
ENSMUST00000033771	Opn1mw-201	protein_coding	X	74127464	74150760	+	78.4453	79.0718	36.9525	32.0031	-1.19575	1.8275e-10	3.74478e-08
ENSMUST00000033880	Eif4ebp1-201	protein_coding	8	27260329	27276674	+	1.5125	1.52462	4.47358	4.73303	1.5959	0.0281688	0.297888
ENSMUST00000033882	Chrna6-201	protein_coding	8	27403212	27413944	-	32.3736	33.8081	14.5958	14.7132	-1.1791	1.26236e-10	2.70431e-08
ENSMUST00000034086	Nkd1-201	protein_coding	8	88521354	88593618	+	5.54666	4.64892	2.09697	2.03164	-1.3091	0.0118261	0.159534
ENSMUST00000034304	Hsd17b2-201	protein_coding	8	117701904	117759027	+	2.92894	1.99715	10.2119	11.0942	2.10811	0.000734821	0.0180564
ENSMUST00000034512	Oaf-201	protein_coding	9	43221235	43239911	-	4.76707	3.93938	9.01393	8.97717	1.044	0.0104664	0.145984
ENSMUST00000034529	Cul5-201	protein_coding	9	53617024	53667511	-	2.63993	6.84604	9.40557	10.1047	1.03368	0.0122327	0.163322
ENSMUST00000034739	Rnf111-201	protein_coding	9	70425429	70503725	-	0.536423	0.44891	3.07004	1.08065	2.06347	0.00997558	0.141058
ENSMUST00000034755	Tcf12-201	protein_coding	9	71844268	72111821	-	0.932527	2.31411	6.56122	3.47632	1.6197	0.00289961	0.0544891
ENSMUST00000034912	Rasgrf1-202	protein_coding	9	89909909	90026977	+	25.333	24.5447	11.2059	10.8949	-1.17779	2.90791e-11	7.06443e-09
ENSMUST00000034981	Xrn1-201	protein_coding	9	95954760	96053027	+	0.41745	0.627951	1.63899	2.16145	1.85542	0.00954205	0.136449
ENSMUST00000035027	Clstn2-201	protein_coding	9	97444395	98033181	-	4.29025	4.99322	1.89272	2.21184	-1.18292	0.00667294	0.104484
ENSMUST00000035105	Rpsa-201	protein_coding	9	120127689	120132369	+	10.8683	11.8019	24.8234	24.0716	1.1052	4.90342e-06	0.000298259
ENSMUST00000035194	Mapkapk3-201	protein_coding	9	107254927	107289877	-	1.41585	1.12076	2.96193	3.94711	1.44609	0.0387488	0.370282
ENSMUST00000035773	Sos2-201	protein_coding	12	69583766	69681852	-	1.25696	0.6291	5.32987	4.36986	2.35948	1.11124e-06	8.48832e-05
ENSMUST00000035938	Ccl5-201	protein_coding	11	83525778	83530518	-	10.901	6.83977	2.08052	0.91502	-2.56179	0.0128427	0.169339
ENSMUST00000036176	Arhgap39-201	protein_coding	15	76723985	76818083	-	0.653317	0.420808	1.40551	2.86666	1.99182	0.0119246	0.16039
ENSMUST00000036497	Prkar2b-202	protein_coding	12	31958476	32061296	-	3.87469	1.81364	6.44788	7.21732	1.2593	0.00756839	0.114694
ENSMUST00000037232	Rreb1-201	protein_coding	13	37888871	37951994	+	1.96687	1.44629	0.0470874	0	-6.20916	1.43657e-09	2.39243e-07
ENSMUST00000037484	Senp6-201	protein_coding	9	80066903	80144953	+	0.732809	0.646563	2.38216	1.97631	1.65988	0.0123685	0.164641
ENSMUST00000037539	Eva1c-201	protein_coding	16	90830859	90904885	+	0.225619	0.0173343	1.62401	1.19311	3.59149	0.00690477	0.107083
ENSMUST00000037580	Kcnt1-201	protein_coding	2	25877873	25918273	+	3.2117	3.93967	1.32416	1.81412	-1.19127	0.00665386	0.104289
ENSMUST00000037623	Nrn1-201	protein_coding	13	36725625	36734477	-	29.6015	28.9886	5.44482	4.73561	-2.52711	1.24694e-16	6.18616e-14
ENSMUST00000037991	Mical2-202	protein_coding	7	112271299	112353975	+	2.85948	2.72495	1.04957	0.738222	-1.64276	0.0242795	0.269562
ENSMUST00000037994	Slfn1-201	protein_coding	11	83116849	83122670	+	2.31181	2.72899	0.572589	0.783462	-1.89447	0.0452246	0.406607
ENSMUST00000038900	Pds5b-202	protein_coding	5	150673827	150810667	+	0.132133	0.619259	1.85896	0.859565	1.84525	0.0351311	0.34588
ENSMUST00000039212	Slc4a5-201	protein_coding	6	83237375	83304944	+	2.26403	2.20331	1.21915	0.546369	-1.34273	0.0412557	0.385256
ENSMUST00000039373	Uba6-201	protein_coding	5	86109287	86172803	-	2.18171	2.07906	4.51684	4.67216	1.10616	0.000986247	0.0231253
ENSMUST00000039534	Resp18-201	protein_coding	1	75272199	75278415	-	27.6742	28.3937	8.45558	7.70101	-1.79421	0.000120124	0.00420053
ENSMUST00000039568	Pcdh8-201	protein_coding	14	79766775	79771312	-	1.81228	3.67589	0.64236	0.365093	-2.44551	0.00173937	0.0364178
ENSMUST00000040134	Ndp-201	protein_coding	X	16885521	16911774	-	8.32876	10.5512	24.2806	23.8918	1.34637	2.77414e-07	2.5225e-05
ENSMUST00000040655	H2-Aa-201	protein_coding	17	34282744	34287823	-	16.8161	18.7297	8.02512	8.23545	-1.13479	0.00851389	0.125382
ENSMUST00000040750	Lif-201	protein_coding	11	4267095	4272514	+	0.731657	0	1.95672	2.59545	2.6349	0.0476746	0.4214
ENSMUST00000041318	Ndrg4-201	protein_coding	8	95678085	95714956	+	10.1429	5.29234	2.24355	1.38664	-2.09156	4.01278e-05	0.0017675
ENSMUST00000041357	Lrg1-201	protein_coding	17	56119678	56122001	-	6.55008	6.48723	1.15108	0.777897	-2.7562	0.000781547	0.0190457
ENSMUST00000042081	C3ar1-201	protein_coding	6	122847138	122856161	-	1.13195	0.931488	2.52514	2.49709	1.27879	0.0441702	0.400383
ENSMUST00000042296	Qk-201	protein_coding	17	10210179	10319380	-	1.14775	1.8904	3.68484	3.14315	1.16301	0.00737465	0.112663
ENSMUST00000042498	Hdlbp-201	protein_coding	1	93407762	93445686	-	2.79282	2.12196	13.4921	15.4218	2.55373	3.02122e-23	2.90592e-20
ENSMUST00000042509	Ppip5k2-201	protein_coding	1	97706048	97770411	-	1.66378	0.915313	3.27287	2.79313	1.23156	0.0174478	0.211718
ENSMUST00000042615	Ralgps1-201	protein_coding	2	33133421	33371481	-	0.961902	0.905313	2.65543	1.58119	1.17882	0.0483765	0.424737
ENSMUST00000042792	Scn7a-201	protein_coding	2	66673425	66784914	-	1.25133	1.62931	0.662602	0.486481	-1.32945	0.0432971	0.395808
ENSMUST00000043151	Map7d2-201	protein_coding	X	159459125	159498583	+	5.50541	4.93144	2.39458	0.946143	-1.64653	0.00576432	0.0933262
ENSMUST00000043214	Rac2-201	protein_coding	15	78559167	78572783	-	4.69277	3.99656	1.01492	0.667642	-2.36887	0.000299319	0.00868469
[truncated: 1,040 more rows]
