# Supplementary material for: Aberrant maintenance of developmental transcription factor PAX6 promotes neuronal cell death via JNK3 signaling
Source: Cell Death Dis. 2026 Jan 29;17(1):161. doi: 10.1038/s41419-026-08417-6 (PMC12876059; doi:10.1038/s41419-026-08417-6)
Supplement: Supplementary file 3 — Supplementary Table S3 [file 41419_2026_8417_MOESM3_ESM.xlsx]

## Sheet: Fig_2h
Differentially expressed transcripts with k-means clustering (k=4)
Cluster 1 (n=785)
Transcript Names	BJ6_PBS_1	BJ6_PBS_2	BJ6_NMDA_1	BJ6_NMDA_2	shPax6_PBS_1	shPax6_PBS_2	shPax6_NMDA_1	shPax6_NMDA_2
Ncs1-201	13.5985	13.3336	6.25646	7.40374	8.23707	8.93661	2.22272	3.59817
Nalcn-201	10.5653	11.089	1.34183	2.32275	7.02284	6.5231	1.75192	3.12637
Cdh4-201	5.85241	5.2584	1.48344	1.58182	3.52595	4.01425	1.25511	1.89027
Col6a1-201	17.4039	18.4946	10.0384	9.41103	8.63281	8.83848	4.85989	5.3054
Cyp51-201	17.6464	17.7186	11.7978	11.6161	8.71383	10.8165	6.32396	7.57043
Nrip2-201	7.64852	7.59884	2.69387	2.88292	6.62699	7.08268	0.676665	1.26671
Pon1-201	1.34259	1.26413	0.928865	1.35262	1.15757	1.36331	0	0.113203
Pde4a-201	6.11311	6.36219	0.159087	0.0337842	6.32576	3.41752	0.45111	0.865206
Elavl3-201	19.2136	18.771	9.08139	9.29412	13.8177	11.8928	3.43465	4.13332
Phyhip-201	9.10694	8.9718	6.16875	6.33976	4.39163	4.01399	1.88898	1.47861
Aak1-201	34.5855	31.8419	10.5359	10.9563	27.9451	29.2614	18.758	16.4964
Calb2-201	236.698	255.536	118.861	121.024	130.929	132.383	11.0731	9.42561
Hlf-201	30.8867	31.6258	11.5792	12.3176	23.2022	25.0018	14.9338	13.8582
Eno2-201	165.766	175.909	95.2047	115.231	133.572	131.732	75.3636	82.1608
Mapk14-201	7.91111	10.135	2.28837	1.18499	6.31192	8.43619	2.58386	5.39748
Chd5-201	9.3054	8.22092	0.695489	0.85533	4.8669	5.31903	4.00982	3.83035
Cadm3-201	25.1286	24.1485	10.6204	15.1544	26.9324	24.5382	8.15817	6.10488
Aplp1-201	104.314	103.604	97.9074	92.3863	81.1127	71.7097	43.2301	39.9317
Sod2-201	20.5001	19.9879	13.9417	14.7381	13.6694	15.0452	9.36531	11.1048
Hapln4-201	2.48799	2.62149	0.671426	0.747993	0.256797	0.385521	0.130049	0.422558
Gabrb2-201	8.28859	7.18217	0.0301982	0.395467	4.69689	4.13676	2.9495	1.36326
Sptbn2-201	16.4099	16.1662	5.38025	4.75213	9.66354	7.21352	3.3842	2.52303
Kcnc4-201	6.60025	6.07424	2.34329	2.5579	2.96563	2.72302	0.646874	0.420368
Prox1-201	1.71038	2.62005	0	0.0259578	1.88462	2.35467	0.0433258	0
Clip3-201	91.1546	93.6032	61.0577	59.6511	55.3066	56.2553	38.4278	41.353
Limk1-201	4.81374	9.01961	0	0.524786	4.49976	1.94217	3.67456	1.31119
Pds5b-201	7.91325	7.806	1.15853	1.78774	2.99285	7.07268	3.58835	5.12653
Mpp2-201	26.8261	27.6753	17.6267	16.3285	22.163	19.2264	11.7415	12.0845
Aldoc-201	29.9561	30.5643	12.7551	9.16681	25.2919	22.0263	11.6305	17.6134
Rab11fip4-201	18.6143	17.0111	5.54383	6.05335	12.169	9.76109	5.0982	6.51024
Mmp9-201	15.3277	16.0892	9.44714	8.40627	2.59134	3.05639	3.46661	3.61434
Myo1b-201	8.43182	7.82387	0.934978	0.706569	3.97305	3.61897	1.02507	1.57192
Kcnab3-201	16.978	15.4017	6.51822	3.30938	10.4152	10.2514	3.68244	2.24387
Myh10-201	4.13765	5.97153	0.91127	0.339217	5.12115	1.84656	0	0.20664
Ywhah-201	159.012	166.05	78.8502	77.6094	87.7407	87.3009	62.1261	55.2717
Strn4-201	14.8427	11.5087	5.15691	3.15998	11.0381	10.7551	5.19376	6.83169
Scrn1-201	50.5879	48.1887	32.6988	30.0754	32.4741	32.0164	14.6961	18.0446
Cacng2-201	4.5024	5.33698	2.18622	2.55349	2.8829	3.28411	1.17959	0.909228
Vip-201	9.8869	9.14127	6.14112	7.32887	5.72352	6.80211	1.11628	1.0355
Serinc1-201	151.735	148.484	45.1448	43.2722	118.556	124.947	80.7004	85.0734
Zwint-201	241.244	253.962	159.607	162.104	144.266	149.968	75.4826	90.7515
Srgap1-201	5.03326	5.04865	0.833168	1.03949	1.46314	1.40438	0.602943	0.855162
Nsg2-201	67.7929	72.6101	36.3157	35.7614	41.567	36.599	12.3743	11.8188
Gabra1-201	8.27889	11.3981	0	1.10954	3.20594	6.55992	4.32117	3.66265
Abca8b-201	8.4367	7.83726	1.82836	1.63122	4.25244	5.3618	2.47339	2.89576
Dnajc27-201	29.402	30.5423	10.5726	10.1462	20.6859	19.7077	12.9056	13.3434
Kif3c-201	10.3802	10.6144	3.54174	4.2441	6.98729	6.50278	2.55687	3.41746
Myt1l-201	4.38475	3.66997	0	0.0339253	1.37739	1.8278	0	0.349232
Cacng4-201	17.1398	16.3257	10.7956	12.3156	9.90325	9.24194	3.958	4.11064
Cygb-201	56.959	58.8895	49.645	47.5558	47.737	44.1644	26.6822	18.4613
Sptb-201	17.2314	16.3964	5.29637	4.86901	12.3985	10.4638	4.55978	5.60679
Rab15-201	9.14214	9.02163	6.14127	5.04931	4.17878	5.25501	2.16327	1.74911
Six6-201	14.9205	15.0083	10.4966	11.2518	12.7504	12.7109	6.26009	6.96386
Gng4-201	9.92466	9.90211	2.58933	3.40656	4.1768	3.05254	0.477551	0.22898
Ryr2-201	6.19483	5.83456	0.362991	0.479251	1.66903	1.67287	0.544561	0.898964
Id4-201	12.3068	11.8328	5.39344	3.27881	7.55556	8.64754	1.28188	2.13595
Cxcl14-201	19.7293	19.6507	10.7911	10.8981	17.1437	16.8325	3.16798	5.62485
Adcy2-201	20.6913	20.0321	10.4603	9.30471	10.6009	11.7894	4.15721	7.06705
Tppp-201	26.0848	25.7085	5.27754	4.95042	15.9	14.3033	3.18764	3.74352
Pcsk1-201	4.17621	4.49855	0.581588	0.592161	1.75366	2.15794	0.376522	0.331339
Cartpt-201	54.1424	56.903	38.2114	45.368	35.1649	33.5582	20.1355	12.6853
Emb-201	14.727	14.6681	3.10458	4.81346	6.60489	5.74165	3.18118	5.02463
Rgr-201	5.20881	4.83046	3.19145	2.87589	4.22672	3.44962	0.279727	0.0100989
Pbrm1-202	2.19535	1.32465	0	0.0352142	1.52223	2.14892	0	0.00884146
Tkt-201	26.4576	25.3569	12.8696	11.1914	21.1928	16.5671	11.3489	13.5114
Nefm-201	49.196	51.9655	11.3331	10.2561	11.3004	14.4266	2.23406	1.90079
Nefl-201	156.359	154.211	27.0145	24.9381	39.1998	33.9945	7.35487	7.46169
Gfra2-201	6.48547	5.33659	2.63681	1.31394	3.29642	4.71225	0.642213	1.03595
Sub1-201	20.4564	21.944	14.0037	10.0646	15.7026	19.1021	8.99029	7.16193
Fam135b-201	2.79778	2.7798	0.388818	0.672882	1.83255	1.94119	1.40863	1.54627
Sqle-201	26.0761	26.5403	16.8592	17.855	14.8271	14.312	13.2108	11.1783
Klhl38-201	0.898786	0.864663	0.0544577	0.154198	1.16004	0.233125	0	0.058073
Septin3-201	30.6141	29.5736	8.96858	9.83045	15.2657	14.7249	6.33887	6.1158
Srebf2-201	32.6554	32.7594	15.802	14.7801	22.2624	17.9872	11.5778	13.4353
Pde1b-201	27.1434	29.8416	24.7185	23.5437	20.8207	17.9622	9.6859	8.79537
Lynx1-201	83.668	82.1198	47.0304	42.9218	33.7849	32.9892	15.6252	18.5411
Nectin3-202	5.76992	5.09228	1.68701	0.90734	3.1678	3.08038	3.51806	3.53225
Slc15a2-201	7.21774	7.67201	4.00128	4.75034	11.5745	11.9253	1.88864	2.56229
Faim2-201	21.0119	20.3379	5.62545	6.68669	13.7894	15.3381	4.75334	8.6355
Slc4a8-201	16.4155	14.8943	4.13455	4.17316	9.7179	11.2049	8.12425	7.83021
Sncg-201	104.6	118.604	94.6341	97.3313	40.2521	40.8819	6.57057	6.28216
Cpne5-201	2.24125	1.92671	0.724564	1.03078	0.706427	0.591331	0	0.142531
Cyp1b1-201	5.54576	6.193	0.861327	0.598628	2.08099	3.62017	3.27503	2.93923
St6gal2-201	4.16096	3.89532	0.284636	0.548233	2.79995	2.44985	0.993258	0.910596
Pdzph1-201	41.2629	40.6867	8.81184	11.3075	38.7005	42.1398	10.7863	12.6488
Syt4-201	43.2088	42.1194	24.1726	28.7122	32.3476	31.3172	15.2126	18.032
Celf4-201	5.51616	5.99279	0.0831049	0	6.09758	3.0563	0.834608	3.61873
Kcnc1-201	12.1974	10.8089	1.82657	1.79663	6.52418	6.19823	2.94677	2.77552
Epb41l4a-201	7.19927	7.75477	5.48367	5.09332	4.27176	4.37769	0.944578	2.02929
Impact-201	51.8225	48.6884	17.9693	19.6806	28.5966	33.1881	17.4865	19.0029
Gnal-201	9.88572	9.27392	3.67514	3.54554	3.67111	4.14363	1.15792	1.64976
Apba1-201	22.4783	20.3567	6.21106	5.7835	12.3913	11.8119	5.20999	5.68551
Scd2-201	96.2801	96.8151	37.614	37.5006	56.6937	60.7241	61.7134	59.6564
Tac2-201	32.4468	33.3818	15.8127	14.0861	7.44918	11.3396	0	1.8315
Adgra1-201	8.22068	8.08991	2.25325	2.58968	4.54555	4.26624	0.757792	1.13393
Fgf14-201	2.48718	3.12006	0.593464	0.187704	2.35671	2.85994	0.298376	0.161582
Nptx1-201	23.155	22.7607	8.21234	7.74747	15.0757	15.4378	5.81086	6.18034
Cnksr2-201	3.03548	3.26384	0.433865	0.460685	2.80384	2.67159	0.851603	1.57456
Gdap1-201	14.403	13.2687	4.34174	4.17827	9.02479	9.87685	9.16638	9.17322
Cplx2-201	48.7188	45.83	19.3597	20.0806	27.7375	27.2734	6.85441	5.84767
Gria4-201	11.1287	10.7727	0	0.266424	6.33298	5.6693	1.11607	2.16418
Tfap2b-201	24.3485	22.0607	8.06768	9.38813	16.8673	18.4543	5.69657	5.71117
Slc39a10-201	15.4941	15.8647	2.84828	2.66763	7.39336	6.15623	6.8341	6.33955
Chst10-201	10.2565	9.54978	6.77548	7.89655	7.13292	3.30914	1.86578	1.49687
Inpp4a-201	11.2929	10.6426	4.84721	5.31166	7.96568	6.81238	5.29353	4.45422
Pkp1-201	1.86061	1.69832	0.662202	0.593557	2.18961	2.46998	0.182898	0.376009
Atp1b1-201	161.036	156.421	47.0481	44.9492	75.0825	79.2953	25.9642	22.0569
Rgs4-201	32.4921	30.5522	6.335	6.53814	8.93266	7.52366	2.11318	2.35862
Nebl-201	12.5921	12.0987	1.88958	1.88098	7.70914	9.47321	4.85909	4.65233
Kif5c-201	46.5988	44.8448	12.2991	14.3404	24.1137	27.9116	16.898	15.0891
Gad2-201	11.422	10.6345	2.49561	2.61277	8.41691	8.76541	2.02354	2.16929
Hsd17b12-201	68.3747	69.9724	26.2623	32.1448	47.0903	43.1577	49.0381	50.1358
Syt13-201	29.6828	28.987	20.9469	18.206	16.9375	15.9547	8.3001	8.29971
Snap25-201	500.44	501.34	158.982	164.377	328.074	344.262	247.141	230.77
Stmn2-201	41.3018	44.5559	35.8534	35.4371	20.6893	21.0991	24.6477	16.2147
Car3-201	2.1108	2.44443	0.119576	0.203148	2.45012	1.87071	0.508607	0.229525
Ppm1l-201	13.3786	12.3048	4.01237	3.89366	8.21351	8.22393	4.47868	3.46937
Smad9-201	2.53619	2.16009	0.134643	0.254162	1.36577	1.3711	0.12373	0.765768
Serpini1-201	17.5901	17.1425	5.23144	5.12753	10.1751	11.1268	4.88217	4.78327
Gucy1b1-201	36.9441	36.4096	11.524	11.3633	24.6049	28.5378	14.4106	12.8471
Fbxw7-201	9.36009	9.07806	0.867793	0.134376	3.86946	4.15815	1.68748	3.10396
Calb1-201	17.1979	16.8371	11.4126	11.9969	9.3963	11.2257	7.12413	5.57806
Mmp16-201	1.11262	0.978074	0.0480784	0.16166	0.609612	0.963596	0	0.136721
Gabrr1-201	37.6236	37.7898	27.6824	28.2186	24.0176	26.6593	18.5948	18.4876
Fmn2-201	7.65506	7.28026	1.53334	1.54208	3.93898	4.2353	2.00313	2.00071
Npr2-201	11.7969	11.8778	1.82117	0.75719	8.9918	8.03098	6.59777	6.23569
Sh3gl2-201	78.9505	78.5071	42.0317	41.8802	63.0293	65.0697	36.0268	40.179
Eps15-201	6.67152	6.68567	0.107795	0.31476	6.35555	5.27	2.89745	1.56621
Cdc42-201	62.233	73.3089	63.3915	62.3929	36.9609	39.4978	24.9659	25.4609
Epha8-201	9.67472	9.01261	5.06072	5.53639	8.50382	7.77842	2.95945	2.97091
Pik3r3-201	29.6299	27.9009	9.4025	9.79719	22.7088	21.6339	16.6231	16.0053
Hpca-201	35.0294	40.0295	39.2056	30.8095	24.2244	29.5417	5.56857	3.50977
Ncdn-201	46.8127	43.1482	35.2448	36.6822	28.946	28.5275	17.876	19.4844
Pclo-201	3.09882	2.46611	0.509816	0.401222	2.55121	2.53257	1.17872	1.6054
Cdk14-201	19.2356	14.9332	3.21162	2.70702	4.97058	8.93908	0.772603	1.12101
Clcn6-201	5.51687	5.65277	0.109311	0.18055	4.07795	7.01915	2.16688	1.02321
Ppp2r2c-201	20.8064	21.054	5.19599	5.74663	11.1988	10.5616	2.43708	3.2261
Crmp1-201	31.7679	32.2639	26.6539	18.0314	22.8599	22.3105	7.90152	11.832
Nsg1-201	24.6157	26.7548	17.5642	15.4618	18.7002	15.802	5.79006	3.83233
Gabra4-201	2.40929	2.56073	0.0684213	0.124544	1.61612	2.36223	0	0.0833869
Gabrb1-201	1.592	1.41263	0.303994	0.369341	1.13559	1.03062	0.203761	0.374048
Rufy3-201	46.0806	49.1858	13.011	14.9841	35.0869	36.1813	24.6055	24.175
Sparcl1-201	104.517	111.553	32.4692	31.9265	41.2026	44.4496	17.5048	17.6305
Mmp17-201	3.76205	3.59873	2.06957	1.2946	2.93648	2.78853	0.435855	0.80011
Fscn1-201	23.6861	19.6179	7.77552	4.27153	16.3987	11.1459	10.3219	15.511
Dtx1-201	7.06942	5.92514	0.467711	1.15174	3.04845	4.63566	3.15103	4.09621
Ccdc184-201	5.85073	6.19717	4.24869	3.12212	3.06468	3.22818	0.207169	0.618484
Ret-201	6.48773	7.55157	1.31735	0.672042	1.0302	1.68408	0.147821	0.98886
Slc6a11-201	52.1107	49.1428	12.7205	12.9805	48.9018	46.1079	26.1664	26.3734
Slc6a1-201	99.3093	98.4957	24.0716	23.409	58.8798	58.5284	21.6807	21.4992
Slc17a6-201	20.3824	19.8029	2.30031	2.86505	4.09566	4.15875	0.802737	0.175955
Parva-201	25.21	24.468	18.1836	18.8003	15.1435	12.4935	13.5274	11.5268
Nrip3-201	8.41185	8.1018	2.3517	1.81011	4.03135	4.19637	0.606672	0.82134
Ebf3-201	2.93016	6.34185	1.75952	0.749076	0.740855	0.503871	0.480497	1.30989
Fgf13-201	10.6363	9.93374	0.096407	1.07485	3.56939	6.69706	4.55623	3.3241
Aff2-201	2.08312	2.0791	0.0798986	0.047132	0.531302	1.29558	0.702763	1.1171
Magee1-201	28.9756	30.7885	8.48313	7.38617	17.3476	17.5501	9.30125	11.2777
Opn1mw-201	70.5537	72.4188	83.1213	83.0474	104.996	106.94	37.3889	37.1658
Chrna6-201	36.1108	37.8446	13.1266	11.7373	10.2736	14.1154	6.4159	4.05206
Gpm6a-201	81.2507	77.5738	14.0756	13.898	61.469	74.278	42.8525	42.0467
Dusp4-201	11.641	13.1465	1.48011	1.94506	8.13117	8.07558	5.26361	5.82904
Tenm3-201	8.79735	7.83503	1.2681	1.38931	4.16347	5.29427	4.02363	2.53255
Nkd1-201	8.3022	7.26035	1.71992	1.65766	2.91217	2.44051	1.17237	0.522013
Itfg1-201	43.9128	43.6191	16.5667	16.8943	33.6708	35.3935	26.0743	27.8467
Gnao1-201	62.5574	59.8104	45.234	46.3236	32.9655	42.236	26.9394	24.1548
Cx3cl1-201	32.9592	34.2693	18.2901	18.7648	18.2456	20.9861	6.46868	8.21509
6430548M08Rik-201	79.4021	75.5753	37.0431	40.0533	47.97	50.3339	27.6175	27.8125
Ddx25-201	6.76284	6.55681	3.9088	3.94137	3.63012	4.66495	2.01836	1.93903
Ldlr-201	6.15559	6.14018	0.841774	0.930667	0.897877	1.09422	1.32267	1.20305
Hcn4-201	4.99452	4.97594	2.89436	2.59939	2.66963	2.39837	0.907271	1.2388
Rasgrf1-202	26.8065	26.7494	8.17397	8.15828	15.9158	16.142	2.37672	3.25434
Eomes-201	2.98654	2.63032	0.541396	0.64672	0.308909	0.763766	0	0.228529
Rab6b-201	72.6719	72.109	30.0891	30.7654	47.2298	42.9939	33.4281	37.0296
Sv2a-201	107.282	107.018	62.4075	62.3499	69.2808	71.2818	41.06	44.8544
Camkv-201	25.4149	22.8963	8.61395	6.0369	15.3002	19.5128	7.13725	3.29278
Myo6-201	5.20549	5.61426	0.117333	1.43545	6.04407	3.97859	0.602741	2.69286
Kcnh2-201	9.39963	6.40981	0.703947	1.09089	6.32037	4.53134	3.74274	3.10416
Cdh6-201	2.10622	1.91256	0.196662	0.276685	1.04232	1.42355	0.33111	0.351278
Fstl4-201	1.25318	1.01891	0.0458373	0.058405	0.716033	0.824136	0.22746	0.0782086
Setd7-201	10.0541	9.95223	1.83673	2.24943	8.27134	8.52065	5.26846	5.09023
Mdga2-201	3.74487	3.74841	0.428772	0.594028	1.95926	2.54111	1.75621	1.61993
Xkr7-201	3.22037	2.76324	0.22217	0.0943614	3.33534	2.49009	0.699989	0.679168
Cd99l2-201	6.07479	9.05403	1.27153	1.78833	6.20004	5.09163	3.50542	1.79603
Disp2-201	30.2004	28.3545	10.1565	7.62499	15.2385	15.2963	7.89025	9.23463
Nrn1-201	32.4349	34.5304	6.57238	5.8726	13.4593	13.2907	0.556759	1.2166
Ina-201	34.9494	33.1194	17.0652	14.6198	16.9835	16.3354	3.88027	5.3524
Ttll7-201	9.90188	9.93739	2.38401	2.42182	3.63013	4.61566	2.68841	2.87816
Pnmal1-201	12.7969	12.4411	6.68571	6.95305	8.9228	9.31857	4.52378	4.06207
Tmx4-201	31.9266	29.6816	7.24343	8.30493	18.9401	22.2096	11.7913	12.1638
B3galt2-201	10.5816	10.5966	3.37206	2.67161	7.16988	8.65109	5.18958	4.17681
Mgat5-201	14.9087	14.3261	4.85973	5.68576	10.5881	9.05802	7.67638	7.72532
Fstl5-201	11.8057	12.7334	2.76758	3.04719	9.46676	7.69237	4.03167	3.79814
Pygo1-201	4.49343	4.29373	1.03985	1.29264	3.46279	3.70132	1.20462	1.4118
Kcna2-201	13.1951	12.2443	2.55856	2.28234	5.41569	6.18475	2.22831	2.06295
Ppp1r9b-201	38.3207	33.2173	9.01405	6.62044	27.7739	27.1834	14.4388	15.4825
Csdc2-201	36.9886	38.3423	34.2998	31.1291	16.7501	16.0407	9.92657	8.03075
Shank3-201	3.94296	3.24602	0.317089	0.354411	1.49818	1.12035	0.118309	0.889842
Clstn1-201	43.6366	40.699	0.145177	0.0899215	46.5716	38.899	18.3821	12.8496
Pde4a-202	7.0129	8.13545	4.7808	4.77394	2.65232	4.18116	1.96782	1.76688
Ntrk3-201	2.16505	1.84439	0.279198	0.268325	1.13903	1.50848	0.58029	0.523749
Resp18-201	22.4189	22.9065	17.2316	23.1988	6.3709	8.64888	3.80549	2.11806
Plppr5-201	1.26791	1.68089	0.249347	0	0.532022	1.61619	0.060953	0
Gabrb3-201	9.99348	10.6562	9.64433	6.17487	10.9655	7.56255	4.82156	2.45602
Galnt9-201	4.76723	4.43661	0.793878	1.74506	1.89311	1.91876	0.362025	0.326751
Tln2-202	15.9135	15.3744	6.46057	4.95518	10.5619	12.7902	5.63889	7.5636
Slc22a23-201	1.83223	1.38963	0	0.218259	0.619	0.59996	0	0.0479498
Fgf1-201	12.865	12.1011	5.23478	5.21566	2.13831	2.26095	0.84611	1.7317
Zfp704-201	5.51417	4.9657	1.54995	1.34681	3.36817	3.48359	2.28738	2.47927
Trim37-201	23.1064	22.0741	8.64812	8.31213	18.4486	17.9876	13.9411	13.4874
Vgf-201	16.3365	17.4026	21.6889	18.5873	22.4311	21.0067	5.55624	6.75916
Necab1-201	12.6973	12.9934	1.32975	2.21754	10.3108	11.5341	3.50849	3.00135
Hdac11-201	45.2725	44.6378	38.0194	36.9466	33.6527	28.0958	12.9826	16.3013
Kcnh5-201	7.23171	5.50861	0.207793	0.724953	3.52299	3.41949	2.74737	1.55111
Zmat4-201	11.9263	10.6905	2.82284	2.82402	7.33377	8.55308	1.54282	1.69966
Ttyh3-201	21.3501	21.8224	10.8961	7.04797	16.1941	13.9491	12.9248	13.5407
Npnt-202	5.6984	4.66703	0	1.4215	0.56435	3.04478	0	0.129783
Sema7a-201	15.3505	15.6147	10.9366	9.76339	18.9259	17.0199	7.55442	8.75345
Map7d2-201	5.12422	6.35067	2.93965	1.53306	1.37219	0.34928	0.614729	0.651928
Pde3a-201	7.62373	7.08052	1.90617	2.04133	4.83716	5.61318	2.87689	2.64531
Cntnap5a-201	2.06129	1.88584	0.297162	0.218145	0.96383	1.00226	0.892919	0.680725
Tspan10-201	0.591701	1.25706	0.215108	0.228405	1.11523	0.809228	0	0.0764628
Ubash3b-201	6.04017	5.21756	2.44561	1.8721	2.51278	2.82575	1.73968	1.15236
Grm1-201	3.3366	2.44944	0.845947	0.578319	1.61628	1.93471	0.52713	0.562272
Inpp5j-201	5.24538	5.10793	0.440854	0.923561	3.27533	3.44988	0.534951	1.35954
Dock3-201	8.60773	8.40634	0.27469	0.77622	5.9547	6.01058	2.98376	3.04265
1700025G04Rik-201	8.20178	8.21192	3.71333	3.86705	3.6644	4.22253	2.90338	2.3562
Kcnk9-201	2.38588	2.30981	0.43418	0.384761	0.807981	1.39876	0.335564	0.219318
Rims4-201	5.88808	5.79791	2.10397	2.46603	4.3915	3.14608	0.984784	0.931978
Pcdhga12-201	2.32264	2.75318	0.197606	0.0419642	1.4913	1.93793	1.20472	1.1632
Mgat3-201	15.4257	15.9643	7.35072	7.33899	8.87944	7.80821	4.85096	6.52614
Dop1b-201	3.72616	2.92901	0.395006	0	1.19647	2.20338	2.03535	1.89553
Spag5-201	11.6528	13.7777	8.69803	9.63058	5.56412	5.17398	3.2588	4.8911
Tcaf1-201	28.7584	30.6372	10.5635	11.4274	13.6051	17.7191	9.37645	8.79679
Ak5-201	2.30211	2.59009	0.422923	0.449066	0.710909	0.846453	0.228429	0.167514
Tgfb2-201	21.9901	21.8159	13.8842	14.1174	9.11573	11.9306	16.3858	12.8056
Tmcc2-201	25.7418	20.2855	5.42838	3.51338	13.3299	13.5552	11.4083	10.2088
Stk32a-201	3.91361	4.369	0.632339	0	1.40311	1.66108	0.373557	0.236011
Slc32a1-201	31.9861	31.6693	22.1799	20.2889	22.5276	21.4033	8.31121	7.6851
Gpr26-201	6.12571	5.92654	0.676686	0.873273	1.10529	1.12631	0.364905	0.284943
Strip2-201	13.6903	12.926	0.441165	0.468436	6.75044	7.17595	7.44756	5.5657
Astn1-201	11.5994	11.043	2.29927	2.45325	4.46645	4.45012	2.71661	2.87445
Iqsec3-201	24.7187	20.7505	0.275909	1.80765	13.2909	10.1778	2.94083	7.13653
Dlgap3-201	10.7271	11.0081	6.61644	5.28006	6.22907	5.81768	2.38186	1.49933
Vav3-201	3.19477	3.37414	0	0.195381	2.18299	2.08291	2.49544	0.588668
Cplx1-201	60.417	62.1454	20.251	20.4316	12.5596	13.4064	5.895	5.26193
Pde9a-201	4.17923	4.86399	2.76788	1.59195	2.12522	1.1445	0	0.0614924
Pcnx2-201	3.37469	2.52207	0.205318	0	0.697974	1.35404	0.209803	0
Lgi3-201	7.40756	7.65797	2.92232	2.76715	2.05319	2.51087	1.22565	1.06576
Kcne2-201	15.9837	15.137	10.5967	12.5132	26.7759	21.6921	7.49523	7.01829
Atcay-201	26.0407	26.9946	13.6389	14.1852	14.1945	14.0036	5.63815	5.97131
Arhgap44-201	15.6478	12.9203	2.05991	1.28723	10.3675	9.2401	2.06117	3.66811
Pcdhac2-201	5.46121	6.11775	0.518286	0.333091	4.71773	4.51437	1.57119	2.0726
Zfp804a-201	7.933	6.38235	1.34714	1.48579	5.30727	5.01265	2.17698	1.38097
Arhgef4-201	10.2823	9.45553	9.80933	7.06919	5.06804	5.57647	2.42477	2.70958
Zfp281-201	15.9808	14.3861	7.96884	6.41306	14.0363	11.3183	6.11655	8.98396
Marchf4-201	4.2432	4.55089	2.09013	1.37655	4.32082	3.35662	0.260497	0.865224
Tspyl4-201	120.545	122.159	35.1227	33.0731	105.002	106.183	52.4807	50.6898
Dhcr24-201	29.0994	29.1529	13.009	14.7552	10.2736	10.1138	2.40271	3.8482
Sgsm1-201	7.21867	5.48942	0.474591	0	2.98314	4.22378	3.86998	2.17373
Gucy1a1-201	43.1155	42.2615	11.7533	13.2476	28.7455	29.925	16.5744	15.5424
Dner-201	30.2849	30.0934	8.61222	9.17981	14.7131	16.3536	6.80538	5.51745
Ephx4-201	4.35916	3.76969	2.29179	4.60025	1.75149	3.29879	0.111279	0.100436
Lrrn1-201	6.38953	7.18315	1.09608	1.49801	3.74277	4.00376	0.846258	1.42345
Zrsr1-201	10.0545	10.6181	3.33421	2.4488	7.48957	7.01313	6.24178	4.91868
Myt1l-202	6.97327	6.94355	1.07046	1.00639	4.06623	4.3742	1.28452	1.15342
Camta1-201	8.65629	8.26924	1.71617	2.14115	6.44584	6.06099	4.36511	4.82942
Scg2-201	83.0028	74.3222	32.5539	35.2443	49.7183	52.3409	21.278	20.2433
Rimkla-201	16.2457	16.0184	6.05684	6.92035	6.98885	5.93859	4.21499	2.85322
Sdf4-201	20.8544	23.0674	14.4187	14.9805	11.6911	12.9582	10.9967	8.52745
Hnrnph2-201	41.8224	44.4379	15.4382	12.6578	22.6039	18.4927	16.9853	12.7879
Amigo1-201	12.5449	12.8254	4.88548	5.16205	8.22701	9.06832	5.97973	6.78467
Camk2n1-201	44.7857	43.0745	27.3955	25.4912	36.4684	37.3432	21.6925	19.8487
Peg3-201	26.5812	24.754	5.89324	7.27267	22.5389	20.1127	13.3038	14.2435
Mtss2-201	20.0935	21.5579	8.93813	9.35507	16.3542	17.6407	11.1438	7.9157
Rusc1-201	8.44586	6.92148	0.883958	1.59434	1.95299	3.77467	1.28762	0.4003
Kcna3-201	2.77225	1.96928	0	0.0672486	1.07072	2.04574	0.64852	0.540305
Ppp1r17-201	9.00312	8.59525	2.55959	4.34364	8.55403	8.27127	0.486028	0.950455
Pou4f1-201	5.07554	5.04693	1.66215	1.31408	1.37447	1.74018	0	0.0770649
Cdk5r1-201	17.8092	18.8797	4.88171	4.49713	12.7416	13.4714	5.95017	5.96712
Frrs1l-201	8.0328	8.30015	1.51967	1.68241	6.73957	6.74618	2.19915	1.87181
Grin2b-201	1.84304	1.54517	0.138518	0.143536	1.14776	0.941095	0.347039	0.22246
Dclk1-201	7.02798	5.83455	0.0562876	0	3.19218	5.01234	1.59006	2.71747
Ndnf-201	25.8523	25.2034	9.28607	10.126	13.109	14.87	14.4753	16.3799
Diras1-201	27.4863	29.2811	18.3295	20.8919	19.9996	14.8433	5.0446	6.0031
Kcna1-201	4.44958	3.9639	0	0.232693	2.00064	2.25617	0.929769	0.754196
Lrrc3b-201	1.46242	0.625988	0	0.180332	1.4274	0.878104	0	0.0776179
Ppm1e-201	34.704	34.5705	10.8992	11.4251	24.6667	27.3857	20.9315	18.0686
Ywhag-201	93.7454	96.028	35.5564	33.6119	77.827	73.8351	52.469	48.4635
Rbpms2-201	14.5951	12.9546	3.43538	7.0809	2.27531	3.0671	1.7907	2.15497
Gpr158-201	11.0054	11.3522	1.21508	1.97987	6.24215	6.56351	1.39593	1.52265
Samd14-201	44.3662	45.7791	40.9522	39.783	29.0562	29.5434	17.8729	22.6098
Gabra3-201	11.9203	11.8386	4.90131	4.26123	10.0435	8.38504	2.12464	2.32688
Eef1a2-201	147.08	148.928	135.065	129.564	92.1511	85.7506	32.3487	39.5317
Dscam-201	5.37713	4.98937	0.574475	0.941819	3.65485	3.12816	1.1946	1.21542
Nat8l-201	9.83684	9.35592	4.14512	3.83322	4.38556	4.37991	0.871957	1.00998
Rbfox1-201	11.7051	12.6009	1.88896	1.53215	9.04819	10.1233	1.68937	1.56673
Bmerb1-201	34.3556	37.3	25.4272	22.4042	20.246	21.2074	5.11277	8.83571
Pcdhb2-201	2.10491	1.81314	0	0.0454699	1.54928	1.28323	0.539686	0.745873
Diras2-201	59.0955	59.2953	27.1577	28.4178	38.126	37.1431	19.2503	22.6979
Nrsn1-201	52.9259	52.9016	30.4314	23.4477	28.7238	26.6677	10.462	9.73164
Pam-201	17.5307	17.2036	0	0.239467	10.6127	10.9214	4.37924	4.96682
Rab9b-201	2.32388	2.58302	0.181599	0.278524	1.78067	1.4959	0.357601	0.505654
Insig1-201	34.374	32.4446	15.7815	15.4449	8.2004	10.6031	5.08367	7.49376
Snrpn-201	122.412	122.407	111.046	108.752	64.5949	58.8662	38.5771	28.7234
Ccdc149-201	4.80075	4.72838	0.329027	0.401124	3.51058	1.36583	3.16758	2.61204
Nap1l5-201	106.995	106.294	53.5453	53.3639	63.0832	67.243	20.6078	24.0336
Hpcal4-201	18.2836	19.0788	9.15282	9.61485	14.6368	13.1008	6.5135	6.808
Septin6-202	11.4019	12.8288	9.36179	7.95487	8.88359	6.65831	2.86819	3.80257
Chrnb3-201	18.5161	17.1404	3.85873	4.42244	7.6419	7.31437	2.95671	3.16315
Kcna5-201	32.8906	34.4585	14.1702	13.1095	23.0264	24.013	11.2222	12.5675
Sorl1-201	16.7878	15.1912	4.01348	4.1422	9.42705	9.9009	7.04431	7.52883
Plppr4-201	7.86851	7.75805	2.07253	2.14076	5.80634	6.78994	1.59916	2.59351
Fat4-201	2.43345	2.3202	0.361429	0.431411	2.07077	1.79847	1.39301	1.15627
Tmem130-201	45.2383	44.2077	22.2598	24.5022	23.8282	26.9243	15.4418	14.212
Tmtc2-201	8.70693	9.37233	0.984399	1.3558	5.85374	7.07897	5.14114	4.99773
Slc36a4-201	8.68495	8.34834	2.02026	1.9691	5.67444	6.25154	3.19229	3.9879
Neurod4-201	50.4684	48.1971	16.6496	17.8063	35.3604	39.3255	32.8192	30.9015
Trarg1-201	11.3351	12.2846	3.21033	3.48626	3.46614	5.86348	0.574703	0.350127
Bend6-201	20.5238	23.7125	1.7437	0.497158	14.1008	10.6313	2.46079	5.21681
Kcnj9-201	26.7365	27.9866	21.5603	17.4655	18.5435	19.3498	8.80692	8.17084
Rgs7bp-201	9.31942	8.89608	2.00285	1.79531	6.00852	7.09451	1.97758	1.3311
Plpp3-201	39.95	40.78	20.4263	18.2338	18.4633	15.8342	29.1198	27.4753
Adarb2-201	0.996739	0.752941	0.101564	0.0761237	1.20597	0.606831	0	0.146532
Prkcb-202	13.5999	10.9643	0.924179	1.11313	5.24693	7.9877	7.17086	5.25127
Ube2ql1-201	14.4497	15.0654	7.73338	9.82182	8.95637	7.97686	2.02257	3.12257
Grk3-201	6.73471	6.12367	0.835891	1.17471	2.93023	4.57815	1.84451	3.37546
Mllt11-201	48.8162	50.2278	34.5784	30.5744	32.2156	35.4948	13.7662	16.1212
Arhgap20-201	5.1241	5.2973	0.431758	0.904987	2.08741	3.63985	1.59663	1.35735
Ap2b1-202	6.67667	5.6558	0.110548	0.143466	1.95614	4.50295	2.53971	4.5059
Chst1-201	11.7726	11.7607	5.0941	5.83853	6.50467	8.15142	2.37209	2.3966
Hunk-201	12.1253	11.4449	6.47757	6.68035	7.09927	6.53687	4.33688	3.4538
Nlgn3-201	3.10938	2.82433	0	0.105771	0.57258	0.265825	0.61649	1.06226
Abat-201	32.0234	30.4436	6.56522	6.82391	21.1382	22.6914	10.4278	12.9769
Pcdhgc4-201	8.94679	8.07401	0.287724	0.577075	5.35881	4.04969	2.72903	0.409101
Tll1-201	1.94929	1.68013	0.176888	0.116271	1.69175	1.67181	0.855882	0.736558
Nhlh2-201	0.861869	0.9959	0.256231	0.0340087	1.73274	0.511049	0	0.0683103
Asic2-202	9.38031	11.3194	5.91892	5.14786	4.25404	4.84421	0.456846	1.64933
Hspa12a-201	46.1746	45.2739	15.9171	16.8936	26.6089	27.0207	14.355	13.8823
Car8-201	21.9521	22.7828	9.14995	10.7557	15.0426	14.1989	9.66566	10.2242
Chrna4-201	5.85101	5.49909	2.71795	3.66115	2.2841	2.4749	0.4157	1.19125
Sema5a-201	10.4481	9.52572	1.51565	2.00378	4.72906	4.61031	4.02041	4.15159
Ncam2-202	4.69997	4.71163	0.493205	0.342146	1.97447	2.84839	0.652654	0.589062
Cadm4-201	29.3199	30.1108	33.8174	27.9963	25.52	20.5436	12.3818	13.3154
Usp46-201	9.08594	11.2273	0.0616797	1.88057	7.36486	7.93154	5.18455	4.21896
Atp6v1g2-201	67.0361	73.2781	46.6968	41.8822	41.8231	49.9474	22.9136	18.9436
Megf11-201	4.70372	4.30677	0.649188	0.459546	2.65234	2.25976	1.27837	1.01279
Micu3-201	10.1281	9.26581	0.217144	0.499561	8.66365	7.22522	4.83183	4.07159
Lancl3-201	1.14791	0.888586	0	0.0213659	0.714385	0.563822	0	0.364784
Chat-201	6.01872	4.85186	1.29255	0.477376	3.02127	4.88806	0.746983	0.359573
Kcnq3-201	2.0506	1.94785	0.149421	0.118993	0.737167	0.892073	0.136419	0.322303
Synpr-201	70.4513	66.5364	19.658	22.098	62.3696	68.8709	35.8474	41.0161
Dclk1-202	3.7352	6.59185	4.2948	4.60285	0.888722	1.11649	0.635985	0
Xkr4-201	1.33204	1.71053	0.055247	0	1.59155	0.709512	0	0.530232
Gabrg2-201	13.8291	12.2271	6.72703	5.18042	9.30313	12.5058	5.57655	4.56696
Ptprn2-201	27.1525	29.5022	3.33672	2.65057	17.8393	17.3985	13.9761	17.8714
Gabrg2-202	35.7328	35.9939	5.14051	5.78272	24.3944	17.7109	10.5332	11.6919
Tubb3-201	74.663	76.6428	53.4162	46.356	40.8392	36.4646	18.0319	16.8709
Tubb4a-201	86.1488	86.8112	62.5731	62.1355	56.3239	58.1574	24.9559	26.5218
Pcdh17-201	3.12515	2.92299	0.329616	0.59573	2.01321	2.41132	0.986039	0.732911
Elovl6-201	11.9688	11.8582	5.37089	6.59129	7.00168	6.12087	2.97358	3.58326
Nptx2-201	17.2641	16.4351	14.5192	15.837	15.6914	11.4056	3.5918	5.52124
Prepl-201	103.09	103.613	21.3905	19.949	71.6501	65.7176	47.4855	50.4753
Elmo1-201	12.379	12.1348	4.57091	4.55696	8.08044	8.72554	3.47304	3.69104
Ndrg4-202	58.8262	57.0964	13.3349	9.80361	19.3901	27.8811	4.01479	3.13276
Gtf2ird1-201	7.06618	4.76329	0.685712	0	0	0.0787448	2.93523	1.09086
Atxn7l3-201	17.4731	15.3422	0.653257	2.47398	13.1423	14.8977	4.12928	7.54677
Synm-202	4.53317	4.23032	0.128401	0.545352	3.18318	3.37594	2.20885	1.71978
Gnai1-201	9.33329	11.0833	1.71629	2.99197	3.18306	6.26554	1.61922	1.62535
Kcnh7-201	1.80394	1.89945	0.165787	0.374474	1.07016	1.07688	0.295598	0.292512
Gria2-201	4.96751	4.9717	1.27379	1.9733	3.83306	4.24451	2.36042	1.64324
Plppr1-201	1.74415	1.72938	0.968168	0.573525	0.630594	0.475933	0.168575	0.0326034
Utrn-201	3.6895	3.55279	0.0194574	0.241035	1.69408	1.88547	1.74717	2.08874
Syt7-202	15.2418	15.0929	6.32854	5.84438	6.62849	6.95689	2.59984	2.47581
Ptpro-201	7.25039	6.22677	0.644174	0.692438	5.74369	5.21811	2.12356	0.720862
Atrnl1-201	16.5831	15.7971	4.30434	4.09784	10.6433	12.1007	8.06063	7.62632
Dapk1-202	5.5727	4.80394	0.621571	0.411526	4.77695	4.05531	1.4947	2.4096
Scn1a-201	4.30282	5.10602	0.50464	0.0682926	3.89436	2.82455	0.69561	0.986593
Cacna2d1-202	7.82108	6.37131	1.17533	1.37045	5.38166	6.73278	2.89413	1.73947
Dnm1-201	71.6603	68.8661	11.8135	15.8143	50.8312	47.6304	33.2063	34.9835
Rnf150-201	12.3249	13.1244	5.22551	5.34156	12.8097	12.3227	7.82529	7.41663
Gpsm1-203	12.4255	15.0747	1.93898	2.15428	12.1135	11.2139	3.12536	6.44958
Trank1-201	8.29476	7.75342	0.175576	0.336384	4.23563	4.54089	1.65505	1.77057
Samd12-201	2.3002	1.97488	0.316099	0.406549	1.89674	1.73088	0.378734	0.48901
Nrsn2-201	21.6842	23.8258	20.9736	23.2078	10.9734	18.0752	2.7389	4.62035
Tuba4a-201	35.6258	33.9165	33.4645	34.0594	18.3804	27.412	14.5537	18.357
Aplp2-202	140.773	135.233	40.8067	29.1051	97.5478	104.328	58.5981	69.0557
Ntrk2-201	4.17667	4.38841	0.886279	1.08734	2.38493	2.11236	0.450328	0.808002
Ryr3-201	1.15462	0.891393	0	0.00829379	0	0.717387	0.012305	0.694125
Ebf1-201	3.83711	4.3171	0.664637	0.841164	2.21323	1.97519	0.475925	0.372279
Kcnd2-201	2.67608	2.67603	0.210432	0.248266	1.34397	0.982721	0.322294	0.324136
Olfm3-202	3.1622	2.51238	0.483881	0.33947	1.81432	0.756608	0	0.285646
Edil3-202	16.3141	15.3856	2.78665	1.7962	8.55663	14.9446	9.806	6.92581
Dzank1-201	18.3055	18.1745	3.07881	3.28158	8.81585	9.53746	2.95861	4.07117
Chil1-201	125.945	127.547	38.9872	31.6418	22.8639	26.816	98.68	101.984
Macf1-201	7.71828	6.42842	0.319727	1.1833	3.98583	5.72907	2.40617	3.55282
Fat3-201	4.66482	4.35903	0.0609178	0.311867	3.40742	3.79994	0.891975	1.15771
Sult4a1-201	46.5208	48.1737	24.6684	22.2571	23.1767	20.597	5.435	6.28901
Cacng3-201	12.1707	13.8035	10.1649	9.84135	8.46284	9.06527	4.54429	3.54642
Ankrd6-204	13.6253	14.66	3.86717	6.17852	7.87291	7.67962	5.60462	4.55749
Fut9-201	1.39982	1.33982	0.248188	0.147577	1.3024	1.79265	0.555194	0.522271
Pgm2l1-202	19.2077	18.1732	0.940885	1.4865	16.0864	16.6418	7.06202	8.76839
Atp2c1-202	3.21485	6.56849	7.62615	8.46315	13.0878	12.0289	1.17969	0
Trpm1-201	53.9889	50.7589	6.25751	9.27965	27.0441	27.1705	28.8754	23.4902
Scaf1-201	10.5206	7.40684	5.06011	2.19485	10.332	7.1635	1.95602	0.748064
Coch-201	7.93655	9.81563	2.40332	2.37829	1.47597	2.4814	0.946517	1.22042
Mtus2-203	11.8091	11.7802	6.36132	6.8676	6.93866	6.94832	3.45294	3.17326
Insyn1-201	15.4573	14.7725	7.32112	6.73719	12.3961	10.235	3.06076	4.70431
Susd4-201	16.4447	17.2584	16.0183	14.7074	10.2269	9.24073	7.33176	6.15804
Galnt17-201	6.71413	5.72423	2.29734	2.94313	3.42964	4.19816	1.53419	1.24623
Dnm3-202	30.983	29.0785	5.67369	5.69004	19.2904	21.7479	9.89447	11.9356
Golga7b-201	7.47124	6.46466	6.71359	6.6604	3.99655	3.63677	1.61332	1.48646
Kcnip4-201	12.6408	11.6037	0	0.162181	5.92189	8.59918	1.70437	2.56988
Prune2-201	15.9346	14.675	3.78365	3.84375	7.10304	6.65424	3.68553	4.43181
Cbln4-201	3.27649	2.71868	0.415095	0.558289	0.954394	1.92235	0	0.265591
Hs6st2-201	1.81167	2.15936	0.0557946	0.32584	1.12249	1.44395	0.197765	0.27766
Slc38a1-202	32.6786	32.7822	11.9953	13.5876	16.2254	19.8662	15.8752	11.7467
Sulf1-201	37.0403	36.5418	3.7465	3.25062	14.6646	17.962	19.7964	22.3714
Kif21a-202	15.6828	17.6299	2.1367	1.93217	10.9784	8.95691	10.3229	5.69976
Ret-202	8.93807	8.77209	3.43765	3.39416	4.52859	4.19069	1.6141	1.54252
Tmem255a-202	2.78038	2.91237	1.2006	0.927141	2.71863	1.79815	0	0.284513
Pdxp-201	47.4965	49.3452	51.3507	47.8346	51.6201	42.7327	20.1052	22.0409
Plec-209	3.94902	2.52567	0.00804572	0	1.64314	1.82545	0	1.79319
Gpr88-201	1.63211	1.48176	0.0231499	0.0737428	0.622283	0.986508	0.0820555	0
Grm8-201	2.12281	2.99905	0.0425655	0.180787	0.762791	0.927649	1.0226	0.726262
Celsr2-201	8.3479	7.81667	2.16339	2.02759	6.34127	5.07809	4.88832	4.82009
Syt11-201	67.6641	69.3018	11.7374	10.8293	29.0828	33.5865	27.5592	26.9085
Slc7a14-201	9.5553	9.21259	1.45323	1.8306	4.58712	5.41666	2.37289	2.29088
Kcnc2-201	7.46883	5.94619	0.44562	0.439368	6.10226	5.94586	0.968391	0.94192
Medag-201	6.83497	5.0601	0.530304	0.577523	2.85511	1.71452	3.66296	3.16105
Atxn1l-201	2.75652	2.67373	0	0.0566511	5.50393	4.87107	0	0.034137
Cyfip2-202	68.165	67.0015	18.4191	18.4001	41.8749	48.8296	23.5853	22.1371
Bean1-201	1.43211	1.08367	1.06691	0.919618	0.483822	0.351706	0	0.0669259
Nefh-201	27.962	28.5531	18.4179	16.6208	10.1774	8.86178	8.65925	10.1634
Gpr179-201	18.3587	18.2138	7.5394	6.97413	10.9789	10.1295	9.75697	12.6381
Fam217b-201	6.70998	7.23047	2.66157	2.66649	5.23815	3.42743	1.87009	1.04667
Map1a-201	1.95906	1.65452	0.543303	0.52641	1.6051	0.463839	0.280839	0.249854
Pnmal2-201	48.0765	47.5911	25.4554	25.3634	32.7158	29.4819	11.9319	11.2443
Aff3-203	2.22851	1.73483	1.34371	1.33214	0	0.008004	0	0.19008
Tom1l2-204	13.6396	10.7763	1.8126	3.91833	5.62307	5.75079	0	1.52554
Akap6-201	7.33576	7.10942	2.00943	2.14226	5.0971	5.47826	3.80569	3.82711
Spin1-201	20.6352	20.7231	7.57972	7.66364	10.0585	13.9454	12.572	9.08725
Dnm1l-202	7.18152	4.86277	0	0.333259	0.297825	0.862884	0	1.86781
Scrt1-201	13.0646	14.1555	1.98017	1.87869	4.76115	5.81176	1.01816	3.34342
Septin5-201	58.9307	54.2382	61.4201	49.6786	44.7215	44.8012	19.57	19.5414
Prkce-202	21.5616	21.1593	8.10261	8.42623	16.5422	16.8808	13.48	13.7824
Dok6-201	2.2682	2.20953	0.186871	0.270193	1.28252	1.62934	0.526139	0.326476
AW554918-202	4.50695	4.25944	0	0.175291	3.37198	1.84854	1.91505	2.20858
Nol4-204	2.65077	1.43654	0.167711	0.103098	1.66538	1.64887	0.239868	0.630663
Dst-202	13.3537	12.5452	0.779181	1.41442	8.24448	9.7098	5.8682	4.24162
Arrb1-202	24.5187	25.8176	8.3944	9.57687	14.2373	15.2102	9.346	9.49203
Homer2-202	2.10944	1.98108	0.26691	0.341644	1.32405	1.90386	0.99359	0.76811
Erich3-202	2.39588	1.99233	0.126086	0.0514923	0.929711	1.07007	0	0.0620568
Scn1b-201	15.7987	14.211	10.7467	9.40532	10.2279	6.55656	2.92552	2.23215
Tmod2-202	18.0918	16.8856	2.61968	3.00622	9.02823	9.39868	6.07981	5.87349
Kcnd3-202	15.3732	13.901	3.9431	3.94301	7.3745	8.21322	5.7441	4.79618
Kif5a-201	63.5082	63.8368	28.0979	27.1188	27.7509	26.9957	10.3174	10.6113
Ablim1-202	19.3491	22.1228	1.23708	4.31693	17.1888	20.7317	12.0964	8.73286
Lsamp-202	17.9829	16.1942	3.66194	3.47136	8.18401	10.4431	4.72044	3.27206
Fgf12-201	6.45634	5.81758	0.0388238	0.22673	4.74545	3.66015	0	1.25239
Scn3a-202	3.02792	2.97801	0.394491	0.0947458	2.25802	2.27543	0	0.535866
Rprm-201	7.7559	6.82304	5.08794	3.62111	2.20389	2.05499	0.74737	0.49858
Olfm1-202	42.4153	41.8493	33.232	29.0005	9.6139	15.5334	11.8869	6.98243
Tanc2-202	5.54512	5.30391	1.2566	1.22638	3.29483	3.36519	2.64521	2.17798
Btbd8-203	12.9707	13.4926	4.90323	4.50277	9.6695	8.79827	3.97696	2.56256
Atp2b2-203	5.88632	8.07525	4.86257	3.70306	4.09734	2.93623	1.36815	1.87156
Dpp6-202	24.7617	25.4642	14.216	14.2309	10.7018	11.0544	4.74312	7.06502
Asap2-204	9.7307	10.787	1.28734	1.58962	5.7882	6.34122	6.95562	4.04129
Limk2-202	10.5517	15.9988	9.54335	7.13466	2.23901	2.98128	0.90767	0
Chn1-202	20.9203	21.9368	8.09477	6.83757	13.3456	12.7796	9.14768	10.2037
Glra1-202	7.57704	4.75158	0	0.338944	2.02799	2.53031	1.09176	2.2395
Kank4-201	2.24437	2.5678	0.376832	0.89806	0.806959	0.967896	0	0.10716
Gap43-201	58.9556	56.8796	55.2535	48.1903	22.1148	22.3172	12.4284	12.6045
Usp20-202	8.11222	10.0713	0	1.75135	10.6068	8.69775	2.4616	3.2653
Camk2a-203	8.99182	8.91537	2.59342	1.68998	5.9825	5.81984	1.27911	1.32679
Nmt2-203	2.07903	1.29013	0	0.0986023	0.828921	1.21427	0	0.25747
Rbfox3-203	4.95436	6.48269	4.7601	3.68831	3.46547	4.22232	0.743125	0.670717
Cntnap1-201	21.1968	19.9672	5.72778	5.28243	8.25834	8.66063	6.25289	6.26546
Hap1-201	18.4092	19.5662	4.18581	3.82112	10.3362	14.9705	9.57786	13.4921
R3hdm2-204	23.9748	20.1589	0	0.761542	11.4352	11.8289	10.9564	11.5693
Apc2-202	12.9287	13.0664	1.59774	0.845926	10.9008	8.76977	5.35291	4.67263
Adgrb2-204	1.51816	2.27146	0	0.462128	2.91864	1.94782	0	0.077353
Stx1b-201	49.7848	48.5257	18.9525	19.0996	19.8174	19.9568	6.11848	6.00375
Col25a1-202	2.99914	3.104	0.299608	0.267228	1.88425	2.05679	0.587623	1.05435
Wbp2-202	18.8767	18.5452	2.9758	3.83384	19.7211	22.1426	2.39084	5.96592
Cyp4x1-202	1.43481	1.40848	0.182211	0.305486	0.359928	0.179143	0	0.0613602
Prkar1a-203	34.1281	41.616	11.3728	6.12895	31.8839	21.6582	9.81786	13.0908
Dennd5a-202	39.9042	38.396	16.3851	12.3382	28.7758	31.7897	19.7885	26.7466
Trim66-202	2.6259	2.39079	0.720593	0.672951	2.13118	2.66072	0.456467	0.833238
Dab1-203	8.96661	8.84808	2.94418	3.10195	6.80637	6.626	3.75723	3.59396
Mapt-204	35.3707	33.581	16.8701	17.986	23.4472	22.3108	10.6028	11.738
Tenm4-203	7.66815	7.31468	2.07901	2.30463	5.90297	6.02542	3.21993	2.88994
Zkscan16-201	6.2494	5.44789	0.0287427	0.289934	2.69688	3.03693	1.39235	1.94633
Srcin1-201	1.3848	1.08811	0.0511696	0.116427	1.43108	0.665683	0.29365	0.413147
Arhgap23-202	5.74943	5.71012	0.582042	0.312922	3.64703	4.87718	0.861786	3.0327
Nell1-202	5.44169	6.5929	1.35496	1.99564	3.2661	2.38139	0.722987	0.435028
Glrb-202	5.22093	8.21542	0	0.193622	1.99767	0	0.560166	1.3223
Gria2-202	12.3455	10.6891	2.45349	1.1755	3.95566	6.93992	0.518489	2.92481
Gabbr2-201	13.9356	12.5846	2.30446	2.89922	5.23471	6.53051	2.04618	2.35319
Cacna1g-207	8.59964	9.41145	4.71323	4.52142	6.28225	4.64153	2.41651	2.2066
Shank1-203	8.52433	9.1729	2.69297	2.34743	4.34411	4.90931	2.75689	2.87611
Iglon5-201	21.8902	21.1694	14.7781	13.5127	12.8311	12.3903	5.93474	5.94439
Rasl10b-202	26.6358	29.6198	24.0717	23.2497	23.9658	22.2959	8.2978	14.2324
Sptbn4-203	10.2743	11.598	7.47991	7.5903	4.23339	4.96183	1.11474	1.71313
Nlgn2-202	19.0639	18.7711	0.483169	2.7949	14.2278	17.1841	9.40655	7.5595
Chd3-202	28.6367	28.5363	3.83231	3.31173	15.8579	19.1624	9.01661	10.662
Tshz2-202	2.09387	1.39472	0	0.0790647	0.651456	0.695476	0.406895	0.555836
Slc2a13-202	7.7764	7.75472	1.15497	1.18722	3.78262	4.95619	3.57845	2.8105
Gabrg2-203	3.8277	3.86239	0	0.22299	2.24385	2.76242	1.29026	1.89611
Ptprt-204	2.86177	3.4794	0.518453	0.656367	0	0.0310408	1.13873	0.949805
Snhg11-201	58.1523	57.2149	8.79898	7.78696	20.9138	22.9281	12.2002	11.3255
Vstm2l-201	16.9962	18.5054	16.6447	15.046	10.3095	10.4903	1.04421	3.64419
Vstm2a-201	10.4872	11.7562	2.39888	2.65166	7.29999	9.72346	4.21511	2.84674
Camk2b-209	35.5707	36.5483	7.06654	5.14001	30.4337	22.2453	11.3681	10.2817
Slc24a3-202	10.1857	7.95357	0.585241	0.21065	7.36524	6.31158	0.691468	2.78198
Calm1-202	263.226	274.452	214.243	216.691	187.062	189.625	112.788	126.387
Plcb1-202	2.2835	2.7141	0.412831	0.511408	1.61688	1.28528	0.189686	0.183432
Oxr1-204	22.4228	14.7031	0	0.0556238	10.1228	11.3962	0	1.0614
Hecw1-201	3.62298	3.30651	0.445678	0.473228	2.28623	3.17155	1.40921	0.769478
Trim9-201	7.52916	4.56376	8.30895	5.62183	7.58546	6.07989	1.03879	1.92666
Map1a-202	23.7805	22.7139	4.2271	3.45035	5.57656	7.0192	2.50186	2.27919
Adap1-201	8.36677	5.8905	0.753761	0.800356	2.00704	3.39174	1.7626	1.69133
Efr3b-201	15.1438	13.9253	0.055198	0.364685	6.24608	9.33006	1.55796	2.2564
Cadm3-202	66.821	63.082	25.2761	23.5302	41.4334	40.7137	27.7012	25.949
Cry2-202	1.12052	1.16219	0	0.0789549	2.52678	1.12858	0	0.297356
Caln1-203	5.44013	5.01553	0.839491	0.594257	2.67255	2.02053	0.254325	0.605997
Dgkz-203	5.54633	5.46708	0.365995	0.19431	5.49061	3.91318	2.77663	2.14661
Ncor2-203	1.55693	3.71736	0.973587	0	1.68357	3.17184	0.0273881	0
Ildr2-201	9.29246	8.72655	3.39682	3.3536	5.04993	4.88055	7.22752	6.85024
Dennd5b-201	7.41214	7.26326	1.71544	2.48935	4.78521	5.26923	2.80375	2.97918
Ankrd45-202	2.97908	3.5083	0.378399	0.275513	2.06173	2.65069	0	0.564927
Rbms3-206	2.02764	2.14652	0.152327	0.210267	0.860134	0.675803	0.179976	0.205757
Rgs8-202	36.7839	35.0272	15.5564	15.9257	25.4582	23.5566	8.29005	9.07639
Fam234b-201	29.1409	27.7066	14.9256	15.4846	19.4918	19.0694	12.0487	14.2122
Map7d2-203	10.7755	9.57621	2.50549	3.00889	8.77863	9.8996	3.51612	3.30186
Dpp10-201	4.16077	4.63705	0.959666	0.761861	1.43743	2.27224	0.222532	0.879912
Synpr-202	3.13747	5.44487	2.02638	1.17513	0	0.12739	2.39419	3.25798
Cadps-203	55.4383	51.5056	13.8897	14.6545	31.6185	30.6803	13.9857	13.9645
Pxk-202	5.95034	6.53821	0.212078	0.630527	1.67797	3.36739	0	0.572933
Gnl3l-202	36.6867	36.0575	8.99722	7.96846	25.104	27.1321	17.558	22.1879
Lrtm2-202	10.4265	10.3496	0	1.01542	6.55061	5.80574	4.21379	2.02758
Mapk10-203	5.5196	5.06665	0.245519	1.38643	2.54705	2.6254	0.863656	1.02347
Zcchc18-203	37.595	37.8886	26.9112	29.3297	31.661	24.0934	10.3956	12.5103
Srgap3-203	15.3561	12.0596	10.943	10.0939	6.77201	10.0198	5.68729	6.74273
Prickle2-204	5.48761	6.03484	3.49297	3.08149	0.0106082	0.317454	0.62399	2.29737
Nrxn2-204	5.7705	5.11021	0.21882	0.271071	3.97313	3.0231	0	1.76566
Fnbp1-208	11.6783	10.7415	1.10452	2.02984	8.96305	7.42968	2.66019	5.42715
Tpm1-209	19.1274	17.4966	9.54514	9.79587	9.49901	13.7394	6.50067	5.54131
Sptan1-205	10.3441	13.2342	1.87797	3.20645	1.73223	3.29758	0	0.512677
Arr3-201	32.7568	30.1708	31.8214	36.9258	70.9406	56.5037	8.79714	8.03451
Itsn1-208	10.8327	10.4849	2.16643	2.64723	8.82216	7.47421	6.12829	4.92916
Islr2-201	3.21921	2.73175	2.62861	1.69224	1.72158	2.01775	0.293454	0.397292
Cadm1-204	17.2224	14.5624	12.4438	11.7481	8.45138	11.3485	3.60947	7.03144
Cntnap2-202	5.68231	5.64429	0.64968	0.403492	2.87229	2.92907	0.308972	0.361656
Thy1-201	105.596	108.171	43.0927	32.5358	35.8003	33.1533	8.42194	9.15615
Clec2l-201	17.9705	20.8004	19.1367	17.0721	10.5028	6.9451	0.563599	2.57334
Adcy5-201	8.5231	7.8067	3.37477	3.34612	5.14358	4.10061	2.78233	2.4929
Dcc-202	2.86793	3.03008	0.606795	0.470838	1.51116	2.04357	1.01566	0.680262
Xiap-204	5.55314	5.49608	0	0.562509	4.96456	7.72421	0.625918	2.00936
Kcnh2-202	15.3225	15.2123	17.0775	14.381	9.82219	10.2039	2.89732	5.17639
Opcml-202	2.30471	2.45311	0.150365	0.178819	1.39102	1.25695	0.142126	0.37842
Timp1-202	81.3493	83.3033	45.2921	44.3256	13.0078	15.9804	63.0228	57.3671
Cadps2-206	2.62855	2.66748	0	0.00932742	1.53262	0.933281	1.15205	1.77984
Cdk14-203	9.02199	13.4216	0	0.505495	4.93195	4.61049	2.19458	2.11391
Gucy1a2-201	2.50494	1.75872	0	0.133058	2.26985	1.12862	0.697984	0.286352
Celf4-202	32.9964	32.2064	20.916	19.3274	24.0405	24.5369	14.761	11.4256
Robo2-202	7.70855	7.95201	1.09973	0.79746	5.53	4.13366	2.39269	1.75911
Eml2-202	10.848	10.7939	1.13272	2.11251	2.99032	3.89955	1.7158	3.54633
Rasa3-201	12.228	12.8479	1.71409	1.31663	7.50974	7.60034	3.71649	6.34899
Klc1-202	98.5383	107.596	64.843	71.5348	62.8163	78.882	46.4603	47.135
Inpp5f-203	4.81861	5.46962	0	0.264818	1.45465	3.77074	3.07929	2.72607
Lrfn5-202	4.84206	4.55232	2.0882	1.32094	2.81675	1.621	0.419955	0.0710692
Psd3-206	6.39164	6.18287	2.49569	1.32961	5.16042	4.08533	2.07232	2.4613
Araf-202	28.0929	23.3836	25.8092	29.4522	28.8327	22.4219	13.265	7.74689
Stxbp6-202	2.88543	3.43652	1.14479	0.587519	1.79991	1.69296	0	0.213638
Septin8-203	6.29392	6.31014	0.555835	0.0944311	3.02206	1.86895	1.57614	4.26769
Septin8-204	10.1993	11.9782	3.75588	4.42948	11.793	9.55664	2.86243	4.24982
Simc1-202	2.95965	4.16739	0.699916	0.380438	3.00891	2.86977	0.393789	1.43945
Reep1-201	15.8495	15.6787	4.3694	3.77028	10.5251	9.62916	5.31967	4.61583
Rab27b-203	1.8314	1.82146	0.168981	0.185614	2.52384	2.5103	0.25473	0.86993
Nap1l2-201	18.7082	18.2987	3.30676	3.07876	9.73228	12.3047	6.40897	3.5784
Synj1-203	5.40096	2.23118	0.209546	0.79378	5.39431	5.7062	0.414864	0
Spock2-201	79.4015	77.9587	25.3892	23.9551	40.2403	36.3902	18.1688	18.1315
Col6a4-201	1.11993	0.994678	0.054475	0.0115685	0.574676	0.572398	0.00643627	0.13361
Syt2-201	8.48816	8.13846	5.03159	5.50997	3.16771	2.68505	2.80002	2.46495
Rab11fip3-203	10.7026	14.5159	2.52871	2.19396	12.076	10.5028	6.75095	2.54545
Bahcc1-203	3.3004	3.00188	0.142441	0	2.86693	2.78336	0.332163	0.667551
Dpp6-204	3.37884	2.43132	0	0.135495	2.4162	3.42657	0.301537	0.14515
Csrnp3-204	5.92491	5.80971	0.692302	0.890906	3.75166	4.50696	2.11603	2.82064
Myo5a-201	22.3819	21.5986	6.8661	5.95339	14.2009	15.3113	9.53132	9.94919
Nyap2-203	5.80798	5.79026	0.556721	0.750287	3.95302	3.8436	2.38442	2.83711
Armcx4-201	9.50772	9.62776	2.30496	2.53809	5.08363	5.56972	5.74332	5.26404
Slc4a3-202	10.5492	10.8355	6.99975	7.76488	2.81289	3.85114	3.94357	1.59782
Pcmtd2-204	3.592	1.86948	0	0.171457	4.69544	2.57648	0	0.459187
Ahnak2-202	1.60044	1.40845	0	0.0797375	0.0761739	0.34193	0.44363	0.328331
Fbxl5-207	15.8373	18.2299	0.73133	0.73956	3.62085	8.2537	5.71934	8.56013
Epb41l1-206	15.1767	15.143	1.87197	3.31622	8.85481	9.46128	5.75965	4.72633
Atxn7l2-205	1.05414	1.4578	0	0.0288859	0.413925	0.984595	0.6107	0.580206
Ahnak2-203	3.36675	3.33824	1.7705	2.05228	0.284355	0.0516767	0.845462	1.12496
Ptprr-204	2.10829	2.62221	0	0.0784825	1.94935	0.884517	0.91696	0.689679
Sun1-211	6.7566	4.83925	0.518779	0.661017	3.94672	4.84542	0.980708	0.442576
Ubr4-202	3.95476	3.25544	0	0.139332	4.52558	2.98741	1.00775	1.60922
Irf9-202	26.9619	28.4711	11.0222	5.46166	14.7086	13.9742	14.2383	16.9257
Fzd3-202	4.23238	4.14612	1.09418	1.11494	2.31254	3.00405	2.40674	2.28992
Hdac6-203	2.0868	1.88117	0	0.0457464	2.05399	0.905396	0	0.55132
Dlgap1-207	1.85581	3.32749	0	0.237756	2.17477	1.73845	1.01193	1.4088
A730046J19Rik-201	4.7563	4.85067	0.750692	0.887676	3.50451	4.44194	2.62053	2.52894
Stum-201	2.05271	2.05786	0.228355	0.183492	1.52754	1.58522	0	0.217189
Cpne5-205	4.15576	3.8314	0.140397	0.260882	1.1037	2.21284	0.787931	0.374294
Pou6f2-201	1.61975	1.9	0.094052	0.299598	0.885883	0.909823	0.0476243	0.10746
Smim14-205	14.5014	13.4832	5.99661	5.57255	10.6559	10.846	6.66889	6.46983
Pcmtd2-206	5.74139	6.17548	0.296336	0.0393318	7.02633	3.76246	0	0.474013
Adgrl1-207	21.5545	21.2798	11.485	10.8192	10.7987	11.1511	10.1135	10.2272
Ttc3-212	15.2576	14.0668	0.338848	1.13935	9.45215	8.50555	0	1.08403
Cdh8-204	4.44793	1.41102	0.044434	0	0.450721	1.59089	0.0174997	0.82132
Nos1-206	2.04081	2.05078	0.341124	0.202164	0.857012	0.56498	0.182775	0.0676783
Triqk-201	4.23438	2.9167	0	0.144039	0.917346	3.22032	1.49591	2.07345
Pitpna-203	37.8763	40.3551	22.6551	22.4344	21.0853	24.1814	15.9821	18.0225
Kcnma1-205	20.084	18.7471	6.14886	6.23635	10.0529	10.2759	6.28425	6.56769
Opn1sw-203	43.5836	51.387	43.5043	33.9052	135.215	127.883	12.11	8.85811
Lrrtm4-208	2.60773	1.98379	0.556033	0.702862	0.550589	0.556432	0	0.0705888
Lonrf2-202	11.9397	11.1745	5.0105	5.70156	6.76878	8.14912	3.05237	5.07134
Dlgap1-211	7.92965	7.45424	3.50848	3.68496	3.84451	5.4823	1.28585	0.478835
Dnajc6-207	10.2598	8.68217	0.138143	0	8.73457	5.59112	2.61147	3.38822
Eno2-213	19.8897	16.3549	0.649248	1.74997	8.6121	9.0377	9.14611	10.1722
Ptprf-206	7.89753	7.31512	0.0342461	0.036363	7.86813	5.87742	2.0838	3.03112
Prkag2-210	1.40829	0.850657	0.85721	0.431147	3.2035	1.47486	0	0.144334
Ttc3-221	8.16816	7.01885	0	0.0391153	6.98765	2.70954	1.43631	2.35702
Tnrc18-202	7.52716	7.86951	2.95714	2.38234	5.52399	5.10846	4.17439	5.35355
Rit2-203	61.5991	65.8373	33.6836	37.8196	42.1059	43.1675	19.5966	22.2631
Lsm14a-203	35.3162	33.6205	4.4615	5.03337	29.8877	29.6794	13.6175	17.5935
Mfsd6-205	8.75439	7.99032	0.960688	2.07473	4.0053	3.79256	4.07853	3.2644
Sphkap-202	37.3182	37.7893	13.755	14.685	24.3842	24.1165	20.087	17.9407
Nwd2-201	3.13488	2.7548	0.258782	0.179855	1.59408	2.18631	0.611506	0.83792
Filip1l-203	3.09684	3.33845	0.0631344	0.450107	3.65949	2.22182	1.91813	0.423191
Pappa2-202	2.08879	1.54061	0.295308	0.344919	1.91284	1.16731	0.159502	0.0809777
Gng2-204	16.7638	18.3923	6.24447	6.89792	11.7315	13.037	4.73673	4.19686
Cacna1i-202	6.07137	5.35715	2.04442	2.25797	2.96492	3.65219	2.35244	1.83867
Kcnc1-203	16.8306	15.0877	6.95943	7.78141	10.4019	8.73419	1.93916	2.34719
Tmem163-203	6.47403	6.04372	1.99483	1.68489	1.16503	1.39386	0	0.0161156
B3gat1-204	11.9392	10.3888	0.433121	0.448678	6.42939	5.31571	1.93461	5.67768
Sphkap-205	13.4419	12.2609	1.05382	1.43269	8.88631	10.3659	3.06038	4.97824
Sv2c-201	6.93816	6.86512	1.05447	1.33046	2.25558	2.51885	1.24586	0.583406
Slc24a4-203	14.2813	10.2521	0	1.09043	9.02106	9.11211	3.10616	3.04443
Reln-207	18.9112	16.9618	2.70115	3.06128	11.7048	11.6327	5.75027	4.76176
Pcdh1-204	5.61225	7.10046	0.0206498	0.230226	5.78119	5.70171	2.06162	3.43522
Fmn1-210	1.05464	0.336574	0	0.0200073	0.334481	1.02294	0.066788	0.49229
Pianp-207	11.7681	8.6758	9.72055	10.1138	4.64241	6.85038	2.63437	0.917703
Plch1-210	8.3016	5.94743	0	0.371652	5.90491	5.59915	0.703754	3.32653
Clstn2-202	2.55757	2.22431	0	0.0408583	0.692823	0.95466	1.40939	0.892494
Panx2-203	12.3121	10.6461	6.7258	5.5322	5.46512	5.8893	0.797458	2.00774
Ubn2-209	2.80268	1.46169	0.0628271	0.0889478	2.43588	2.30648	0.593847	0.677425
Zmiz1-208	24.4462	23.14	8.46325	8.62172	14.2681	14.5926	12.4787	13.8839
Nrxn3-205	14.9158	14.7023	4.63271	5.12898	10.1029	13.433	10.2824	6.79421
Plxna1-202	8.42965	8.03636	2.41792	2.06712	4.58068	4.59765	3.40295	2.9908
Fam184a-202	7.77061	7.00599	0.772183	0.97609	3.7423	5.36623	2.38947	1.28092
Cpne6-202	10.6109	10.9956	8.21504	10.8504	7.82491	7.39216	2.24898	2.43582
Rims1-207	23.3809	19.8712	1.61034	0	18.8204	20.4561	0.0413616	1.49326
Cnnm1-201	10.4081	11.0514	4.04166	3.8852	6.04848	6.07748	2.45827	2.17624
Septin7-202	75.755	74.5935	30.6577	30.8075	48.6301	53.7921	50.2513	51.3286
Pcdh10-201	1.58084	1.83448	0.300542	0.144507	0.373882	0.827556	0.0334993	0.26607
Nell2-202	8.4158	11.0382	3.77842	2.91299	4.49044	3.02824	1.06081	1.13032
Ptprk-201	3.96025	4.78649	1.74213	1.51161	3.33649	2.9219	0.353298	0.291146
Gprasp1-206	82.8215	81.8958	28.7178	26.0527	40.2489	42.936	29.1321	24.5441
Rbfox2-203	18.0362	17.6409	6.18216	5.87675	12.6658	12.524	6.43094	6.49486
Zfp488-201	4.38128	3.95594	0.840227	1.00121	1.96028	3.041	0.419155	0.696895
Nrxn3-208	3.76556	2.46746	0.150344	0.0613992	3.50172	1.8903	0.198129	0.949619
Smurf2-206	3.50085	3.58247	0.238401	0	2.29733	4.53287	1.34801	1.30746
Rab3c-201	15.519	14.4446	4.29401	3.67078	10.3176	11.7476	2.30354	3.18456
Pcdh19-203	1.65538	0.947938	0	0.0152143	0.571686	0.953536	0.530454	0.641753
Ppfia4-201	5.89135	4.81417	0.853767	0.934653	2.59808	1.70766	0.742866	0.550502
Cic-213	1.81291	2.40684	0.134743	0.143073	3.07527	1.96642	0.318401	0.431066
Dlgap4-212	10.531	11.6229	2.41699	2.05663	6.28039	7.55714	5.04637	4.63411
Cbln2-204	12.6066	11.9847	9.50476	8.62011	4.79287	5.36738	0	1.55635
Cntn1-204	18.2376	19.5122	4.99175	4.44325	11.9081	10.5563	10.9841	12.4811
Map4-206	26.1	28.561	6.93306	7.07707	13.3443	16.8282	6.9662	6.49868
Morf4l1-202	127.717	118.185	31.9643	38.6152	101.647	103.5	62.5534	78.5488
Pcdh10-202	5.88408	4.56343	0.355988	0.719742	4.59538	3.76903	0.501267	1.07126
Cacna2d2-208	10.2457	10.1784	2.9972	3.93412	5.75203	5.71486	2.02864	2.29675
Adgrb1-202	15.9997	21.3085	0	0.0315352	8.88713	6.70944	5.42141	4.24391
Scn2b-202	12.2438	11.3566	0.776163	2.13361	6.70963	8.62879	0.917044	1.83931
Kif1a-204	92.3176	88.4773	34.9423	35.4656	54.9704	52.7122	49.4421	49.3209
Chrm2-202	2.1549	2.05691	0.162708	0.345532	0.889807	1.68488	0.183883	0.17351
Thsd7a-206	7.87531	6.42371	1.1318	1.34133	4.35151	5.39211	4.30504	3.13805
Hnrnpd-211	14.2078	14.0232	6.12531	6.42257	9.46643	10.7855	6.05298	6.38736
Zfp27-206	0.19326	2.1705	1.33845	0.277305	3.64254	1.48642	0.0385705	0
Brsk2-205	8.64052	7.80681	0.513759	0.477328	6.66079	6.20435	1.97279	4.5199
Gabbr1-203	37.5657	38.9383	26.2052	19.8389	21.8587	25.7163	21.0408	16.0307
Kcnb2-202	0.719786	0.71388	0	0.0215168	1.05859	0.378537	0.119712	0.270119
Psd2-203	1.90972	1.9182	2.69869	0.446187	0	1.37368	0	0.0398318
Nptxr-203	13.6088	15.3653	7.10071	4.54102	7.38379	7.7406	3.58594	2.89038
Prox1-202	21.285	20.8171	5.58688	6.42794	14.2888	14.4258	11.4393	12.2132
Zfhx4-205	3.82576	3.68655	0.550252	0.211599	1.99427	3.77813	1.81333	0.526518
Fundc1-204	0.964729	3.55773	0.806655	0.76135	6.27317	2.72068	0	0.191157
Hmgcs1-201	45.1245	47.2756	17.3483	16.3185	17.61	23.1436	16.4913	19.9515
Tmem151b-201	4.06386	4.53719	1.01234	1.20708	1.98643	1.87944	0.588242	0.601716
Tunar-201	4.71442	5.37844	0.183517	0.805426	1.96081	4.99933	1.15641	1.42209
Arhgef9-209	2.10473	1.81237	0.16779	0.191867	1.45325	1.82334	1.3191	0.619371
Ank2-207	18.102	15.4244	1.49447	0.370954	14.8739	12.969	8.0299	7.86496
Nktr-205	4.75977	5.86457	0	0.0289841	4.9286	5.08312	0.274137	2.22683
Ank3-233	5.70613	4.7908	0	0.194988	2.43136	3.78014	1.09055	1.39656
Htr1b-202	2.48853	2.28586	0.271997	0.279785	0.0948417	0.377099	0.421794	0.126899
Csmd2-205	3.33515	2.36934	0.106642	0.270503	3.15505	2.11312	1.27748	1.292
Unc13c-202	7.99931	6.65469	1.92642	3.14581	5.01024	5.59611	3.89415	3.34434
Scg2-202	112.685	132.231	72.3179	63.613	74.6925	76.4395	36.1188	44.2976
Spock1-202	10.4818	10.1041	2.93275	2.2362	3.0808	4.92772	1.53204	1.40132
Armc8-202	6.85081	6.48567	1.45236	1.57238	4.4341	3.04217	0	0.0455523
Sulf1-205	1.65757	1.29242	0.131997	0	0.258859	0.154107	0.301514	0.32844
BC034090-204	5.27721	4.09668	0.65096	0.533711	2.48243	5.05062	1.19748	2.7767
Ank3-244	13.4849	12.7516	0.470913	0.772313	7.56242	8.09448	4.95792	5.01181
Rgs6-208	7.79628	8.86351	1.96169	2.32711	5.17509	5.91446	2.85262	3.00378
Cacna1c-207	1.25108	1.23518	0.158637	0.226751	0.377532	0.797826	0.072089	0.243993
Mturn-203	20.6197	20.0924	8.60919	7.38063	15.0693	16.7256	11.9521	10.6987
Kif1a-210	13.168	9.5188	0	0.29854	4.64938	5.43529	6.049	5.63392
Pcdh7-203	6.17919	6.61766	1.39406	1.09683	3.78788	4.32774	1.30148	1.32576
Tnr-202	14.0194	13.5815	3.43881	3.24257	5.80477	6.393	4.11742	4.11278
Pcdha5-201	1.02944	1.36241	0	0.155604	0.445951	0.459249	0.0820161	0.0657998
Cep170-204	3.32035	3.21426	0.0514129	0.349383	4.02608	1.48862	0.583151	1.72154
Pcdhgb1-201	2.07726	2.58163	0.119024	0	2.90622	1.3499	0	0.924742
Pcdh10-204	1.87305	0.962229	0.372273	0.128697	0.377619	0.808614	0	0.0830903
Dclk2-206	2.40522	2.21749	0.395347	0.182516	2.05743	1.02348	0	0.0549904
Pcdhga1-201	2.72657	2.80251	0.154042	0	2.67368	0.449611	1.60768	0.620568
Pcdh8-204	1.83194	3.45323	0.0325217	1.35826	4.28854	1.62002	0	0.150283
Nhlh2-202	14.1889	13.2772	4.74803	5.29925	12.2329	13.637	4.22979	3.18677
Adgrl2-208	6.8022	6.67082	0.330718	0.870271	2.63269	0.486841	2.34448	1.80937
Map4-215	18.688	20.1682	3.48403	2.2813	18.4655	12.0334	1.78378	5.26339
Grin2a-206	1.48555	1.35872	0.0740839	0.154414	0.793228	0.868137	0.0713215	0.0614462
Zfp804b-202	1.80489	0.989418	0	0.20211	1.32396	1.87306	0	0.0773259
Nsg1-204	23.2966	21.867	1.8118	0.415957	8.5434	9.89041	5.26488	3.96861
Ptprz1-204	8.48322	8.31244	1.77757	1.88745	3.68852	4.70974	3.98944	4.01619
Hmgb1-210	77.0386	76.0284	73.2728	69.2129	55.0006	51.7384	30.6813	38.631
Fry-212	5.34943	6.94289	0.843599	1.30468	2.05558	2.05546	1.7876	2.31746
Eif4h-205	36.656	35.593	28.5759	19.394	23.8913	23.8352	15.5065	22.3992
Magi1-206	8.63702	9.18981	1.48687	1.87051	6.81978	4.8021	1.81403	2.32666
Add2-209	12.4768	11.9511	2.77767	3.0588	6.19764	6.52599	1.73369	2.26604
Rab11fip5-202	3.05131	2.82618	0.702145	0.167226	1.65077	1.86169	0.589242	0.685779
Galntl6-208	1.52183	1.45216	0.325187	0.225188	0.760105	0.718047	0.125286	0.188465
Gabra1-205	17.6085	15.1604	5.40012	5.7761	17.2587	17.5465	6.33338	9.09312
Gm42372-201	9.97119	9.91643	2.48037	2.8104	6.63162	6.67063	2.90249	2.28166
Fasn-205	24.2784	21.298	7.51704	6.19606	17.5815	15.8365	12.5991	11.4692
Fam155a-206	3.25044	2.41264	0	0.108695	0.882617	0.956113	0.0302369	0.218326
Arhgef17-204	27.8594	26.3291	14.3507	13.9821	18.444	17.5538	12.7009	9.13084
Sorcs1-205	2.48627	2.37376	0.0273898	0.0387773	1.73182	1.87603	0.755098	0.710732
Nkd1-203	14.0157	15.5169	5.91134	4.54124	4.06196	4.42079	2.44611	2.93402
Grik1-206	29.8423	26.587	2.24213	4.91857	16.3706	16.1846	19.9019	12.853
Stim1-209	4.33585	3.30382	0.257512	0.175777	2.63076	3.65071	1.21701	2.27532
Scoc-203	32.864	38.0929	0.981748	4.0655	22.0082	20.5169	20.067	14.4476
Dock9-208	6.08288	6.86637	0.5052	0.851976	2.18547	3.8859	2.52219	4.11977
Psd3-213	1.93978	0.661456	0	0.0524262	1.94072	0.89349	0	0.026326
Igsf9b-204	3.48297	3.16176	0.850625	1.16202	1.91238	2.15754	1.53986	1.80093
Cacna1a-211	4.86749	4.0999	0.524463	0.011365	1.49827	2.38677	1.41636	0.61635
Ptprk-202	5.97296	4.90329	0.13514	0.511197	3.10146	3.82609	1.40709	0.198154
Ttc9-202	8.43669	9.37073	3.01531	2.1255	3.68405	4.61497	3.2832	1.68431
Palm-204	2.85489	2.86603	0.117882	0.219045	1.31532	0.9978	1.86285	1.79134
Arid5b-204	6.90971	7.04844	1.96504	2.19899	3.92205	4.22354	4.43065	4.4508
Cep170b-204	5.09506	3.38271	0	0.244987	2.64237	1.65099	2.37429	0.746062
Ryr2-207	4.18754	4.15768	0	0.207237	0.910688	2.30903	1.15299	1.51241
Trim9-209	1.63014	1.17619	0	0.0839009	1.69653	0.707266	0.637951	0.112349
Zdhhc22-202	15.0308	16.8157	10.4037	9.50742	9.52959	8.36842	2.21998	2.42419
Atl1-205	8.14688	7.63832	0	0.34054	4.22917	5.8412	0.530499	0.273605
Cacna1d-204	2.27296	2.72981	0	0.272793	0.317807	0.109736	0.0962457	0
Cartpt-202	43.2548	41.5203	36.9101	35.61	26.649	21.5085	5.9398	8.61226
Hmgcs1-202	13.2754	9.60505	0.521625	1.12005	7.33708	5.10206	2.58848	1.56987
Celf4-206	9.79884	7.85869	0.418024	0.912388	4.61719	7.48335	1.01524	1.98122
Celf4-207	9.41423	5.99368	0.366978	1.23393	4.21882	3.40974	1.39109	1.14141
Ctnnd2-203	5.11994	6.54255	0.0683713	0.207422	4.71602	5.0061	0.346206	2.37479
Dgkh-202	4.75059	4.1552	0.43688	0.936156	3.54524	3.68718	1.71334	1.47343
Trio-210	6.62366	6.06918	1.47387	1.84587	4.44678	4.74309	2.58976	2.43818
Dmtn-208	7.60395	5.0807	2.24847	2.3552	3.3441	3.3878	0.484649	0.858652
Dmtn-209	7.09129	9.38842	5.68269	2.43679	1.33022	1.53105	0.461137	0.316316
Slc22a17-210	45.8611	51.0172	9.76382	6.55933	39.6684	39.4068	16.1383	16.5604
Mgrn1-203	5.32085	7.77451	0.160614	0	6.2815	7.16734	0	0.685107
Elfn2-202	12.111	11.6891	5.35416	4.63861	8.91125	8.02368	5.48252	4.70971
Gm5478-202	0.580805	0.960158	0.669845	0.711252	2.00065	0.521365	0	0.0396841
Cacnb3-206	15.5989	19.3683	8.88337	12.9095	8.84652	9.76576	3.9455	4.65013
Ttc3-230	72.4084	77.9987	29.6631	31.9115	33.7384	38.1773	29.4641	22.3603
Slc8a1-204	7.42959	6.75907	0.922069	1.20536	4.16258	3.88715	2.06838	2.06629
Rab18-203	33.2597	32.4129	2.14813	3.33365	12.9621	20.5781	21.0852	19.4419
Add3-212	25.7829	29.1657	3.5108	0.681659	6.50177	5.98436	12.3849	10.055
Trpm3-218	14.1373	13.6524	1.82086	1.97153	7.28542	7.2424	6.75867	7.4155
Kcnab2-216	14.3527	19.6551	0.330358	0.542113	14.2571	10.6417	1.33064	3.68303
Mapk10-213	5.5196	5.06665	0.245519	1.38643	2.54705	2.6254	0.863656	1.02347
Dlg2-219	15.9074	21.0028	5.43627	6.41176	13.7914	11.9146	5.65378	4.8194
Rnf130-204	13.5271	13.1338	3.9598	4.8377	9.58935	10.1506	5.61786	5.66285
Shc3-204	1.32731	0.4551	0	0.0324637	0.578906	0.42834	0	0.239092
Nectin1-205	13.6703	13.5478	0	0.789549	10.439	10.5565	2.31937	3.14007
Cluster 2 (n=1449)
Transcript Names	BJ6_PBS_1	BJ6_PBS_2	BJ6_NMDA_1	BJ6_NMDA_2	shPax6_PBS_1	shPax6_PBS_2	shPax6_NMDA_1	shPax6_NMDA_2
Cox5a-201	101.784	103.786	303.486	303.936	116.76	104.152	135.779	135.893
Ccl2-201	3.61495	3.47984	111.966	103.416	0.751479	1.78753	26.2593	29.7048
Ccl11-201	0.159778	0.257787	1.70708	1.49737	0	0.0866533	1.53462	0.831056
Rtca-201	21.9624	23.448	42.4962	42.5821	18.7042	22.028	20.3279	20.55
Cd52-201	22.5349	28.9159	69.9952	59.0595	11.4108	13.772	40.9808	46.6513
Rpl13-201	307.637	315.197	1523.62	1481.04	351.585	319.381	510.668	474.799
Ccl3-201	2.76472	2.34086	28.6736	32.1159	0.531726	0.428402	6.00764	6.37257
Ilf2-201	36.8446	31.3347	83.6746	78.0146	34.5614	30.9908	30.5434	24.3987
Snrnp27-201	38.6293	41.2423	106.577	103.626	45.1484	43.0655	47.7098	44.6578
Gatd3a-201	25.6246	27.7596	57.1998	53.0934	22.641	25.3448	21.0355	28.2458
Hars-201	30.9427	28.5477	55.0521	53.5893	28.6893	26.8455	35.6588	33.3899
Zmat2-201	32.761	32.6362	59.3611	59.8375	28.1056	29.0003	29.4714	29.3617
Mrpl10-201	22.9511	24.3792	45.7722	43.8089	21.2713	20.2833	25.2208	27.3511
Tubb6-201	7.27707	7.41173	30.6062	30.8732	2.64121	1.73331	23.2621	22.4326
Tulp3-201	7.17342	7.35756	14.0906	13.7612	5.8186	5.21037	13.3439	15.3941
Tubb5-201	233.068	233.033	481.054	465.66	200.407	191.464	243.083	259.388
Flot1-201	40.6148	42.7723	103.013	91.2052	33.4992	24.3002	46.4799	45.5878
Ddt-201	49.613	44.5127	118.419	121.469	67.7163	55.0418	71.3454	59.3795
Blvra-201	13.115	12.057	32.2959	28.485	10.4986	9.09299	13.3328	8.82223
Sdf2-201	29.5177	34.3787	78.2487	73.3682	34.8198	44.0696	47.2547	47.6144
Napsa-201	1.82853	0.791823	3.3976	2.43242	0	0.150255	0	0.933239
Vrk3-201	19.9966	22.2404	38.828	35.5983	20.5202	19.7851	25.7568	27.64
Plaur-201	0.516572	1.03188	13.1179	10.3616	0	0.186771	3.5282	3.69621
Ppm1j-201	10.9745	10.7199	19.5051	19.0015	15.0283	10.8686	3.85929	4.62776
Rhoc-201	14.7782	16.8072	47.3023	45.0476	20.5684	17.3555	44.1658	49.3383
Mdp1-201	11.1728	7.56464	22.4517	29.3996	8.36696	6.92506	8.02102	8.72197
Ranbp3-201	31.1263	31.837	68.1916	65.6154	35.9757	34.7496	30.8881	38.1818
Ndufa11-201	63.9178	76.1106	251.825	258.943	71.8944	62.2765	85.134	82.0243
Babam1-201	38.6657	39.0958	80.1669	86.8779	39.7069	34.1209	37.9733	39.861
Tle5-201	163.905	165.797	420.971	398.255	211.676	189.677	199.686	207.268
Snrpd1-201	34.1528	33.4377	90.3688	90.1907	30.5714	27.5376	40.143	41.1224
Mien1-201	55.9486	61.9302	164.269	163.922	81.9511	70.9153	67.3838	83.1736
Gtf2f1-201	31.1626	34.184	81.9206	82.2666	36.484	30.4703	34.0962	31.4972
Clpp-201	35.1739	43.211	139.455	139.791	44.2936	39.6782	36.0036	37.2436
Pex6-201	9.83252	10.6092	21.1559	23.8759	15.8466	13.4192	10.2	14.7057
Mrpl2-201	27.0386	28.0974	89.732	83.7825	30.0637	36.7396	26.3207	36.008
Mea1-201	18.3647	16.05	83.7661	97.4812	17.9706	16.2086	19.7168	22.2819
Hdgfl2-201	6.70061	6.74083	15.3768	17.043	3.5441	4.57613	7.31324	3.93392
Atp5d-201	112.53	110.98	343.138	370.532	112.26	106.7	125.254	148.28
Mrpl4-201	17.9524	19.1189	43.5516	49.3223	19.6378	17.871	17.3855	16.2899
Abhd17a-201	35.8007	34.5807	70.0498	61.9204	41.0354	38.0975	36.874	39.8149
Fkbp11-201	0.942123	1.2486	13.4574	19.459	2.21963	1.02189	7.17443	6.94208
Rnd1-201	5.1597	5.71562	14.472	15.0376	5.28771	5.80939	6.11596	4.78144
Prkcsh-201	26.3358	21.7255	47.4977	44.7123	30.993	25.9794	39.3069	29.6883
Nosip-201	23.0395	27.5016	45.9751	45.268	25.0129	26.5667	27.0162	21.6929
Paf1-201	32.4311	33.9581	57.0729	61.3885	33.2674	32.9771	31.2647	30.7623
Med29-201	9.71688	9.73613	25.5779	31.6855	9.31611	9.22218	6.70332	8.92484
Gars-201	51.9365	54.0608	99.5908	100.839	56.6286	59.6826	78.7772	77.1105
Slc25a1-201	8.35342	8.49072	20.6793	22.0088	4.79179	5.99359	14.0674	9.68958
Ier3-201	61.4861	63.9095	127.206	125.984	47.1044	38.7139	118.667	106.65
Sec14l2-201	21.2896	17.9166	35.1324	36.0564	24.7075	22.3795	26.074	33.4449
Calr-201	161.421	173.307	355.609	373.12	168.627	166.761	247.679	227.075
Lin7b-201	15.9355	16.1555	92.4896	88.9837	15.0175	13.6492	52.9282	53.9464
Rpl8-201	395.124	406.285	1568.44	1597.86	383.275	364.569	449.554	469.25
Gstm5-201	51.5894	55.4479	98.8753	99.4831	43.1438	36.4618	43.6263	46.7613
Ppan-201	7.47937	8.56582	32.1709	29.9726	11.8776	9.99346	7.04524	12.4099
Eif3g-201	67.5973	70.2472	203.831	204.581	63.2594	63.1871	69.3313	68.1374
Phb2-201	36.268	39.2117	111.534	118.299	46.5399	36.9202	56.6565	53.9951
Emg1-201	32.8956	29.4803	66.0552	73.231	24.0678	21.2635	36.7513	35.6965
Grcc10-201	49.2296	45.849	136.094	118.57	80.1389	69.6401	65.308	63.2613
Atp6v1f-201	75.7424	77.3692	212.591	218.758	79.4325	70.6192	115.669	105.251
Ddx56-201	18.7816	17.9269	37.998	35.1809	19.8029	19.5571	16.6871	22.132
Dnajb11-201	39.8556	39.9913	75.0143	73.6112	35.6574	39.4838	54.4091	51.8186
Etfb-201	18.7302	18.9193	92.4475	104.608	17.4232	24.8309	28.4757	33.421
Polr2e-201	36.9327	38.0764	125.287	122.745	42.3977	40.1824	61.5751	53.151
Mtfp1-201	28.5478	25.7266	49.4591	47.9235	24.1899	27.3103	21.1487	26.0678
Mapk13-201	0.0566447	0	2.02609	1.36903	0	0.0921614	0.839402	1.12239
Prcc-201	20.7966	23.0651	40.9378	42.8997	22.5287	20.1231	24.9075	22.909
Tmem242-201	25.6219	26.6484	62.4751	67.8212	26.7238	28.7309	29.2257	32.8823
Thop1-201	7.40171	7.96369	19.6939	20.5801	11.894	9.71688	15.5794	13.5171
Cstb-201	41.4997	47.7102	161.879	158.098	40.3924	39.8825	78.9909	83.082
Txn2-201	73.9866	76.6847	160.026	159.834	86.4183	74.4364	85.3074	89.729
Ndufs3-201	52.5167	61.0651	154.779	167.689	56.4615	58.308	61.1391	56.4509
Por-201	23.4463	24.3675	49.4302	44.803	23.0537	22.5861	31.4419	37.5886
Chmp2a-201	85.1646	85.5295	273.332	289.644	79.1856	69.257	96.7332	94.9332
Bcas2-201	28.4892	24.8532	64.1854	61.236	27.1535	27.8337	35.0235	32.3114
Psmb4-201	73.872	76.5607	259.555	260.859	86.7969	76.9171	78.9626	78.3269
Adh5-201	37.4267	39.151	69.4175	76.2869	34.2804	38.316	39.7813	41.9116
Kptn-201	11.1099	10.4383	25.2006	27.3077	12.5439	13.4599	12.9228	15.5252
Snf8-201	24.9677	26.1146	69.2688	75.5466	27.5456	23.4397	26.7923	26.2715
Ctsb-201	107.863	113.13	196.433	196.072	103.676	99.3531	205.221	204.635
Tbcb-201	26.2188	31.0668	67.121	62.8996	27.7287	22.6451	30.9913	30.7839
Ttc5-201	16.6826	21.2429	34.4422	34.2103	25.5835	20.233	18.9046	21.5723
Aamp-201	63.3194	61.1405	118.295	109.44	66.9571	59.3152	52.3504	64.3348
Rps9-201	264.038	281.314	1031.21	1074.92	297.531	275.409	471.322	497.581
Crip1-201	12.5289	12.4465	43.1312	56.2407	4.94254	9.16519	31.2369	27.616
Srm-201	18.4444	18.3747	60.9805	68.0322	16.773	13.8746	20.0333	19.4575
P4htm-201	31.1296	31.189	56.2934	53.0803	33.6726	32.4667	37.1855	27.1429
Acot13-201	27.4545	30.2303	64.9362	76.8151	26.1554	26.7882	20.6612	27.972
Mettl1-201	3.86107	4.73887	12.6447	15.8306	4.77573	3.63832	5.21833	6.50297
Clic1-201	33.1667	31.3391	112.38	116.535	20.2262	13.7185	61.4866	58.8253
Mrpl49-201	33.64	33.9509	65.0332	63.0833	59.479	56.048	41.7939	41.0715
Bcl2l1-201	26.6257	28.0921	56.1019	53.7488	26.103	19.4927	18.3329	13.3577
Ccdc124-201	30.3113	30.12	118.447	128.504	40.2496	29.7318	40.3395	39.0299
Ttc9b-201	2.25367	2.56323	6.39873	7.56304	3.05675	1.27936	0.138719	0.626012
Phax-201	18.3607	18.6306	39.9674	46.8289	23.616	24.0673	16.6119	15.4564
Prpf31-201	9.26533	10.0504	19.1572	19.8261	8.10976	6.82913	12.0113	7.59959
Sertad1-201	8.44768	7.10969	27.9739	32.4695	4.55861	5.39893	14.775	12.884
Carhsp1-201	19.3113	19.1146	23.0552	22.0786	9.96165	7.67654	13.4291	16.2557
Rpl30-201	184.481	185.601	794.194	823.017	192.79	178.717	224.058	254.737
Vps72-201	19.1462	19.3212	44.5108	45.9153	23.6101	24.0837	32.16	25.6151
Zmat5-201	19.318	22.8917	61.0414	73.9125	22.6279	20.125	22.8224	23.0856
Srp14-201	75.3369	72.8523	144.663	135.814	81.8687	82.0096	90.9597	82.1506
G0s2-201	2.28257	2.69914	27.7525	28.0974	0.935251	1.99143	3.05022	3.09714
Sdhb-201	50.8647	55.6875	142.295	145.603	48.8619	45.3195	62.3556	55.1175
Tmem223-201	28.3703	26.8485	80.7901	87.4942	33.8148	32.1513	34.4397	29.7101
Nedd8-201	70.9142	75.3893	206.664	198.949	74.8368	80.1615	88.4351	93.1214
Plcd1-201	4.92872	2.23453	5.62179	8.50466	0	0.388162	4.10674	2.04668
Sugp1-201	15.073	17.85	30.1039	29.9769	16.7873	15.335	16.0852	20.044
Mogat1-201	3.30203	2.36779	5.1811	6.18904	2.93893	3.10407	0.563824	0.39984
Enkd1-201	8.67787	8.90688	32.3118	32.5034	8.65716	7.20656	6.62324	11.452
Timm23-201	44.5095	46.2669	99.682	100.683	51.5985	52.5545	54.3174	58.4429
Mcemp1-201	2.92183	2.74712	7.04164	7.84792	0	0.502055	1.01616	1.34706
Ndufa2-201	79.5639	88.2616	411.082	432.841	96.2713	91.2182	122.337	119.1
Pam16-201	30.9646	35.434	123.56	117.534	34.7163	38.0699	43.6209	40.161
Cox6c-201	237.323	264.746	671.434	696.834	306.893	274.473	284.085	290.37
Slc25a11-201	52.3893	55.217	97.2508	91.5756	47.1813	50.5235	56.37	54.4312
Surf2-201	9.08947	12.2223	29.0053	26.4745	9.24301	9.74219	11.3971	12.7069
Trappc2l-201	9.45679	9.75148	31.3919	34.1805	9.08389	9.15547	10.5235	11.9243
Edf1-201	99.4895	104.473	399.644	384.547	104.985	102.005	131.22	133.973
Aldh1a3-201	0.853602	1.14575	8.40856	8.17296	0.0946388	0.0136159	0.0275584	0.733759
Gadd45b-201	37.5986	38.8845	139.63	133.519	30.3256	27.7114	103.123	101.145
Notch4-201	0.662298	0.79802	4.4351	3.41551	0	0.156478	0.374294	0.688641
Fnta-201	25.6856	20.3775	45.8957	45.0435	31.1491	31.7954	30.0382	24.6044
Tmbim1-201	13.7039	13.2878	26.2062	24.5809	7.67331	7.15611	26.1349	27.3697
Ctsz-201	30.2029	32.5464	97.9456	97.8459	39.1191	32.5	87.8709	97.9404
Ndufa1-201	86.4397	87.8717	226.738	244.722	110.72	91.7449	122.171	113.026
Ift27-201	14.9328	15.6161	45.5443	34.3442	12.7056	13.9759	11.6146	13.6954
Psmd3-201	42.7772	44.4657	97.505	93.8262	40.332	40.9213	53.5597	52.6469
Dnttip1-201	12.8828	15.0861	30.2599	35.1283	15.6899	14.03	16.9068	15.5168
Vtn-201	321.968	332.07	623.277	624.597	496.352	470.165	335.574	326.644
Ada-201	0.358459	0.472116	1.90301	3.23303	0	0.0833165	0.618317	1.24297
Rrp7a-201	14.5915	15.7176	30.8307	30.7332	16.729	17.5784	16.3648	19.3437
H2bc4-201	85.5051	83.4503	218.17	206.06	160.631	150.817	205.485	203.354
Psmb6-201	109.35	113.847	356.551	346.481	136.635	117.14	149.043	160.599
Spag7-201	44.6369	44.591	100.332	93.9529	50.7458	39.1943	37.3312	40.8981
Pfn1-201	91.3089	87.0516	298.563	324.496	82.0753	78.5135	181.171	188.832
Cuedc1-201	24.6	23.6323	48.1842	37.0849	27.8195	32.7861	23.8551	23.1735
Drg2-201	22.8911	25.7175	44.0161	43.7564	25.4678	23.4921	26.2415	28.1151
Cenpv-201	2.8897	6.02332	13.4234	17.9301	2.76271	2.49842	4.27527	3.9002
Pdlim4-201	6.76453	7.68614	25.4102	26.8366	5.61677	6.78205	13.6867	21.8443
Mmp8-201	0.427743	0.607968	1.67237	2.47902	0	0.0386634	0.567345	1.2007
Slc25a39-201	14.3382	16.0805	40.9875	42.2814	13.4398	17.0268	27.1136	31.8412
Atp5g3-201	166.1	162.958	324.04	314.811	176.269	174.714	193.355	205.76
Avpi1-201	14.5722	15.3051	39.3843	35.1213	15.6835	16.6593	11.3151	17.5132
Rars-201	21.7022	21.5954	43.0284	42.8378	22.8661	21.3391	30.6381	31.6728
Med11-201	12.5539	14.4897	36.4587	45.3772	14.811	15.228	15.4107	18.0391
Ccl4-201	0.654847	1.75083	27.5599	27.1318	0	0.426176	3.45031	2.98437
Use1-201	66.4999	68.9616	245.999	250.472	86.9451	73.3932	73.2181	76.9141
Fis1-201	90.1239	95.865	266.668	292.049	116.335	104.793	99.4707	111.733
Ccl9-201	2.25733	2.49207	9.49738	8.32572	2.19504	2.62001	8.93281	8.17639
Tmem160-201	9.91671	12.7118	43.8979	41.6417	16.1921	14.0351	15.6587	15.0261
D8Ertd738e-201	53.3232	65.721	211.132	232.904	71.939	62.5566	87.721	81.6067
Ddx39-201	10.022	10.7316	33.825	24.0984	7.57542	9.59669	10.3994	16.8329
Gipc1-201	20.5025	23.0126	39.5203	43.7561	22.2384	22.1461	23.9391	27.5146
Cdc37-201	7.81162	8.86664	25.7921	25.627	9.56648	8.72383	9.16687	9.41902
Ubxn6-201	12.6186	13.8497	33.9582	36.8236	12.3337	15.6901	7.25542	13.155
Mydgf-201	19.8913	21.2515	61.7331	62.4824	23.5092	19.9854	28.2708	35.3071
Ccdc12-201	34.0473	37.1232	133.123	130.616	45.6139	39.1786	35.2684	43.9487
Fmc1-201	33.836	37.6837	117.275	127.996	37.1588	43.7476	40.5087	40.495
Polr2i-201	8.12681	9.43863	30.9854	38.9916	10.0955	10.3604	7.0091	6.483
Rwdd1-201	43.8939	42.6614	112.946	92.7423	43.3085	41.3313	42.0012	46.944
Smpd2-201	17.9678	19.4258	58.0998	49.7149	22.3736	18.4357	29.6437	35.1481
Snrpf-201	25.0986	23.5562	87.5822	72.842	30.3229	23.957	28.4871	31.4803
Ppa1-201	86.2179	86.6751	179.337	191.735	79.9076	76.5399	80.0666	65.4217
2310011J03Rik-201	16.119	16.0691	41.9554	41.4463	17.364	17.1143	23.0735	24.6165
Ndufs7-201	55.7639	62.1354	162.309	169.924	73.669	66.2991	87.3729	77.6169
Uqcr11-201	105.476	99.4821	441.508	443.985	107.18	119.674	154.159	168.679
Rab3ip-201	8.94925	10.1024	20.2409	15.8655	9.58446	8.33025	5.71417	6.8447
Hint1-201	149.91	153.372	381.9	386	156.453	156.117	155.752	169.122
Rack1-201	156.78	174.587	465.747	432.927	189.07	169.245	242.094	252.151
Igfbp3-201	4.07027	3.81842	9.37081	8.80537	2.06932	1.29737	7.95595	5.42978
Arf5-201	39.4246	40.7749	114.092	123.055	47.628	43.6869	49.6948	49.0349
Sap30l-201	19.1504	17.8981	48.4912	50.7849	17.5165	21.2607	22.4225	14.3971
Ftsj3-201	9.91143	9.8856	24.3296	23.9758	8.83524	10.3033	14.6822	14.1641
Psmc5-201	80.5282	89.3217	195.977	194.906	103.744	93.9369	87.7456	103.632
Nt5c-201	11.2331	12.4462	36.5968	44.6233	9.82651	10.3266	15.4822	20.9604
Jpt1-201	25.7433	27.994	73.1232	67.8759	21.5055	21.2747	33.606	36.8401
Slc25a19-201	15.8117	15.7348	36.6725	37.2207	15.5188	13.2287	18.4461	18.5606
Galk1-201	8.82226	7.99199	24.7033	29.9298	9.12518	7.86881	16.5338	19.5214
Ten1-201	17.5371	21.3811	50.0361	48.875	23.526	15.7997	18.6716	22.3116
Txndc17-201	13.6136	17.6284	52.1463	53.8921	7.09976	10.7044	21.2303	22.348
Dhrs13-201	7.53129	5.08441	24.1508	18.6935	7.23482	6.64059	3.52013	4.54909
Nme2-201	28.6139	27.995	168.788	147.961	12.2754	8.6625	49.3638	48.2774
Stx8-201	2.54755	2.50288	6.53385	8.43203	2.13198	2.32583	2.4617	3.38149
Rcvrn-201	559.365	574.212	1341.98	1387.79	896.064	847.751	948.744	915.26
Ap4s1-201	23.5099	27.4114	48.029	49.8857	34.0795	26.5876	18.5183	21.9267
Psma6-201	70.8026	70.1713	171.173	165.305	55.1538	55.1126	84.7304	74.7898
Nfkbia-201	17.2277	17.7264	54.0215	45.9589	16.545	17.8249	33.0108	28.8989
Timm9-201	6.64084	4.76754	20.279	28.1374	5.43753	7.38026	5.49703	5.5007
Glrx5-201	4.77266	4.18219	15.8418	12.3024	4.79015	4.51966	5.9363	4.62594
Erh-201	24.3342	27.4889	72.357	70.7626	26.8384	25.1256	36.9481	32.9506
Psmc1-201	68.3205	70.8773	125.508	137.152	59.4952	58.695	65.5716	61.9815
Fcf1-201	14.3105	17.3963	52.9662	64.8927	23.4919	17.0243	22.0424	18.7513
Atp5mpl-201	179.847	202.172	773.997	816.367	204.986	183.931	214.654	214.33
Siva1-201	7.48396	6.2961	30.5497	23.9018	6.17124	8.92941	12.7333	11.3999
Tmem14c-201	24.3526	21.9287	60.0106	60.2683	21.2118	20.5162	34.5691	28.2963
Nxnl2-201	54.7378	57.431	165.362	149.426	82.0537	75.8828	87.9725	82.2628
Gadd45g-201	13.1556	14.9192	63.4358	64.1724	9.92584	11.1618	23.1229	28.7061
Habp4-201	39.444	37.7952	49.3775	46.9424	32.1521	32.6364	20.6309	18.7042
Prelid1-201	20.3676	18.7478	35.8709	37.7496	16.9606	17.1631	21.6215	21.28
2210016F16Rik-201	5.69465	5.72035	13.095	13.8066	6.02075	4.85542	9.20535	9.15048
Med10-201	16.4737	12.4384	35.7115	44.4102	18.1568	14.3257	15.9005	16.3679
Gpx8-201	10.5768	11.9693	39.7296	39.8942	10.163	10.8875	40.157	30.7789
Rtraf-201	47.7023	49.1067	107.71	105.197	45.0066	39.7365	46.9254	49.7273
Eef1akmt1-201	12.9246	13.8224	36.7914	40.3406	14.7135	13.8507	20.2025	18.8486
Cacna2d3-201	10.3283	10.9996	15.355	14.6773	4.43127	5.68389	4.80195	3.32588
Dpysl2-201	19.0473	19.1651	18.5488	21.7611	10.7683	10.7138	8.26032	9.84273
Dok2-201	0.626026	0.954542	1.07374	1.52016	0.0453818	0.0522333	0.396449	0.548658
Acod1-201	3.69091	4.16239	12.3997	11.2644	0	0.0536173	2.93007	1.55083
Dad1-201	54.2956	64.9889	146.208	156.557	74.2699	64.2323	87.3187	103.927
Psmb5-201	90.1416	92.9901	231.675	236.796	89.6608	86.2498	96.4666	102.642
Ngdn-201	20.3854	21.7828	50.7942	57.7357	25.3885	22.7365	21.586	21.6237
Cct5-201	105.962	106.551	229.805	235.635	102.21	103.651	112.319	115.332
Myo10-201	9.42311	9.39241	25.0959	23.7976	4.51634	3.51596	4.78452	9.44498
Eif3h-201	93.5151	100.832	191.714	177.753	105.836	107.986	114.043	115.728
Ndufb9-201	112.838	115.578	371.705	369.186	127.629	110.739	119.413	128.093
Tomm22-201	28.4276	30.2214	76.545	70.9507	24.5835	30.5956	29.9346	31.8756
Samm50-201	12.1565	12.7227	23.6115	23.4132	11.9665	12.3959	13.344	12.9503
Ndufa6-201	70.6169	74.6954	195.255	190.56	80.3558	74.292	74.6202	80.8484
Smdt1-201	64.7992	77.6584	220.474	212.573	72.9677	74.5416	87.4139	77.9856
Pmm1-201	76.1002	84.1989	176.892	167.788	106.368	96.4995	98.9343	92.6212
Polr3h-201	7.63404	6.77172	18.2286	20.5463	8.20372	6.39935	7.74521	7.39482
Phf5a-201	12.2409	12.1241	32.1131	35.9185	15.2585	15.6171	17.3164	15.5776
Itga5-201	1.96275	1.68225	7.6605	6.38269	0.715706	0.5884	3.70266	2.88262
Ppp1r1a-201	20.3855	21.7844	39.2311	50.5359	11.9446	14.7171	15.8018	11.9343
Litaf-201	8.64397	8.18326	16.7261	18.0271	2.91581	2.62189	14.0096	15.9782
Nubp1-201	5.48145	5.2227	16.83	15.9205	6.4139	6.63075	9.70755	5.93533
Cyc1-201	45.8358	38.2475	91.719	95.3411	46.1698	44.1653	48.1284	59.1581
Hgh1-201	5.13954	5.87802	18.7773	18.3121	7.64329	6.32743	6.54615	7.21889
Bop1-201	11.1737	12.637	26.8711	21.7885	7.91385	10.8777	15.1791	14.869
Fbxl6-201	4.97913	4.26428	22.1666	17.528	7.2171	3.04305	2.91309	7.13653
Ly6h-201	13.8342	19.7474	39.3557	36.0473	4.31578	8.02021	1.93747	4.8207
Trappc9-201	16.1567	17.6841	34.1931	35.8289	18.9153	13.9317	11.8856	18.0046
Mzt2-201	14.3231	18.7491	50.7835	53.0577	12.829	12.2747	15.7681	21.1821
Pdia5-201	6.68964	8.52439	22.6848	24.3228	8.66839	7.85211	9.12644	8.68692
Atp5j-201	70.5194	78.9051	150.39	145.667	77.7851	72.666	76.4698	88.4436
Parp9-201	6.89076	6.36634	15.9236	17.0801	4.27441	5.42432	11.4575	10.2547
Rcan1-201	6.05868	6.78665	20.2234	15.8667	1.95282	4.8806	13.8209	8.38787
Cfap298-201	27.3524	25.552	81.0371	78.9504	30.6758	25.1116	31.9817	32.0695
Lmbr1l-201	15.1007	15.15	39.5087	43.3203	20.3828	16.3793	17.4818	17.6927
Cox14-201	15.9024	17.6736	40.6146	36.5973	16.0192	18.4826	19.3853	22.6798
Krt18-201	43.0996	45.3092	144.491	139.894	62.8101	56.5685	88.5777	95.1736
Ndufa5-201	15.164	19.263	46.3945	41.2226	16.1059	14.3049	20.7659	17.8617
Denr-201	8.3705	8.2964	20.1883	21.5639	6.61713	7.67628	11.2976	9.62928
Creld2-201	18.6042	18.9023	55.2331	51.1877	16.1012	19.8706	30.6322	26.9579
Trip6-201	7.25647	6.76363	16.317	17.9353	5.57973	5.47071	8.20602	11.9491
Prph-201	6.24806	5.82844	16.4773	19.0975	3.0368	2.85492	13.9868	11.7466
Pcbp4-201	168.25	171.487	378.903	350.324	216.58	192.01	226.322	233.117
Tnfrsf12a-201	13.2207	13.4037	60.5975	54.2911	14.2804	14.2925	49.2738	53.437
Flywch2-201	10.2756	13.2056	29.7969	30.9016	11.503	11.6185	5.19535	7.2805
Mrps18a-201	23.4678	21.2755	61.9563	77.8438	24.005	27.1519	33.1663	30.9519
Nme3-201	17.4693	19.4496	53.5193	55.2772	30.5904	22.4234	17.1188	20.4813
Uqcc2-201	67.6823	82.6418	298.019	307.062	88.303	85.3205	95.263	96.7714
Cox7a2l-201	133.234	133.945	287.605	282.996	128.512	134.234	132.14	125.632
Slc39a7-201	25.6525	34.2131	69.1956	80.3645	33.0933	26.2888	36.8491	30.3795
Pfdn1-201	35.1137	36.7206	97.3605	102.418	38.8571	36.6074	39.3993	43.9775
Riok3-201	8.88345	9.38865	19.3881	19.0679	5.85698	6.41963	11.9293	11.5691
Mrpl27-201	32.7579	40.2155	95.1787	99.3703	40.5686	31.749	33.2594	33.0773
Hbegf-201	4.11271	4.22793	19.1722	19.2623	2.94972	2.76342	7.4109	8.31143
Rax-201	41.3587	40.3947	97.3818	93.6352	74.3228	64.9639	74.3122	81.2079
Psmg2-201	21.3855	17.4211	48.7984	42.5954	20.9228	18.4153	27.4168	20.2572
Rbfa-201	7.4701	7.49474	24.8736	24.2438	13.2218	8.20475	5.37466	10.7903
Fth1-201	639.18	621.075	2218.82	2283.32	463.509	465.211	860.794	873.807
Tmem132a-201	21.8522	19.2423	25.9784	22.5128	16.6953	12.4217	9.02911	9.37877
Slc15a3-201	1.93522	1.88613	7.05469	5.70899	0.903185	0.65971	4.41036	5.09448
Otub1-201	43.119	41.4981	84.0106	81.9858	46.4129	39.463	43.9245	43.4191
Ehd1-201	12.529	12.0383	24.4298	24.4141	11.1756	8.8362	13.5831	15.184
Zfpl1-201	9.16785	11.7961	29.8889	26.5686	5.88641	11.5468	17.1041	14.1733
Mrpl21-201	23.4422	26.3325	83.4111	81.9221	27.272	25.1348	43.5376	36.5191
Eif1ad-201	10.4668	10.024	27.4445	28.307	12.6047	11.3714	10.2456	12.9999
Cabp4-201	80.0156	86.2555	224.949	220.438	148.937	143.779	128.619	115.101
Aip-201	40.8549	44.4285	92.4072	88.5847	62.2096	50.3368	58.6532	48.9653
Grk2-201	10.3635	11.7711	25.2379	22.9123	8.00011	10.9022	8.37909	9.32549
Yif1a-201	9.99169	8.1407	30.8437	25.7304	9.47086	8.60086	10.9996	12.863
Mrpl11-201	4.7407	4.84178	10.0087	14.5619	3.62492	5.24988	4.82987	5.99047
Fosl1-201	0.440546	0.705438	12.4079	14.2271	0.131106	0.477848	11.4532	13.1398
Rela-201	11.2664	11.5168	21.0969	25.1952	9.83763	8.50941	12.1923	12.4075
Znrd2-201	10.1403	10.5459	46.1277	51.5409	14.9752	9.45636	10.7915	14.1505
Arl2-201	16.2663	20.481	42.4328	40.2154	17.4829	11.9933	19.1833	11.5539
Prdx5-201	80.789	83.6715	185.527	206.32	77.297	84.2864	95.4474	99.787
Arl3-201	171.546	177.726	354.618	362.681	216.793	194.636	174.516	169.448
Pcyt2-201	20.082	18.79	40.3456	39.145	16.4133	15.3274	13.6701	13.5674
Ubtd1-201	30.726	30.0478	59.2717	60.1193	55.4612	52.5209	44.1838	40.8869
Hsd17b10-201	15.2303	19.3434	44.244	50.8791	19.1796	13.3036	21.8469	22.9675
Prdx4-201	12.966	12.7187	39.9101	37.6399	10.9437	11.9329	23.5292	21.8421
Rps26-201	97.6096	97.7148	431.842	447.518	125.241	110.693	155.422	145.749
Chmp6-201	20.3192	19.2195	39.7667	36.091	18.8871	15.2953	17.2765	18.8382
Nabp2-201	32.6635	29.5147	92.5307	87.0069	29.7727	36.3834	32.1176	37.3626
Fscn2-201	42.791	45.2665	87.0813	87.9593	70.8558	65.1878	63.1172	58.692
Ddit3-201	41.8116	44.3685	174.374	194.016	54.3222	53.5163	82.0902	86.6968
Dctn2-201	82.2728	86.6618	172.746	174.796	78.3097	73.9717	96.3993	101.696
Clns1a-201	30.7194	30.0969	54.3567	53.2095	27.1625	28.3957	37.4424	32.6553
Drd4-201	35.7618	35.1772	135.739	128.166	58.5123	49.6932	68.8151	70.3404
Ccdc51-201	10.1111	10.4969	27.7601	27.1292	10.6496	9.64622	10.5702	12.7111
Uqcrc1-201	99.3299	105.028	221.124	231.904	111.423	103.742	117.959	124.08
Ccr1-201	4.0428	3.671	5.68357	3.28082	0.330672	0.314405	4.16978	5.13891
Iscu-201	29.4004	29.9786	58.1953	55.0209	30.7711	22.5335	27.3645	26.1747
Higd2a-201	81.6375	76.5571	169.475	163.502	82.2146	88.8394	93.8585	91.6516
Nop16-201	9.27898	9.07667	26.6852	30.3985	9.41711	11.6665	13.0762	12.4361
Tspan17-201	13.7976	12.3436	27.8161	29.9391	9.4309	8.04492	12.3618	12.9133
Crygb-201	14.8611	12.1928	47.3102	41.8959	5.07521	9.53856	7.03395	5.26798
Ndufb3-201	54.7187	57.8637	133.564	132.489	64.8053	62.9769	53.0999	61.8998
Il1r2-201	5.48244	7.02019	9.87567	6.70031	0.287034	0	4.68065	4.10388
Slc11a1-201	2.96845	2.58185	6.71249	7.45893	0.17594	0.648009	5.28724	3.5883
Ngef-201	6.54751	5.97844	11.4056	10.3096	5.66603	3.92653	2.02137	2.38577
Ilkap-201	18.1031	21.1175	60.4064	53.8244	24.6227	19.0533	26.5993	19.7194
Nifk-201	18.6012	18.5416	30.3968	35.2325	15.7185	18.8361	15.6716	23.9144
Dbi-201	148.117	164.638	340.423	357.869	137.867	142.368	248.965	274.6
Cyb5r1-201	12.7989	12.7544	31.2791	33.0502	22.8373	19.8797	21.6677	18.4144
Ncf2-201	2.31416	2.85495	8.22868	7.37419	0.737411	0.361167	2.35747	4.76685
Srp9-201	40.2795	40.8085	78.3977	77.6299	41.3857	45.4391	41.6807	45.701
Pycr2-201	16.1391	15.2829	56.342	49.5437	16.1632	15.8737	16.6947	21.6806
Ccdc181-201	15.6669	15.1747	28.5008	29.7936	13.9963	15.0044	17.247	15.589
Psmb7-201	78.1311	88.3151	218.49	216.339	76.8958	83.2514	95.0471	91.4707
Dpm2-201	26.2602	28.7501	81.0463	94.1026	19.2636	27.8363	33.4112	32.3731
Ptges2-201	3.71597	3.96224	10.3973	10.2521	5.71924	4.99118	3.85023	3.53529
BC005624-201	28.472	31.2306	56.4051	52.6498	32.9085	33.0802	36.3465	30.7115
Ssna1-201	16.4456	20.2006	57.9012	54.9515	23.8616	15.6627	18.6024	20.6148
Emc4-201	59.2679	63.9653	126.955	128.297	66.1296	71.9644	64.9609	67.1691
Nop10-201	15.9785	16.5279	54.7811	48.0179	21.4485	19.8677	21.2183	22.5872
Commd9-201	15.3501	14.4197	34.7255	38.4472	16.7914	14.3275	20.2354	16.7538
Hdc-201	2.49345	3.28168	11.2302	12.0314	4.23989	4.62523	1.94368	1.91541
Il1b-201	13.9604	15.6036	81.5507	74.5495	0.330407	0.484006	4.30334	6.59971
Il1a-201	0.613048	0.464271	5.83792	3.49897	0.453933	0.261233	0.817132	1.0412
Nsfl1c-201	41.3504	40.9275	122.021	121.718	41.1482	45.9171	47.1635	59.206
Pdrg1-201	33.408	37.0921	100.021	93.6778	42.5859	42.8286	36.895	44.6692
Rae1-201	15.5314	16.4236	32.4317	32.3806	17.9334	17.1694	20.6162	20.2543
Fabp5-201	28.1126	32.4586	72.5367	72.2257	16.7543	16.7664	62.8711	59.9556
Psma7-201	80.9072	80.3907	257.659	266.123	80.7474	71.0885	84.8657	74.0669
Ogfr-201	27.4426	27.1067	76.6999	80.8144	24.1155	18.5106	24.1567	24.4256
Eif6-201	26.7963	24.8643	84.1885	83.111	30.6019	25.4086	37.9534	33.6559
Rab5if-201	43.7989	43.5453	89.3752	90.2488	40.1845	41.6756	59.9718	53.104
Rpn2-201	10.8173	10.5508	34.7609	29.4431	3.91606	6.2959	5.6655	8.00511
Ptx3-201	2.34544	2.20437	8.37765	6.33469	0.193136	0.444589	2.04964	1.89505
Jtb-201	27.4786	29.894	62.692	60.991	33.9603	30.6568	39.7718	39.5523
Pmvk-201	40.1793	38.6452	94.734	88.7349	23.3329	23.9501	24.7142	23.8841
Slc50a1-201	12.4754	12.2815	37.639	44.6798	9.3257	8.66948	13.7405	12.276
Pla2g12a-201	8.91531	7.88763	21.5301	22.8064	7.80162	8.4389	11.1234	10.1493
Ppa2-201	35.147	35.7839	100.154	103.633	26.2454	33.9933	41.1342	41.7714
Aimp1-201	29.7472	32.6629	80.1287	77.1303	23.0419	29.8096	39.0994	30.5743
Gpatch4-201	4.58714	4.15578	12.8097	14.4647	3.04852	3.82513	4.80239	3.88788
Naxe-201	43.6007	46.122	127.005	127.484	40.6853	45.7436	50.7334	52.8166
Rps3a1-201	310.546	337.126	1055.25	1119.04	278.399	263.139	375.552	375.38
Mrpl9-201	20.8324	20.8626	41.1748	39.5411	28.779	25.4754	26.5168	27.944
Txn1-201	44.7825	46.8984	148.045	149.569	32.0106	31.4016	64.5045	61.275
Alad-201	15.5893	16.4541	49.0432	46.4184	13.678	16.1707	22.9734	19.0308
Bag1-201	49.3608	55.6621	131.685	143.249	43.4665	40.0014	43.2288	45.3983
Dctn3-201	35.2688	42.7951	99.1664	111.782	57.8929	45.6749	46.1253	41.895
Ccdc107-201	54.0645	51.1129	194.575	173.778	75.5278	65.7	67.5914	75.4184
Hint2-201	16.8628	19.5314	66.4837	69.3353	27.3093	26.1295	30.0205	33.764
Pdpn-201	100.402	106.513	306.333	301.054	64.0654	53.2779	136.738	136.164
Tnfrsf1b-201	5.73926	5.9175	8.15059	9.01177	0.885439	1.00684	9.21995	7.74962
Magoh-201	40.7841	38.2919	85.3552	76.3991	45.2034	39.6985	39.6948	46.5937
Mrpl37-201	16.157	16.3855	35.9184	35.4064	18.2715	18.2448	23.7842	22.067
Svbp-201	9.96475	11.3614	29.8549	40.7161	9.83525	9.01773	10.2262	16.4734
Ppie-201	17.7172	18.6152	53.0986	59.6468	19.6794	24.1105	25.5978	27.7892
Fuca1-201	16.8258	15.0076	34.3332	30.2755	18.0503	15.5398	23.0351	25.081
Urod-201	24.3239	23.9775	47.7581	47.3888	20.9806	22.7943	27.3372	22.7468
Akr1a1-201	169.136	164.718	326.629	319.737	157.385	149.024	200.391	175.287
Mob3c-201	7.26825	8.37275	17.2783	18.7307	8.3607	8.79395	12.979	15.0699
Pla2g2f-201	1.31501	1.06689	1.58008	1.15886	0.0165234	0.0760721	0	0.20845
Ddost-201	35.2283	35.5424	70.0982	63.3702	34.2364	30.538	55.3412	54.2713
Pef1-201	39.4859	39.1015	73.3429	72.5713	38.1566	40.1694	39.1524	43.9511
Ccdc28b-201	11.1614	16.1834	39.2856	48.2622	20.759	16.2131	15.0043	18.2189
Syf2-201	35.8324	39.5264	82.6241	82.3749	37.7252	39.3116	33.58	38.5341
Tmem50a-201	57.9735	60.3325	117.993	117.531	67.3875	64.4787	76.1275	71.7684
Stmn1-201	126.561	131.419	145.462	149.064	84.2269	84.2945	30.3448	32.8011
Psmb2-201	58.2638	63.0865	138.925	162.254	66.3347	55.9933	70.6932	76.267
Zfp593-201	4.00987	3.67692	17.7006	15.844	3.63589	2.39804	8.08936	6.01273
Sh3bgrl3-201	44.0342	42.4744	116.678	121.078	31.1918	31.1057	67.9381	57.2844
Nudc-201	80.7909	83.5688	244.369	235.727	85.1125	74.8788	93.5496	94.6838
Csf3r-201	12.7471	12.8745	13.8885	12.278	1.36627	0.949456	2.65734	4.05156
Mrps15-201	11.6698	11.2693	34.4969	45.9118	9.60658	7.50471	16.1515	13.3439
Fgr-201	3.11008	2.91474	7.21163	5.73039	0	0.0418193	1.83391	1.18412
Trnau1ap-201	26.1997	24.5074	85.1752	94.7794	32.0074	22.3196	21.0759	23.9105
Sf3a3-201	24.1271	25.0245	44.3233	47.3443	26.0494	23.6458	25.5977	22.8918
Espn-201	3.13427	3.39269	11.5415	11.1033	3.43205	3.0005	3.53793	4.70181
Smarcd3-201	1.19571	0.160764	9.67387	7.86363	0	0.297218	0	0.937827
Tmub1-201	13.6177	15.0658	28.978	38.0298	10.236	11.7462	12.5278	11.4677
Park7-201	111.762	119.189	390.258	376.677	124.433	125.149	142.168	147.179
Tomm7-201	30.811	33.5065	127.956	134.425	44.4955	36.7535	45.4597	56.6736
Miip-201	2.64611	2.48354	3.34428	4.70332	0.381916	0	2.30274	1.67687
Ssu72-201	62.0111	59.9593	196.703	193.337	84.421	72.3574	88.1153	85.9293
Rer1-201	44.4926	49.4088	83.1751	96.598	57.6756	58.7755	52.0789	53.0411
Prxl2b-201	37.1505	41.3357	111.457	122.982	36.4865	37.8539	30.1414	29.7746
Mrpl20-201	44.4079	48.6086	115.73	110.272	62.3747	56.0835	48.3111	51.0019
Cgref1-201	6.50396	6.27266	18.8237	17.9176	3.78491	4.5514	6.81029	6.2655
Grpel1-201	14.1616	14.4455	33.393	29.5356	19.0028	15.6132	16.6073	17.4044
Nudt9-201	16.2946	20.1911	50.5697	47.5353	20.1735	19.4071	18.9703	20.6039
Slc10a6-201	0.73254	0.506524	2.70337	1.86681	0.0767047	0.110356	0.603073	0.282236
Plac8-201	11.8506	15.1031	13.3305	16.676	1.31388	2.5204	11.3503	17.7262
Crybb2-201	18.3267	18.3823	85.4648	76.8501	18.7899	17.6122	21.0343	28.4476
Cdk2ap1-201	20.4103	21.3929	61.7112	73.5343	23.6638	17.7179	22.9813	30.2502
Arl6ip4-201	20.4497	21.9958	72.1887	59.4109	17.529	15.3774	23.0443	22.128
Ran-201	83.076	91.6622	171.493	169.125	83.2767	77.2712	100.632	95.7082
Srsf9-201	13.5759	13.6823	36.4215	31.7749	11.4269	11.4576	19.189	25.0577
2210016L21Rik-201	20.6567	21.2607	39.9533	34.2459	18.8262	17.5326	11.1917	14.0431
Ddx54-201	9.52997	9.68045	17.0852	17.4705	8.9433	8.92683	11.1195	9.5407
Rpl6-201	209.735	227.031	725.798	770.261	205.447	198.998	296.978	314.333
Pdap1-201	19.1578	22.3026	50.7678	48.8869	20.3911	20.4811	24.2552	22.7835
Pomp-201	40.5922	43.6823	133.938	121.696	37.7896	31.7082	43.5058	53.1782
Gngt1-201	678.439	708.515	1704.1	1654.43	1087.32	1108.3	590.435	612.137
Pop7-201	17.808	15.6492	40.1079	45.7813	20.2033	15.0589	14.1625	21.5311
Mepce-201	15.1159	15.7832	26.1999	28.3647	16.3806	18.7488	17.1991	16.0024
Npy-201	20.6173	19.1489	99.1068	84.292	20.9408	18.3873	21.5416	15.2061
Wbp1-201	13.3406	19.7688	41.5684	52.3406	18.5711	22.4651	16.3488	17.6226
Rpn1-201	34.5473	37.0827	68.9893	63.0674	34.777	30.5561	36.9688	43.5264
Ruvbl1-201	18.8361	19.9828	44.8521	44.0611	12.6932	20.2631	18.0703	19.5818
Sec61a1-201	30.1395	29.1689	57.8124	60.7141	31.6391	30.6371	45.2731	46.7339
Abtb1-201	11.8533	11.684	24.288	29.0939	15.1441	11.1037	13.2168	14.5284
Chchd6-201	14.7279	15.3201	40.5833	41.4185	16.6045	14.6367	15.1086	14.0184
Aldh1l1-201	11.5272	13.2256	33.6147	32.7031	7.27325	7.66475	23.4566	19.3191
Usp18-201	9.8105	11.7447	24.3732	22.6299	6.92252	7.46471	18.966	15.1112
Plbd1-201	2.6663	3.07275	5.81327	4.60295	0.344484	0.746339	4.72057	4.8358
Sec13-201	36.7034	36.3125	76.0928	73.8954	35.5825	36.173	48.9144	48.7689
Ltbr-201	8.18449	8.66148	23.8977	24.8691	5.77994	3.89364	15.4687	12.7421
Fkbp4-201	87.7654	87.9788	154.51	160.254	99.63	96.8672	79.6046	79.9794
Vasp-201	12.6635	12.5206	24.781	20.0185	7.63116	8.00019	13.1723	15.9485
Pglyrp1-201	2.67789	6.60282	14.4067	17.5089	0	0.540397	0.888678	0.493593
Pop4-201	10.0021	12.3519	29.0747	27.1593	8.57782	9.78411	12.6407	10.2944
Siglece-201	3.66983	3.98681	4.97304	5.60328	0.660847	0.659202	0	0.324212
Psmc4-201	63.059	63.6715	129.495	144.132	65.1683	65.0777	72.6781	74.547
Mrpl46-201	15.4357	16.8311	51.2364	50.3431	16.0191	18.0242	15.0609	17.6714
Coq7-201	23.7378	28.1629	66.3367	67.0322	28.3418	22.3626	28.3405	33.5901
Ppp4c-201	31.2303	30.9918	75.9341	80.534	27.2134	30.2526	41.3326	40.7397
Coro1a-201	12.992	15.0985	21.3829	29.1771	9.8145	4.85738	8.05938	12.7426
Nsmce1-201	16.2075	15.7607	59.334	55.274	11.0917	10.9664	14.2325	17.6247
Lcmt1-201	20.4576	20.8983	42.0307	43.7257	18.4163	19.0052	18.8866	18.9543
Bax-201	16.6	25.1396	67.0614	76.0262	18.0397	20.3847	30.4787	37.6829
Lamtor1-201	53.1075	55.4077	127.063	119.334	63.4066	52.3256	60.1183	68.2275
Bag3-201	5.87062	5.49018	13.4942	11.6491	2.78212	3.27534	11.9252	12.5015
Crym-201	148.941	155.526	282.875	275.852	123.634	105.724	304.512	273.851
Lhpp-201	11.6361	11.5436	36.0435	34.5952	11.5217	15.6749	12.449	15.2205
Eif3f-201	43.77	43.175	132.455	139.236	43.5168	44.8469	49.4798	48.2866
Plp2-201	10.3474	11.3651	27.8333	27.1954	2.28821	3.88974	14.2694	13.3232
Pqbp1-201	35.0379	31.4008	90.1635	100.68	46.6331	37.0279	42.6718	42.7028
Igbp1-201	22.2933	23.6507	44.1741	44.377	18.8625	27.3	23.7209	24.2022
Pbdc1-201	5.4885	5.9362	16.8651	17.4389	5.38849	5.24239	14.7469	11.07
Cox7b-201	55.9138	51.0323	139.755	141.835	65.2253	64.6758	67.063	74.2599
Tceal6-201	16.8767	18.6356	25.988	30.3501	9.87177	10.5626	11.2429	5.95779
Coprs-201	22.1277	23.6668	55.4452	60.8619	23.4211	21.0455	23.1525	23.1105
Eif4ebp1-201	1.53661	0.698363	6.95699	7.89944	1.44809	0.610348	7.41203	6.08946
Rab20-201	2.32866	2.17553	9.80761	9.58689	0.848545	1.98699	5.35083	5.13707
Polb-201	39.6932	41.7709	72.4502	73.5207	40.2554	38.7604	45.2691	41.2505
Tm2d2-201	40.9593	42.2417	86.5761	85.6041	49.9509	41.1338	44.9974	43.822
Frg1-201	23.0867	22.512	49.39	51.9506	25.7553	22.4696	25.6158	24.7272
Snx20-201	1.93332	1.05538	5.5539	4.06532	0.335622	0.220739	2.5131	2.14222
Mt3-201	23.9483	28.5468	118.363	127.43	34.2711	25.8012	47.9728	44.337
Fam192a-201	12.6516	13.8138	24.6539	26.1186	16.3459	13.8696	16.1167	16.0665
Cfap20-201	21.7601	23.6926	45.0215	42.9319	16.5751	25.4126	23.3362	24.5012
Pgls-201	25.6512	21.1504	119.876	113.202	29.0539	25.7758	32.8852	38.5517
Mvb12a-201	20.9995	19.2104	67.5653	67.4462	25.7344	18.0102	27.2946	21.9741
Cotl1-201	49.3941	53.2037	95.8552	95.3959	67.2711	63.0346	99.9963	94.2237
Hsbp1-201	99.3556	107.236	182.353	206.966	87.698	88.4422	80.7452	85.0712
Lsm4-201	49.9482	52.5113	183.838	182.941	61.2934	49.8189	58.8278	64.9463
Psmb10-201	10.9121	9.6957	32.5883	29.1392	7.82914	7.86687	15.3073	14.371
Kars-201	38.8075	40.5014	85.3262	90.6219	41.4807	30.7238	51.3637	40.6441
Cfdp1-201	60.4271	62.7803	162.012	169.348	54.4222	56.0324	56.8657	57.2134
Acta1-201	1.04612	0.68891	3.02679	4.03947	0.33801	0.389041	0.131236	0.177673
Oaf-201	4.31172	4.47998	31.1563	28.4913	3.04751	3.93446	16.5276	12.9509
Rexo2-201	26.6462	25.0845	63.0824	61.0438	27.9098	27.9013	43.1249	38.1278
Dcps-201	50.785	51.3877	130.452	136.006	38.812	38.8209	56.3417	46.9196
Fez1-201	28.6446	27.1641	31.1559	30.5627	25.2691	19.2587	10.6308	11.2418
Pin1-201	12.2473	12.9815	32.7351	28.6013	18.8124	13.6747	12.7524	14.9305
Rsl24d1-201	16.218	17.9994	37.6293	32.6053	18.2929	14.9479	16.4493	20.9517
Anxa2-201	31.362	37.6711	102.257	109.315	10.2177	10.3349	61.3431	68.4752
Rp9-201	11.7768	10.2955	30.2745	32.1459	16.1987	11.4098	6.9029	12.5361
Imp3-201	22.5922	21.1739	60.6648	64.4149	25.831	24.3529	29.5741	31.8827
Pkm-201	850.074	872.512	1730.3	1717.5	951.432	913.667	1216.85	1219.57
Cox7a2-201	127.102	132.963	389.471	427.133	134.737	142.061	153.628	156.982
Stoml1-201	17.0353	14.8019	26.5126	32.0627	18.3327	14.6498	15.3516	18.0859
Gsta4-201	13.7578	17.048	44.5511	49.5306	14.5078	19.2412	23.8908	24.1926
Mcrip1-201	43.5068	42.0952	122.826	123.661	47.9298	48.669	51.3788	45.6264
Ppib-201	87.4088	92.9605	298.72	310.542	94.5196	106.95	174.343	154.428
Spg21-201	11.321	12.8015	27.628	25.82	12.0367	14.2912	14.9406	18.278
Rpl4-201	342.387	361.625	943.398	956.779	310.429	309.624	398.844	387.962
Faim-201	31.7257	40.6286	94.2169	89.3716	44.1277	51.4799	29.6569	29.2885
Map4-201	2.52607	1.69435	9.36102	7.02777	1.76535	3.50961	2.09519	3.64149
Myd88-201	14.9285	15.8573	33.4954	33.5212	9.22663	9.68682	14.9829	13.4138
Ss18l2-201	24.1941	27.8304	80.3766	78.5471	30.9888	27.2177	36.8352	31.9103
Mapkapk3-201	1.10505	1.21691	5.86047	4.84496	0.896758	0.416188	4.36343	4.69856
Rab24-201	23.0161	22.6866	58.4426	56.1053	23.12	18.1016	26.3204	32.9576
Brk1-201	50.4035	56.7677	112.76	126.466	48.0207	48.4635	66.3751	76.2143
Lsm7-201	29.7368	34.0569	143.712	158.699	32.3753	35.7606	39.332	35.5912
Eif4h-201	64.5468	72.9763	134.218	146.406	80.4279	71.9333	86.706	78.2938
Thap3-201	7.57501	9.60714	29.2935	30.9146	11.8857	9.55105	13.0001	13.0286
Prrc2b-201	7.79885	7.66209	24.4036	24.4516	6.20506	7.39772	10.2243	9.20822
Gadd45gip1-201	8.56079	7.92458	32.6831	29.3013	10.599	9.47363	10.0628	11.8809
Efhd2-201	28.0085	26.4751	55.2806	57.9637	16.6445	14.6683	32.7768	31.8312
Pebp1-201	233.387	249.137	594.563	568.395	295.195	273.148	300.834	308.885
Lmo1-201	25.3858	22.472	80.8708	80.0166	15.3453	11.9575	15.2465	17.2346
Ndufb7-201	75.2706	89.4149	356.677	393.918	95.5819	94.9628	105.697	110.794
Clba1-201	10.9152	10.9375	25.6491	25.8859	17.7052	17.3406	14.8619	16.0135
Slc25a37-201	13.171	12.9831	35.3243	35.2198	11.7877	9.89477	15.5828	18.1063
Metap1d-201	8.96461	9.01902	41.3997	45.4436	14.3064	10.256	8.69107	12.3174
C1ql2-201	21.2426	21.4175	25.0357	24.4728	13.7668	12.048	3.84278	5.93046
Rhov-201	1.16742	1.70804	4.88067	3.35477	0.0717502	0.495496	0.696444	0.352007
P2ry2-201	1.0909	0.595515	3.13387	1.65671	0	0.171263	0.425416	2.34645
Kcnt1-201	3.19684	3.76039	4.00101	2.67515	0.824161	1.45078	0.306544	0.342204
Vax2-201	18.4781	18.7041	51.0809	55.9893	30.6624	27.2142	25.1724	24.8917
Cpne7-201	2.82966	6.1149	12.6422	11.7524	3.38003	3.0888	2.41363	1.78562
Slfn1-201	4.89238	5.70764	5.2346	5.05497	0.699231	0.201199	5.54844	4.02004
Slfn2-201	6.38948	8.18962	20.5835	23.3676	0.881182	1.94392	10.9481	11.3224
Esm1-201	0	0.152014	2.0297	0.752274	0	0.0223555	0.633462	1.71522
Dtx3-201	52.3352	52.6573	89.7051	95.9082	59.021	50.7619	52.7375	48.7443
Ackr1-201	59.3383	59.8217	95.247	86.0478	31.2983	30.8192	16.6231	25.439
Gstt2-201	2.68153	2.03596	5.89113	6.56651	1.39731	1.88202	0.865725	0.437568
Dusp5-201	10.7482	11.2466	25.9139	27.4123	8.66319	10.3692	19.299	17.2108
Id1-201	6.47835	6.95395	27.2992	26.8413	8.80888	4.76825	13.562	11.5071
Akr1b8-201	3.94644	3.05158	19.9585	23.3899	2.69935	1.86413	11.0744	13.4007
Rpp25l-201	11.8653	11.7305	33.258	42.1375	12.8471	10.6245	8.86762	10.2546
Dnajc17-201	7.84647	10.5151	33.2621	37.9829	8.52586	10.7432	11.2486	8.19852
Exosc2-201	15.3295	14.4402	29.5316	31.6606	10.9918	16.8499	17.8962	14.8826
Hnrnpl-201	6.33569	6.54808	22.7949	16.6203	9.05115	7.52872	7.10962	8.65579
Mpv17l2-201	18.7433	16.5485	75.1444	66.0852	29.2592	20.9522	29.8689	30.1919
Ndn-201	42.6349	43.4494	52.6213	49.5607	32.9237	29.912	20.7028	23.5424
Phlda3-201	8.25244	7.30289	26.7224	29.4141	8.28795	9.53923	15.4392	15.3075
Gnptg-201	40.0327	36.8758	73.4087	69.0669	47.0014	41.1809	41.5211	43.7214
Phpt1-201	32.7954	35.9767	116.518	111.117	37.6004	38.0739	42.3786	39.5289
Thyn1-201	15.4424	14.2805	45.6648	46.4905	14.5528	10.4176	10.0775	9.3288
Snrnp25-201	10.6339	12.4248	34.7736	35.4172	9.77326	9.25026	13.3484	19.7146
Acaa1a-201	27.5459	28.2002	93.0458	89.9413	33.518	29.3196	32.7677	41.1424
Zmym5-201	11.6424	10.2742	10.0346	10.1713	4.68898	3.26118	4.03569	3.21346
Ube2r2-201	13.4102	11.4559	22.2294	23.118	11.9815	12.5663	18.2387	12.1202
Ndp-201	7.95745	8.24058	16.2561	20.0975	3.76003	5.4882	8.88156	12.477
BC031181-201	24.1042	29.2642	132.519	145.806	16.2671	23.1763	41.3843	36.521
Tmem258-201	35.5173	33.2055	87.198	85.7637	48.9972	36.0492	46.0326	51.2982
Ppp1r11-201	22.3262	23.6239	38.5464	42.7956	25.0393	24.8323	14.4194	21.7176
Cd59a-201	19.5525	22.3622	31.4152	42.7617	34.275	38.5625	24.9974	28.2338
Rnasek-201	94.8574	88.7581	194.13	181.847	67.9281	76.1119	73.9967	79.9619
Vat1-201	14.5316	13.9881	23.8656	27.2677	11.795	11.7114	25.3674	24.676
Tbcc-201	24.0977	23.2096	62.9209	60.9133	27.3284	28.6754	32.0354	26.155
Gcsh-201	29.0229	30.7893	58.0459	62.2545	25.2623	27.1595	27.5182	31.6619
Eif3l-201	31.1797	28.7872	51.6082	61.253	31.4809	28.8953	38.4762	31.486
Apopt1-201	18.4648	21.6257	41.0584	49.081	23.6732	23.4177	25.4359	21.9926
Crygs-201	8.98973	7.46839	21.6141	27.4817	5.35311	3.58962	11.2776	8.71065
Ankrd54-201	11.0774	11.2173	28.0484	26.9384	18.3543	19.1063	10.2907	11.4919
Edem2-201	12.7772	13.9724	29.4401	27.2198	10.8495	15.5173	17.5058	18.0252
Cluap1-201	15.5242	14.6037	28.5521	32.3302	15.8891	13.0967	15.4939	15.7172
Krtcap2-201	9.44052	9.14567	27.9567	28.3389	12.7542	11.5999	13.5201	14.066
Rps27l-201	21.3068	21.5603	121.668	119.277	26.2012	21.7956	63.0338	60.7535
Vps37b-201	15.749	14.978	38.7683	39.4236	16.8605	17.8818	22.216	26.2144
Pcsk1n-201	46.4717	34.8862	132.417	110.682	50.4252	40.6588	29.0535	32.0021
Sem1-201	23.9295	24.6876	88.4632	92.6861	21.4719	21.3059	22.754	30.5436
Chchd7-201	11.6411	10.8511	45.0532	45.4907	18.4256	13.9522	17.0847	16.2484
Lrg1-201	5.95501	6.59393	16.8257	14.1715	0.318205	0.39954	1.98797	3.64936
Polr2j-201	38.8711	42.1905	117.726	122.825	49.1789	48.3308	48.6168	46.1334
Ccdc113-201	9.83185	9.68321	32.8274	34.2277	10.9415	9.31765	12.4866	10.1729
Ntmt1-201	4.30017	6.09046	12.9406	16.2304	6.25489	6.18524	3.07841	0.648308
Fam174c-201	9.37068	10.755	46.1351	43.516	10.1525	8.85039	12.7351	17.8729
Noc4l-201	8.3732	9.00629	21.0733	18.5747	4.33801	4.76702	8.75672	7.57332
Mrps28-201	19.7608	19.1854	68.1533	71.7128	15.8135	19.4582	18.5405	22.0385
Eef1a1-201	1349.04	1391.72	2381.5	2422.2	1283.02	1225.68	1669.35	1611.71
Dhrs7b-201	9.74047	11.6743	25.933	30.3913	16.7589	10.2935	18.2069	13.593
Fbl-201	20.5087	21.2049	75.9126	77.3995	21.8453	20.6003	29.6461	27.3657
Vps25-202	40.6798	44.4581	104.559	99.3803	33.9909	45.8198	51.9457	60.6283
Smim3-201	5.47307	5.32623	13.6603	14.0119	2.80404	2.33219	10.8711	8.02591
Rbm42-201	12.5977	14.3841	28.9222	29.3478	14.8172	12.771	20.1308	17.9773
Uqcrfs1-201	58.8843	56.8026	107.587	97.1579	57.4047	53.8615	54.8208	56.7362
Thrsp-201	15.6702	14.0415	25.4379	23.4045	11.8012	10.3524	8.24751	6.57209
Gadd45a-201	16.6801	18.506	44.0933	38.3825	20.7481	22.3856	33.3993	27.064
Rac2-201	6.67219	6.20389	12.2126	11.7325	1.52839	1.18819	4.43498	5.24317
Tmem120a-201	8.59407	8.79232	28.6921	23.7655	11.4431	7.60776	17.8629	12.2223
Asprv1-201	3.1011	3.83784	10.6418	9.12242	0.789855	0.272731	1.68668	0.775008
Sec22a-201	12.1366	12.3472	22.018	22.8237	12.7435	10.1462	13.3816	15.6174
Tubb4b-201	160.979	150.11	288.387	292.446	102.947	104.379	132.617	131.459
Mrpl12-201	22.5952	24.4045	93.9763	92.5932	28.3811	25.9333	21.8823	26.8433
Tubg2-201	16.8543	15.7887	19.3442	21.5366	13.0504	14.0852	4.8145	8.73961
Mvk-201	11.0133	10.5137	23.2939	24.4513	9.39738	9.26292	8.88818	5.77801
Upf3a-201	18.868	19.7393	46.3805	40.936	25.0084	21.0126	20.7572	24.4384
Polr2l-201	20.3264	19.223	86.0988	84.6511	23.6482	18.5245	24.4972	28.9354
Ostc-201	47.797	47.2781	93.5535	86.47	30.3854	38.268	49.7538	47.5546
Timm8b-201	78.0127	94.3087	261.54	253.756	112.126	106.338	97.9058	99.8563
Psmd7-201	52.1591	54.893	96.0281	92.6603	39.8285	44.6259	54.1634	43.8484
Nop2-201	11.117	11.0779	22.2182	22.8528	13.4094	11.7875	15.9113	16.4385
Prss56-201	53.0732	56.8819	108.046	103.929	24.0831	24.0633	27.9645	28.6771
Tcta-201	25.4448	26.3494	45.6421	49.1281	28.4721	28.7516	36.9465	33.3466
Nrtn-201	4.68955	1.44118	20.3711	12.2947	3.74256	3.89516	5.19401	4.10194
Ndufaf5-201	23.5374	23.1698	64.9137	72.4732	22.0418	21.6707	25.1043	23.1356
Crygd-201	8.53117	10.2054	36.6163	27.821	4.85041	3.28844	6.4236	5.93741
Cplx3-201	96.2356	103.679	159.392	168.559	84.6515	87.8067	52.4199	47.5819
Cd300ld-201	1.20918	0.783373	1.45737	1.43462	0.107793	0.0354476	0.663646	1.08465
Grhpr-201	17.1191	16.2811	36.4518	38.2721	18.965	15.2358	26.13	31.2781
Tgfbi-201	22.5813	21.0244	24.752	23.3443	4.62229	3.66191	23.7209	24.0444
Bpgm-201	47.5224	50.3108	94.9395	87.9792	45.3353	41.6636	48.8308	47.9305
Ramp3-201	19.2088	18.6791	58.8788	63.2446	19.8531	19.6567	22.1626	21.6006
Ndufb10-201	85.2589	89.2193	290.839	296.527	95.8717	87.6747	87.3654	98.917
Mrpl41-201	34.42	33.0172	95.882	98.8421	38.9981	35.7637	39.2495	38.9566
S100a10-201	64.1042	66.4303	354.347	358.824	26.6976	26.4852	117.739	116.956
Klhdc4-201	7.71635	10.6232	23.2264	24.7853	9.17311	8.50507	8.88106	8.20117
Cisd1-201	71.0098	65.4307	152.724	163.227	59.4044	59.6804	61.7093	63.7153
Spr-201	12.6849	13.8977	43.875	40.8678	19.4379	19.0567	18.4753	20.9222
Klhdc8a-201	16.9782	17.0718	22.8656	22.3016	14.0061	13.1227	7.61246	8.76645
Ndufv3-201	28.8497	34.1038	71.3473	58.8059	33.5728	32.0925	33.1672	37.8119
Clcf1-201	1.8252	2.48097	23.1529	27.1003	0.507198	0.685297	9.99179	6.28262
Ptov1-201	35.5766	34.8525	94.5089	90.0261	47.3275	36.672	48.122	46.3439
Tbca-201	47.2403	48.6855	143.087	122.339	53.9183	47.5503	49.7332	50.4026
Igfbp7-201	23.3139	23.1724	35.764	39.2737	10.657	11.0057	32.223	33.0736
Nenf-201	31.5703	34.6375	134.098	142.157	24.3173	29.505	38.4905	29.7772
Tmem205-201	11.1766	12.2332	42.9668	42.527	16.0326	13.0785	17.5867	22.9642
Gm17018-201	20.6357	19.4079	65.6464	71.9417	16.3162	24.0807	23.8787	28.4195
Zfp598-201	3.56765	5.15833	16.2546	19.7139	13.0267	9.53867	15.26	9.14294
Lonp1-201	15.6564	15.9197	28.302	30.8028	16.466	18.8725	18.713	25.4797
Trir-201	50.551	50.4929	148.639	144.403	57.0313	52.7004	68.112	66.7448
Atf5-201	31.5581	28.1515	55.7417	50.4068	18.7054	13.1397	27.4305	23.6496
Rrp9-201	13.1622	14.0443	37.5458	33.4956	20.9301	19.6562	13.9693	20.0597
Irf8-201	5.08558	5.38845	12.6793	13.2235	2.36055	2.30527	9.58167	9.61063
Dok3-201	1.84509	0.541254	8.38912	10.259	2.60821	2.42584	3.86653	3.21282
S100a13-201	16.9253	21.9574	55.3725	60.7036	6.49404	11.1462	16.9198	21.6791
Ndufa7-201	118.2	110.257	389.291	378.795	135.227	132.736	142.415	141.676
Atg101-201	13.9529	13.1776	36.6124	33.1349	17.9277	16.7954	15.8015	17.9706
Arglu1-201	6.25924	6.20694	17.4706	19.5774	7.08351	7.0825	7.27133	5.15652
Parl-201	15.5502	18.3862	39.0514	44.9445	15.9839	13.7717	21.2573	22.2673
Gm5617-201	8.5463	10.2055	37.8093	46.0079	16.3381	10.4176	11.4361	18.7888
Mrpl34-201	32.0411	29.8685	94.5956	85.0605	50.3256	43.5585	38.9226	44.8649
Ninj1-201	12.9623	11.9842	31.2906	31.3212	2.0245	5.60815	24.78	25.035
Bex2-201	105.872	113.23	225.624	216.247	86.6475	89.0865	65.5673	64.7267
Snrpd2-201	25.2623	26.8824	121.45	130.609	29.429	25.6186	39.5905	31.0891
Zfp692-201	9.61991	11.2684	31.4752	26.0398	8.43071	10.0816	12.7787	14.6644
Eif1-201	263.896	259.425	648.409	641.695	303.135	289.113	321.111	338.991
Apex1-201	15.5926	16.2088	41.2554	48.2791	10.4209	10.5564	11.5254	13.962
Ssbp4-201	37.594	38.4148	70.3435	65.4421	70.3597	55.1747	42.1347	41.4548
Ube2i-201	25.3698	31.4781	52.7853	57.8466	25.8769	24.0988	30.3077	31.7193
Cox17-201	58.8919	74.2187	202.938	228.062	83.4785	72.4308	66.0338	65.3861
Ascc1-201	13.9794	18.1096	46.7442	41.0184	24.6347	25.8322	23.1647	22.2365
Sema5b-201	3.4874	3.60909	3.77535	4.84184	1.12359	0.420298	2.3121	0.502018
Supt3-201	5.61744	4.46556	19.8105	16.37	3.32216	4.16568	6.13471	3.23699
C5ar1-201	1.49815	2.29668	4.80677	4.48525	0	0.226744	4.47455	3.17563
Hmgn1-201	366.733	369.268	932.858	934.022	396.997	395.068	496.022	479.52
Polr1d-201	11.0218	12.1272	44.0816	40.4967	13.1794	14.3852	21.6185	20.6936
Gp1bb-201	1.20228	1.68177	12.0172	11.3286	1.25023	1.01179	0	0.842008
Fam181b-201	0.345241	0.417762	1.8042	2.21373	0	0.163832	0.236853	0.363418
Slc35e4-201	12.1649	14.016	29.1274	27.5689	16.9498	14.4822	18.9364	18.897
Mfsd5-201	9.80702	9.08702	21.4503	22.6061	7.22183	7.80433	9.76424	10.9123
Bst2-201	32.7423	37.1298	117.317	121.878	44.8443	41.4338	106.564	125.43
Rbp1-201	35.1528	35.8799	167.67	180.124	18.3224	13.3638	83.0946	84.8472
Eef1g-201	134.227	133.734	280.751	254.487	132.329	127.938	167.93	172.196
Mrps27-201	14.3755	14.0724	30.2291	31.9825	15.3537	15.7955	15.1383	15.7938
Lrrc25-201	3.33333	2.67595	4.04484	5.32386	0.170956	0.295148	2.71309	3.39229
Rps19bp1-201	16.143	16.6424	67.8968	67.1587	21.3858	20.9223	20.041	24.1177
Pgbd5-201	17.9216	17.8915	19.963	21.7858	12.7787	13.7451	5.17424	7.46
Erp29-201	34.676	37.8241	126.038	117.694	30.1759	36.1093	42.7947	50.3307
Snai1-201	0.053325	0.0737444	0.966062	1.44661	0.301519	0.0289201	0.702407	0.686798
Ufsp1-201	16.2543	17.9828	37.4818	33.5905	11.626	13.6524	16.9271	17.7966
Camk2n2-201	26.8827	30.4328	27.277	28.9962	11.3578	12.1647	5.03448	7.82752
Pgp-201	14.9386	14.9102	32.7403	28.8403	12.171	14.9008	8.1628	14.197
Cdc42se1-201	11.2325	12.2168	24.3211	27.0862	12.2263	9.77699	11.8562	15.2958
Pycrl-201	13.4275	13.7782	33.7061	33.9111	20.3499	18.0656	14.3849	19.5708
Akt1s1-201	9.85478	12.6898	36.8242	31.816	9.26151	7.9801	16.8669	18.3972
Emc6-201	22.2264	19.4446	54.4725	46.0285	25.1659	30.9714	25.9291	27.5174
Fdft1-201	26.0982	28.1016	39.606	42.2182	13.458	16.8995	9.38882	10.5251
Rhot1-202	0.436257	0.233841	4.05305	3.97332	0.870058	0.583242	0.579101	0
Ttc17-201	4.01728	3.42658	9.17831	10.2714	2.82008	0.948556	1.93487	2.89703
Lemd2-201	7.10734	6.84081	18.4795	20.3359	14.6207	9.67211	13.9959	10.1547
2510002D24Rik-201	5.70192	5.91011	15.7981	21.6007	3.6247	5.81876	8.99949	5.21452
Cenpx-202	10.8406	10.2575	48.8335	52.9779	8.7375	14.4661	19.2585	19.4312
Hrh3-201	7.87413	7.92219	10.4464	8.79182	6.72816	5.26657	2.55968	2.75334
Nlgn2-201	9.81367	9.19904	19.2621	16.4901	6.06516	2.55808	6.04994	9.14925
Neurl3-201	3.95933	4.58588	5.10033	5.26791	0.580068	0.721777	5.22261	3.85669
Hcar2-201	1.72432	1.87878	6.51194	7.15748	0.253245	0.315768	2.94975	3.46103
Il1f9-201	2.67502	1.9343	6.52982	8.38225	0	0.170677	0.690899	1.50699
Ubald2-201	21.5808	23.1228	53.0503	55.6967	25.477	26.2866	25.2574	26.7259
C1ql1-201	48.648	45.9061	68.231	75.9221	31.55	27.0838	16.8123	14.3021
Bod1-201	40.6775	41.5045	89.2652	98.4228	50.9273	48.7627	44.6851	46.7202
Raly-202	78.4242	86.1936	167.096	191.531	110.09	110.369	129.589	140.664
Mrps7-201	12.8867	15.0288	43.5508	35.9208	18.476	17.0123	15.9348	17.3285
Bex1-201	30.7929	37.73	63.0122	49.6759	24.598	24.6306	13.7504	14.4873
Ensa-202	37.1767	33.1114	66.9462	69.5376	32.0074	26.6341	12.5532	20.2728
Il27-201	1.26993	1.13178	2.9889	2.6308	0.239355	0.137746	0.418194	0.796831
Tmed3-201	21.0641	18.4135	56.5609	61.1026	18.2771	18.5985	34.2596	28.9173
Rassf8-202	1.75784	3.02989	12.0709	14.6265	1.87265	0	2.18123	0.265017
Cd24a-201	17.8734	15.5349	54.5256	58.6944	3.99228	3.89801	20.9778	18.2972
Chchd10-201	48.7432	45.8724	144.664	133.673	83.4557	69.9447	101.654	82.8567
Tuba1c-201	8.06829	9.46909	102.572	97.5758	1.82895	1.93951	35.1385	31.1314
Exosc4-201	7.31561	7.98706	26.3591	22.2199	10.7041	9.18795	5.2038	8.82133
Rps21-201	295.628	323.02	1536.13	1525.25	343.829	307.81	427.217	461.23
Pstpip1-201	1.76313	1.51858	2.78036	3.27262	0.109313	0.251634	2.01175	3.40163
Eid2-201	17.0458	18.034	37.7304	34.1514	18.2584	16.9736	15.7458	20.4868
Otulin-201	10.2615	10.5295	29.5967	28.4237	7.70349	9.11806	10.6593	11.832
Grrp1-201	1.37486	0.942537	4.02845	3.72105	0.564774	0.382377	0.541749	0.768371
Ier2-201	12.8469	9.77862	42.6829	36.8166	20.8996	12.735	24.2189	33.1259
Kif1b-203	36.6902	39.0133	47.3147	41.3315	21.2706	15.9288	21.7389	24.2069
Alkbh6-201	24.0746	20.1667	54.0968	50.2336	27.582	22.0553	16.1843	20.0143
Tspan31-201	43.9698	47.2474	98.4225	98.999	47.7978	44.2884	68.9064	60.4587
Commd3-201	45.1613	51.4383	83.8285	89.3752	43.7795	41.4645	60.076	59.5805
Uqcrq-201	20.6864	25.5427	67.2657	70.5548	29.4832	31.931	32.1893	34.2047
Adrm1-201	31.1408	30.7351	71.5439	67.3282	42.4284	30.3876	32.452	37.2123
Bcl7c-201	5.57429	4.57602	32.2079	25.7245	8.70733	8.07552	4.35861	7.14914
Pcp4-201	225.202	237.277	381.176	414.118	166.67	163.456	82.0794	89.8468
Cd14-201	5.50454	5.9005	53.1465	55.9641	1.53886	0.71419	5.40622	5.79272
Lamtor4-201	20.4025	24.7167	94.5462	98.3974	34.414	30.0948	28.2919	36.179
Marcksl1-201	32.9063	33.6399	50.0355	45.0264	15.3024	17.0869	22.2577	22.5434
Borcs5-201	20.0909	21.8885	48.7351	44.5934	21.381	21.0213	19.7405	23.8613
Slc35f6-201	7.30595	9.0971	15.9938	14.801	5.17041	5.87511	7.45118	8.79125
Chil3-201	9.60442	9.47618	11.7669	13.3254	0.926287	1.18798	1.32553	3.28308
Tsr3-201	13.5606	14.0733	44.1621	34.9097	14.4879	15.7313	15.4424	18.8232
Smim11-201	20.4814	20.193	59.1041	63.4174	24.3436	17.3191	29.2726	24.1841
Tmem9-201	28.0714	34.3748	77.0609	71.1066	49.9091	41.1428	58.895	56.8552
Ezr-201	8.9199	8.76524	23.9474	20.9001	6.05031	3.65968	11.7105	14.3182
Asna1-201	58.3606	61.2927	121.611	114.872	64.7921	65.0191	62.5884	66.2061
Glrx3-201	36.7818	35.8501	76.5657	74.2897	25.9851	35.4726	41.501	43.2512
Eef2kmt-201	10.2373	10.4482	24.6842	27.998	8.52143	9.28947	12.5928	12.3524
Pkig-201	71.1292	70.8084	200.806	223.672	71.3958	77.9664	116.773	119.365
Clk3-201	5.16007	3.95911	11.6471	15.0318	3.16573	2.44164	4.48568	3.13939
Rtkn-201	0.631235	2.00051	4.63662	4.78702	0	0.213964	0	1.50483
Retnlg-201	1.53055	2.35182	99.0634	97.8534	0	0.395273	1.92007	1.44415
Phgdh-201	3.83568	3.41001	23.8206	21.9147	7.87493	9.43532	11.9294	15.0648
Gm4792-201	91.8773	93.3371	164.676	162.248	52.8277	60.1346	56.2409	49.1504
Nap1l1-201	35.5706	29.1743	122.244	133.588	33.1104	27.7302	47.6333	54.6622
Syt5-201	8.66867	9.90472	13.2621	9.30675	6.49355	6.29524	1.03016	1.37021
Eif3k-201	92.7496	99.3075	291.917	324.615	104.667	98.9071	105.181	119.938
Chchd3-201	24.2031	23.1624	44.8424	46.349	22.9403	25.0124	18.6094	26.8794
Cope-201	52.1631	55.448	146.807	146.798	49.0955	47.4925	59.5576	52.2065
Tmem179-201	17.0337	18.9522	28.5292	22.5181	19.0987	12.5471	8.01327	7.50235
Tceal5-201	21.196	24.885	21.3075	29.118	17.5171	18.3207	7.04355	7.54668
Cdk11b-201	16.8882	19.6392	48.9579	45.1658	17.9558	19.7634	28.2822	21.5004
Fra10ac1-201	10.0497	11.4822	29.6712	31.1404	12.3469	11.0344	11.3021	14.0186
Atpif1-201	99.5901	109.338	302.082	316.722	86.5233	90.7147	87.0499	93.662
Lypla2-201	40.7479	44.1841	128.733	115.53	47.5937	46.0433	66.4943	61.332
Hmgb2-201	11.8904	13.1761	26.8607	28.4237	14.2742	14.7345	10.4343	11.3402
Actn4-201	27.2117	24.615	50.0443	51.5982	31.7899	30.4952	48.4329	46.1767
Ddx39b-201	80.5247	78.9828	194.718	195.305	92.8433	85.9411	116.408	118.485
Mrfap1-201	137.37	134.337	241.603	243.059	111.168	109.916	106.859	111.283
Manf-201	34.0807	38.9334	122.385	129.017	28.6384	31.6436	48.0842	60.3929
Mdk-202	3.63427	3.29907	14.0252	15.9401	2.10764	2.60778	12.5202	12.3528
Ndufa8-201	57.2751	62.2458	164.858	175.99	58.2806	57.3334	63.8067	61.0708
Npm3-201	9.44218	8.88471	31.4264	33.4651	13.5309	10.5584	18.2181	18.9986
Aarsd1-201	25.8578	26.0737	68.6	70	19.4785	19.5743	24.3155	24.4036
Fabp3-201	21.7937	21.2063	26.9804	28.9591	10.1454	10.0252	5.59155	3.53792
Csnk1d-202	8.397	11.51	16.0155	24.1318	15.1749	10.2331	9.70523	7.92767
Cebpb-201	4.68407	4.39796	18.1011	12.6149	3.71013	2.18189	10.3779	12.3276
Ptafr-201	1.48542	2.24596	4.00762	3.45821	0.414357	0.167565	2.56971	1.41279
Ppp1r14b-201	6.44621	5.98297	37.5409	38.3251	7.05337	4.2703	18.8532	18.2592
Ankrd33-201	40.4668	46.1784	119.993	128.374	60.2304	60.4295	73.4372	65.0207
Amacr-201	9.92866	9.83408	30.6488	28.1425	7.88683	6.80361	12.8315	11.2656
Fkbp2-201	20.7348	26.3782	106.013	117.414	24.1716	19.8617	32.4407	27.6791
Snrpc-201	31.8732	30.2792	88.6238	87.2399	37.5599	34.6339	38.742	42.8757
Capg-201	6.61988	7.50918	32.3611	26.3609	2.28638	5.30072	20.9626	18.2334
Commd1-202	30.6103	32.4333	111.886	125.203	44.0885	35.5808	34.2022	39.8318
Chchd1-201	37.8876	38.1647	125.871	142.234	37.7548	34.7029	41.5115	49.1448
Zfp428-201	11.5546	9.91108	26.2934	30.2994	13.4044	13.5244	5.85998	10.1071
Prmt7-201	10.9543	11.6372	23.685	22.4476	13.9247	12.422	11.4095	14.3306
Kif1c-201	0.171304	0.584353	6.49331	3.05868	1.3722	0.882589	3.24364	3.32642
Hk1-201	205.375	213.019	380.294	359.702	222.533	209.186	262.031	254.056
Washc1-201	8.18276	8.22993	18.9917	19.9896	7.33283	8.82721	7.77359	7.88581
Sys1-201	32.5629	28.3591	78.7819	79.9617	46.4111	40.3408	33.2919	36.9802
Rpl18-201	199.804	212.026	1169.36	1223.12	221.527	207.195	335.306	367.085
9430015G10Rik-201	0.974499	1.65502	6.41694	7.03285	0.773358	0.389426	2.15815	0.491201
Dohh-201	11.0743	9.29937	27.3066	26.9868	10.4364	11.1355	11.8604	10.4972
Hmga2-201	0.489282	0.33295	10.6391	10.5382	0.131742	0.240083	5.44749	5.18216
Zswim7-201	7.49853	9.41729	29.0729	31.9767	7.67864	8.51771	6.48111	9.76886
Ppox-201	8.87657	6.84897	27.2762	26.5273	14.6727	8.49545	6.69551	11.3808
Nsa2-201	9.26826	10.0207	22.9619	18.3649	9.17183	12.7616	14.5488	13.0361
Flot2-202	11.6801	14.3218	23.1727	23.4263	9.24677	7.7037	8.33186	5.8026
Akr7a5-201	12.2143	12.6531	39.6235	37.2069	16.4122	15.6507	14.6966	21.3099
Naca-201	200.228	201.304	586.649	611.592	197.622	200.654	251.736	252.754
Dcaf8-201	15.8733	17.159	30.1582	33.0389	14.9239	17.1066	13.8372	16.7837
Nrm-201	52.8308	54.7415	102.602	105.426	64.3737	67.7929	75.1754	68.5224
H2aj-201	8.28519	7.37738	26.6228	24.3333	9.7877	10.6765	10.5973	8.60593
Hnrnpab-201	42.3628	38.9219	76.9355	75.5388	44.0986	40.3123	47.0014	39.1696
Hp-201	11.2468	17.5977	37.3771	31.0654	0.363392	0.174273	3.03345	3.08808
Osm-201	0.0570685	0.0526143	2.27984	1.93286	0	0.103168	0.647313	1.90349
Hspe1-201	48.6363	51.6358	153.818	153.742	49.8866	49.2416	85.6281	92.7196
Ttr-201	26.3109	32.1192	50.6151	49.8614	31.5951	28.262	2.20008	3.82701
Acot7-202	70.7774	70.8596	94.1416	77.663	49.9273	43.6941	41.0272	33.7969
Npm1-201	55.3151	57.4396	118.838	132.032	47.2151	40.1331	56.9708	58.8666
Parp10-201	4.86947	5.4237	15.3082	11.6326	5.04786	4.15405	10.2136	12.4911
Tubb2b-201	57.0653	63.7509	59.9358	60.788	20.5891	17.5529	26.3952	24.8045
Tmem107-201	16.367	19.0793	53.2975	49.0392	26.7177	19.9192	20.6454	29.1874
Zcrb1-201	22.226	21.9451	45.6477	51.5808	22.8962	17.6399	30.7262	29.1971
Rnf207-201	45.288	44.1932	107.418	101.956	63.1268	63.2283	101.617	115.626
Rcc1l-201	7.2809	6.07742	17.3001	17.2673	6.21219	5.81701	6.23427	5.82976
Serpinb6a-203	1.89662	3.89458	18.0744	17.2357	3.00602	2.33774	2.5235	1.25269
Ccdc36-201	0.164505	0.0827265	0.903106	1.19498	0.0704674	0.356868	0.19699	0.0740817
Ndufa3-201	62.0184	68.3195	193.75	215.993	50.3789	64.7209	60.4306	74.9959
Gpn1-201	7.65696	8.94774	18.9401	16.6664	8.51136	7.69395	8.46527	9.69697
CAAA01118383.1-201	9.18895	7.86663	23.1719	20.013	11.0213	11.5203	13.5579	13.9118
Stk19-201	10.0332	10.353	49.9768	42.6737	10.2916	8.83175	14.995	13.7251
Rpp21-202	5.14287	4.5591	31.792	28.879	5.59224	9.44025	6.6223	5.87907
Tuba1b-201	557.345	578.13	1007.85	1016.94	617.519	590.363	619.818	632.044
Mlf1-202	19.4373	25.4317	68.4844	66.977	26.0322	25.4596	55.3203	61.961
H2bu2-201	34.421	31.41	94.6942	83.327	38.3421	41.9166	25.1889	31.2427
Rpl7l1-201	15.2082	13.2873	32.0951	33.2774	15.4262	14.1933	22.4465	23.4635
U2surp-201	0	0.566002	4.49445	6.46802	6.05167	5.22066	1.41517	2.03148
Rpl28-202	64.9978	80.9835	363.098	387.2	74.1796	72.8088	113.811	115.922
Cryba1-201	15.3325	15.5187	38.5019	33.8674	12.1458	13.2564	7.62239	7.81533
Vps28-201	106.982	114.597	305.228	324.985	102.518	86.9662	110.038	100.914
Rpl35a-201	208.529	221.307	805.932	824.318	213.522	207.377	284.94	286.13
Bloc1s2-201	23.8808	24.1781	65.4253	61.2315	34.0108	27.2271	28.3578	29.2719
Rpl34-202	193.769	211.353	893.499	913.646	209.421	217.989	316.081	334.793
Ube2s-201	25.1709	25.0087	88.1885	79.8643	23.5893	29.347	31.6917	29.7452
Cherp-201	8.97455	8.48873	18.9358	15.2262	7.58	7.19668	6.06917	10.2868
Exosc5-201	10.8897	10.0398	32.5952	34.6937	17.2504	13.5583	13.7209	17.3376
Ctbp1-201	23.6486	21.7154	46.1087	54.2907	33.1525	22.9563	25.7713	20.5547
Csnk1g2-201	18.7384	18.345	43.6079	43.6525	19.5671	19.0872	16.2045	20.0966
Gpr84-201	2.38022	2.70264	4.05027	5.21514	1.15697	0.760941	0.192517	0.719859
Scamp4-201	12.8653	12.9877	30.538	27.1554	8.98593	9.19918	16.4889	16.4251
Fcer1g-201	21.1611	22.2881	52.843	45.0394	9.91061	7.51183	53.9175	44.7251
Hspbp1-201	14.895	14.6079	51.1434	52.7526	16.0824	15.8619	21.0554	18.6007
Unc13b-201	7.27813	9.50072	24.2223	24.3038	0	0.627125	8.53414	8.92235
Egln2-201	17.4972	18.8359	42.4404	40.7133	21.5346	20.7809	21.7957	22.2733
Acbd6-202	14.7548	13.523	39.83	39.9306	17.6374	11.0943	13.8551	12.8932
Eno1-201	15.2247	17.954	54.298	69.9834	11.9492	16.2673	25.5417	23.2331
Rps25-201	3.78174	3.86014	17.9122	17.454	3.08658	5.64018	6.5603	4.38228
Rpp25-201	6.46931	5.82438	8.91673	9.76754	3.20575	4.05212	1.63362	1.02309
Sema3f-201	17.7462	17.394	33.412	31.1322	21.8467	21.6377	21.4641	24.9095
Impdh2-201	21.7728	23.2474	51.7155	52.2734	25.0563	22.1277	27.2445	36.7812
Manbal-201	15.656	19.5453	38.5938	42.212	13.0248	15.0336	14.7425	17.7156
P3h1-202	0.306524	0.72063	2.19278	2.75166	0	0.166239	0.168233	0.652917
Fdps-201	53.5968	52.8925	105.594	109.295	31.5766	22.7386	15.5327	22.2923
Timm50-201	20.5687	18.2268	58.1762	54.9057	22.368	18.4114	21.1374	22.6956
Rps16-201	9.89887	12.5756	43.5207	31.9479	14.801	11.6247	11.6786	16.2165
Selenof-201	57.0365	66.3232	113.379	109.997	42.5864	54.992	81.0646	68.7822
Rplp2-201	71.1514	72.7903	277.701	289.029	63.4191	54.952	108.86	115.399
Cish-201	3.9277	3.83086	15.0752	8.25785	2.60101	1.25012	2.4137	1.09677
Nfkbib-202	14.1516	16.7336	46.5496	37.5248	15.6302	15.3876	21.4499	20.1178
Bscl2-201	5.76057	7.2631	41.5132	41.9598	5.28201	4.39072	5.43461	10.9207
Ap2s1-201	71.4472	74.3072	231.123	247.909	84.6759	73.1229	75.4755	90.1457
Suds3-201	31.7421	33.8819	60.8346	63.2941	44.0558	43.535	35.4688	38.9169
Rplp0-201	234.909	237.671	943.548	888.755	216.338	190.314	366.468	368.85
Hes6-201	10.5541	9.84972	35.4013	30.308	11.1665	9.27054	14.0371	10.3279
Polr1c-201	19.1102	19.0439	49.4738	49.4171	23.4338	22.2624	25.9233	27.1449
Gnl1-201	40.0027	38.9232	76.599	78.2052	36.3826	31.8839	36.4642	40.9549
Cryge-201	6.23298	6.44113	9.54521	9.52714	0	0.0742938	0	0.203578
Cd320-202	8.34641	8.93286	31.489	28.8175	11.9694	7.47866	14.6587	14.5607
Gda-201	1.43323	1.28466	1.25017	1.38244	0	0.0690927	0.734176	0.915075
Gsg1-201	18.5181	21.5239	38.556	38.1013	17.1397	15.6026	12.8859	11.8924
Romo1-201	41.245	39.3564	153.204	167.246	44.023	54.9535	55.8629	49.0652
Gtf2f2-201	22.1255	24.1741	44.615	51.3836	29.9576	26.5235	37.2549	31.7568
Tcp1-201	41.8792	41.8368	80.9192	78.4791	28.2456	36.5275	51.8068	46.0835
H13-202	24.2011	24.7126	49.829	51.2215	26.0318	22.2697	31.6006	33.0909
Lgals1-201	28.6332	29.337	297.638	316.463	26.9328	22.6193	150.39	142.748
Cenpb-201	19.3897	20.0212	41.4602	36.5274	17.8393	16.9345	22.2353	22.1107
Ddrgk1-201	58.6506	58.8365	158.473	151.222	64.5498	56.3462	55.9874	69.7282
Chrac1-201	32.3033	35.2718	107.737	109.159	36.3345	41.8201	50.5464	43.1633
Oxr1-202	0.0103944	0.0479156	2.00864	2.84032	0.0293869	0	0.216785	0.566391
Sars-201	7.91759	8.09209	17.951	21.4611	8.49972	7.3405	9.1827	9.8712
Psma5-201	46.5337	51.4243	107.595	103.785	52.0058	43.7011	53.8745	64.1424
Bcan-201	0.866874	0.875331	1.16331	0.841582	0.505723	0.253725	0	0.0545294
Urm1-201	9.82091	13.7177	29.3472	27.3753	15.246	13.2355	10.4346	10.6463
Mfn1-201	7.8728	8.86547	17.1106	17.0935	8.00854	7.37822	7.99708	11.2445
Cltb-202	23.8045	27.0322	56.2443	47.9797	18.5391	19.1935	25.7392	28.285
Slc14a1-201	10.118	10.2199	34.3797	33.8177	3.62293	4.98853	10.7957	10.2696
Dazap1-201	8.38821	5.09573	16.6937	13.492	1.79752	1.152	6.94734	9.36267
St3gal1-201	3.25991	2.90956	13.8141	13.8299	5.605	2.97169	3.01686	5.6176
Wfdc17-201	9.81164	10.0177	78.6496	95.5102	0	1.67112	21.6292	21.7711
Rab4b-201	32.85	32.2583	58.8491	66.2784	28.0191	29.103	30.4869	26.5824
Anapc11-202	18.4201	17.1067	70.9991	72.1526	22.101	22.9037	30.5758	20.7419
Fbxw11-202	5.00464	5.53481	13.9691	13.9448	6.14366	7.69022	3.98761	8.11151
Cngb1-201	130.803	131.979	259.67	239.008	203.813	213.221	158.829	157.032
H2az2-201	22.8174	32.5529	95.6257	95.8685	47.2439	42.9051	39.9461	34.6514
Kxd1-201	15.3544	20.4804	37.1156	40.2163	17.9869	16.5389	20.2876	19.825
Tomm40-202	23.8984	25.899	65.5136	61.3985	29.3144	22.4736	26.8646	23.8669
Gm12258-201	0.102741	0.0631483	4.9476	4.40883	0.871406	0.48291	2.38712	1.67952
Supt4a-201	34.7718	37.9276	94.5825	86.0563	27.9227	34.728	37.1605	29.2335
Ccnd1-201	12.8042	12.7104	38.4142	40.709	12.8398	10.7672	40.5031	38.4915
Tmem256-201	20.4679	21.948	112.707	97.8366	15.398	23.9161	38.7634	36.8141
Chchd2-201	174.013	174.454	454.941	458.368	231.873	209.036	199.203	219.571
Selenom-201	50.6168	60.3053	140.622	139.606	47.1825	48.5371	46.301	50.8743
Srarp-201	1.95803	1.58506	3.32764	6.26579	0.720092	1.24321	0.524218	0.0946281
Dnajc8-202	70.3673	71.758	125.533	124.164	55.9349	58.959	63.5604	55.5947
Relb-202	1.09566	0.919953	10.8155	9.78554	0	1.99487	5.82015	3.35343
Ndufb6-201	50.8276	55.8699	115.708	114.062	52.3497	53.4952	50.0334	58.6733
Jund-201	40.551	36.1916	78.2608	68.7844	42.7081	37.6047	53.1586	58.6839
Nr2c2ap-201	2.5314	1.92197	13.3153	12.0085	1.96459	2.82649	9.11241	6.45423
Tia1-202	6.85417	5.32237	11.8927	11.2279	4.59431	5.27747	5.31958	6.03505
Atp5md-201	135.271	135.39	381.015	409.867	187.899	166.927	173.123	182.869
Tagln3-201	80.9676	89.237	115.377	112.4	56.2996	57.9566	21.9609	23.3779
Cebpd-201	26.998	25.0078	73.6934	61.1991	29.0417	31.011	55.1418	60.8453
B3gat3-201	46.1857	44.0723	89.0491	90.7503	40.1712	37.1701	38.2079	45.6774
Uqcc3-201	59.8551	71.6365	230.21	240.13	70.6453	72.8601	64.8929	62.273
Gng3-201	49.4543	52.2638	61.0001	67.7291	44.3743	34.1252	9.78865	12.5096
Polr2g-201	43.8997	42.7567	97.1354	99.4512	34.552	36.7134	43.9769	40.9428
Csf2rb-201	3.53815	3.45437	4.23112	4.14364	0.247938	0.511698	3.88377	3.83791
Cdc45-202	0.643227	0.95796	2.52827	3.51433	0.279772	0	1.90093	2.20591
Tead2-202	0	1.32958	3.71028	5.80002	0	1.82897	0	0.0659433
Irgm1-202	17.8733	18.2774	38.3599	36.4717	12.9116	9.70462	34.8635	28.2171
Mrpl43-201	19.2913	20.2938	56.4964	52.1204	21.1226	22.6014	25.214	28.9137
Pusl1-201	2.81642	2.17986	13.7937	16.5329	2.26097	3.43204	3.66404	4.61607
St3gal3-202	5.18316	6.45206	13.9778	13.3497	3.78222	4.70325	3.69705	2.47764
Hras-202	21.3396	20.671	61.5196	55.8637	20.9596	21.0742	14.007	16.9991
Fam57b-202	27.8396	29.1381	57.347	56.2322	32.1497	30.3949	24.322	28.3954
Tufm-201	23.0643	24.2782	57.9942	53.0723	28.6979	26.3016	32.2683	28.6906
Hbb-bt-201	3.38136	4.53446	14.2793	19.4074	0	0.533478	5.19632	4.99456
Rhog-201	11.2392	10.8016	23.2884	29.4989	9.53259	6.13237	15.1784	15.4203
Bcl2a1a-201	1.63592	1.7515	3.97123	8.06901	0	0.286199	4.46033	1.88216
Bcl2a1d-201	1.95316	2.07775	6.37431	8.05285	0	0.38025	4.83763	3.47317
Sdhaf1-201	11.7509	11.8099	37.9604	36.1632	17.9605	13.0095	13.0322	13.1553
S100a16-201	9.04423	7.34483	27.2457	21.4127	3.77198	3.25609	11.1106	15.2898
S100a16-202	52.6538	60.9189	176.326	177.768	37.1161	37.4786	65.2903	70.6308
Tada3-203	0.977673	2.08247	11.5261	10.4095	0	1.42613	2.96048	2.77223
Dlgap4-203	6.45376	6.58253	17.7752	21.2927	5.44745	6.82108	8.78551	6.31841
Thbd-201	0.510791	0.674277	6.15838	5.8405	0.120342	0.176286	1.01943	2.08173
Cd82-202	0.834663	0	8.67529	7.51334	0	0.537543	0	1.52464
A930003A15Rik-201	61.112	65.1613	191.485	201.411	97.4824	101.572	104.916	103.672
Copz1-201	53.4833	55.11	109.751	121.547	57.3285	52.8932	69.6907	68.3932
Eif3d-201	47.6807	51.8278	117.077	119.375	47.7223	45.8426	62.9059	59.7981
Actb-201	209.819	212.681	413.937	427.045	139.925	133.85	280.129	259.97
Eif3b-201	26.8125	23.5426	48.007	49.8743	21.4784	23.0338	28.5456	36.0001
Tsc22d4-202	5.39299	6.38265	14.2044	13.2735	4.11085	5.24936	11.9349	9.30992
9130401M01Rik-201	13.2464	15.1542	41.2015	41.1731	15.2472	14.5078	17.7951	17.6577
Rpl15-203	86.2242	89.8287	278.371	307.54	83.7965	71.4882	140.965	125.147
Tbc1d9b-202	8.05865	9.16479	9.44335	10.4197	1.66421	3.74999	2.05675	3.05558
Tmem176b-201	12.6378	18.6358	68.5658	63.8157	12.2717	9.58036	48.1698	40.2943
Phf23-202	5.37082	5.46547	15.6283	17.0942	3.07983	5.85306	6.6741	5.12023
Ap1b1-202	41.5651	39.1211	89.789	80.4426	51.3844	45.2101	50.5664	57.8948
Selenos-201	27.7609	28.5718	51.5489	51.5494	30.5733	25.1913	34.1772	35.8085
Gale-202	8.79509	8.80526	30.6065	31.2164	8.14604	6.98274	15.1615	9.76158
Rpa2-201	12.5869	13.6045	24.916	29.8661	15.4114	13.7303	13.8688	13.1788
Eif3i-201	61.0389	64.8616	191.221	192.715	65.4657	56.3972	98.8546	82.2449
Fndc5-201	13.3429	13.2678	16.6979	17.4061	9.3902	9.53537	3.67446	4.60271
Adprhl2-201	12.3818	11.5822	25.192	31.0332	17.0521	11.832	12.4847	14.7767
Sars-202	70.018	73.8208	140.473	127.93	73.8207	76.022	76.2221	73.1093
Elovl1-203	2.11251	3.8314	19.9159	14.2119	5.026	1.95331	5.85419	7.34239
Rps8-201	344.251	376.457	1316.75	1296.02	368.608	357.646	460.075	463.144
Tnfaip2-201	3.28572	3.55886	8.4	6.36928	0.249015	0.585681	3.80845	2.7886
Mmadhc-201	24.1864	22.5362	45.1502	38.2196	18.6655	19.6321	33.1951	27.4081
Rps6-201	316.273	338.514	1238.77	1275.57	343.562	325.807	433.676	434.581
Ptges-202	0.817705	1.02703	4.2939	3.21492	0.145186	0.565587	0.715464	0.75142
Zdhhc12-202	11.3893	10.2609	39.3952	33.7059	6.57277	8.45037	17.755	20.5091
Olfm1-203	20.3601	26.2794	26.2945	22.7496	9.30867	13.2504	9.47065	6.03144
Rpl7a-201	259.414	290.392	863.125	873.984	281.769	265.889	355.45	384.342
Med22-202	10.1331	9.92187	19.3896	17.6453	11.0596	9.0523	10.4734	12.8238
Uap1l1-201	1.54864	1.63003	5.02368	4.91411	1.14322	0.85388	5.02891	4.80741
Anp32b-201	33.7498	36.6421	104.245	106.838	33.9418	37.6456	54.9064	51.0287
Dbnl-202	9.37843	9.74027	24.9844	25.024	6.90372	8.7018	7.60722	5.46668
Creb3-201	20.1417	20.875	36.3172	41.3683	15.436	21.3495	25.8865	25.6597
Akr1b3-201	29.3222	33.3252	55.2653	59.112	31.2157	30.453	34.0336	41.2756
Kctd2-201	22.2225	23.3116	44.7061	40.6295	18.7257	15.2544	13.3665	16.1907
Mrpl58-202	24.5817	25.1103	108.666	93.8098	25.0689	24.2847	33.5069	26.7549
Nat9-204	0.453514	1.54703	16.0951	20.1322	0	1.96766	0	1.93203
Stmn3-201	102.153	108.14	141.916	143.557	75.15	71.6397	37.5441	33.5844
Ctsa-202	42.026	44.6426	83.3019	82.7138	34.7508	34.0588	53.62	56.1685
Psmb3-201	77.2993	85.1031	265.873	269.729	80.2906	91.0048	99.2189	102.185
Cdk5rap3-201	14.0993	13.2999	38.9935	33.3126	10.6442	12.7512	18.3863	13.588
Itpa-201	29.6942	31.7913	57.717	68.3397	30.7088	31.2305	26.1783	30.7436
Snrpb-201	101.107	104.679	256.657	242.226	117.665	102.521	106.08	113.447
Plekha6-202	2.91589	2.90202	11.8959	9.84501	6.43864	4.16191	9.30755	4.59921
Sf3b5-201	6.31251	6.83647	19.6011	21.8229	8.04848	8.62894	9.85642	8.97408
Sarnp-201	32.3914	36.0703	74.2709	69.5732	37.3138	27.9847	34.987	41.5598
Map2k2-202	24.0265	26.7607	64.6946	61.3778	36.1755	27.3865	49.0272	36.1321
Mbd3-204	17.7737	16.1066	59.7944	51.239	25.775	16.8838	20.9943	22.7494
Reep6-203	0.365754	0.35594	4.81389	5.23173	0	0.308562	0.691441	1.6105
Reep6-204	0.365754	0.35594	4.81389	5.23173	0	0.308562	0.691441	1.6105
Gpx4-202	256.795	264.051	979.008	968.838	402.418	432.914	519.584	543.79
Med16-201	9.46322	12.7379	28.385	26.5789	10.1794	10.0299	12.2722	11.0497
Cfap410-201	13.0515	15.474	42.053	44.2304	17.0269	15.2397	21.1113	21.6922
Rtn4ip1-202	0	0.367695	4.46583	5.23886	0.158252	0	1.93546	1.97563
Plekhn1-202	1.07834	0.854991	1.18216	1.8935	0.73168	0.491251	0	0.128201
Sdf4-204	69.5141	63.2057	158.907	149.888	68.7047	61.1959	76.0772	85.0999
Slc25a33-201	36.7609	37.0381	76.647	66.7438	56.1416	46.5813	49.7296	47.6071
Tardbp-204	34.5487	41.2487	72.6517	64.782	49.0088	42.0536	43.0813	46.5749
Pithd1-201	41.186	40.2685	94.0537	90.4377	44.0844	41.2539	42.4185	43.2474
Tmem222-201	42.8121	44.4649	79.387	78.6633	50.8853	44.6681	41.3357	40.7129
Lsp1-204	2.60249	3.3991	8.08827	8.16037	0.32117	0	5.91746	6.35382
Snrnp40-201	17.79	19.7472	32.9796	37.6023	19.5937	18.2013	23.3615	22.9775
Ifitm1-202	21.4556	18.5002	61.9511	68.8261	1.09099	3.09739	12.4535	19.651
Phc2-202	36.5195	35.4139	64.705	67.0733	57.6167	50.3561	58.8016	60.6563
Zranb1-202	24.8808	24.4665	52.1563	52.8774	31.4585	31.228	45.7366	40.4936
Arhgdia-202	63.0589	64.7107	172.034	168.556	37.7196	38.9197	86.6758	87.1291
Ppih-203	7.67153	7.32181	31.6209	25.7413	4.98945	7.14911	11.2081	13.4345
Ino80e-203	15.0711	17.1262	29.6725	30.6639	19.1987	17.559	16.904	19.3153
1810037I17Rik-201	41.8041	41.2206	107.238	111.735	37.4647	37.059	51.4089	42.2286
Mrpl38-201	17.1225	19.0337	46.6133	49.9783	19.7733	15.9144	19.6693	22.8814
Cxcr2-202	5.49117	5.44195	6.23526	5.17898	0.213947	0.107733	2.64777	1.91182
Anapc15-204	3.45759	3.00382	9.88394	14.5617	1.12791	0	4.45223	4.8748
Rab6a-203	2.89013	2.11642	25.3472	21.7984	0.0155637	1.2002	3.80694	5.53034
Focad-202	0.844568	0	10.7121	9.12844	0.276841	0	1.16891	0.654839
Psmd4-202	44.3555	42.0603	107.287	113.119	44.6136	45.7532	56.4528	42.4977
Rpl27-202	8.08897	6.04231	36.6977	31.2778	9.90433	8.83792	15.2954	18.3093
Adar-203	12.8165	11.0764	28.0206	25.853	3.70464	4.53543	12.8725	11.5891
Mfge8-202	125.441	129.204	259.058	271.675	181.846	169.985	230.003	234.375
Pygo2-202	6.56241	9.56811	20.994	17.9858	3.48396	5.41102	3.45505	6.25151
Aen-201	10.0782	9.72836	33.7513	29.4647	12.217	9.78698	10.8972	14.2944
Ruvbl2-201	18.6171	19.6408	47.5755	41.543	27.2719	24.6411	34.3008	31.519
Tomm5-204	24.755	28.4975	76.7881	79.3997	40.539	37.6356	34.6718	35.9842
Zcchc7-203	8.78902	8.19856	22.844	18.9757	9.01499	7.82884	15.5801	13.3778
Glipr2-202	0.333193	1.44817	19.126	18.0074	1.884	0.077444	0	1.2261
Septin4-206	37.8882	42.4349	42.3071	43.8806	36.6038	31.0388	23.7774	18.0412
Pex5l-205	36.1579	28.2733	60.7275	60.8884	44.3591	55.3536	43.398	50.0774
Yif1b-203	19.1534	24.276	41.9365	50.6629	33.1701	30.8921	24.2686	27.7983
Rtn2-202	8.35477	13.1464	61.7603	54.3248	8.0249	11.3713	11.5959	7.87937
Rps5-202	3.32042	2.15794	15.1713	20.0828	1.33373	0.354252	11.1733	10.8396
Zfp444-203	12.2736	10.8804	47.1706	55.4936	21.848	24.2078	28.442	27.2816
Kmt5c-203	14.5522	15.3932	36.0404	32.2362	15.6784	19.9835	20.2668	21.2817
Dlg4-204	26.1927	33.5556	92.7506	90.8786	32.2596	28.6851	27.8342	35.645
Gabarap-202	31.8675	37.0839	145.302	141.437	33.7246	39.8162	77.1719	65.3706
Eif5a-210	106.875	122.774	297.22	269.846	126.77	115.645	164.898	170.639
Tsen34-202	33.914	31.7202	67.1863	67.6222	36.16	32.6628	31.1842	33.7944
Ppdpf-202	15.1803	12.5496	44.6992	52.7221	20.1582	13.2678	20.5879	28.8983
Atox1-201	39.0657	43.4556	135.23	147.451	49.3129	38.994	52.5279	61.1816
Uqcrq-203	67.1242	70.5432	340.561	341.085	104.893	92.3698	94.1806	112.493
Dbndd2-204	18.3531	18.2426	65.2352	66.358	19.3806	25.2838	19.0217	19.6035
Npm1-204	11.2812	7.23231	39.4941	48.1631	6.97025	9.07605	15.4175	16.5799
Slpi-201	4.19371	4.32126	23.102	20.6851	0	0.267577	5.5782	7.52758
Gdap1l1-202	9.27263	10.014	12.6382	14.1946	5.85856	6.30741	2.10852	1.95498
Polr2c-201	31.8678	32.5582	67.3461	67.7583	36.2189	34.4475	32.6687	30.8136
Aar2-202	13.1878	14.5499	24.9108	26.2966	17.6998	13.3554	9.53637	12.9727
Atf4-201	144.617	153.357	307.564	298.82	212.033	199.693	241.829	247.731
Dynlrb1-202	120.245	128.161	315.945	331.299	124.275	134.333	135.459	123.136
Ccm2-202	3.06524	4.95834	18.0704	23.6406	9.0599	8.07015	13.8257	10.1043
Prdx2-203	19.331	17.748	39.4311	28.0623	16.2719	19.3101	13.744	17.6111
H2az2-202	19.5852	22.2536	41.8501	43.0273	30.2296	28.1621	24.1131	30.3117
Gcdh-202	5.31559	7.33222	11.9283	11.6774	0.751408	2.43933	2.01975	5.79295
Rad23a-202	26.0211	29.117	66.2685	59.1621	32.5488	25.0176	35.1821	31.4286
Commd7-202	9.49357	9.58335	22.4836	26.0004	9.15898	7.64452	8.30142	12.4026
Tmed9-201	50.6768	53.7368	97.556	107.46	51.7732	56.2883	73.3008	73.0942
Hmgxb4-202	0	0.30005	4.39935	3.69209	0	0.229455	1.76835	0
Sin3b-202	22.9184	23.0363	64.975	73.5298	27.0872	21.7	28.4928	32.3653
Lgmn-202	30.5719	38.4568	127.594	113.083	31.6075	36.6094	23.9148	33.742
Ndufa13-201	60.4595	62.4932	230.843	242.522	65.1813	57.7093	69.1717	75.5411
Ttll5-205	1.40439	0.54878	1.78863	1.76158	2.12985	1.39216	0	0.110572
Srsf5-205	27.7566	31.5113	39.8718	28.8226	13.0918	11.3312	14.3112	19.1703
Sub1-202	46.3573	50.7675	100.235	88.1136	37.6528	48.1295	43.7167	51.7002
Polr1d-202	18.5119	19.6254	68.9355	63.7097	23.4279	20.6154	28.4567	27.4163
Casc4-204	0.482365	0.26683	5.27811	2.74932	0	0.558088	1.20016	1.4974
Rpl36al-203	0.513843	0.263187	7.79731	3.21034	0	0.557351	0	0.622208
Bri3-202	22.2883	30.555	70.1636	86.2272	36.5293	30.6924	28.9331	26.37
Radil-203	1.44716	1.47532	6.36044	5.40838	0.695009	0	0	0.413579
Cops6-202	47.471	49.536	147.047	145.963	42.1398	40.6886	49.0836	59.6271
Ap1s1-201	30.0271	29.5389	77.7251	75.7231	25.0763	29.6591	15.1477	23.5142
Dnmt3a-203	1.38648	0.154273	10.6824	11.1148	0	0.121001	0	0.00789439
Pea15a-202	5.43133	7.39657	22.6904	27.9802	10.3373	7.18112	12.3719	9.70686
Sdr39u1-201	27.1717	28.0037	50.9677	51.5364	30.7018	30.7798	31.2246	31.1505
Tomm40l-203	12.4803	12.4414	24.2892	28.3075	15.1942	13.9705	13.2945	15.4709
Pcp4l1-201	43.5488	44.4452	67.7033	62.9126	43.4679	43.6392	19.2234	17.7576
Sdhc-202	16.7918	18.5096	31.4795	33.654	16.3126	17.711	21.0204	20.7817
C1qtnf4-201	10.6877	9.69909	24.7458	22.078	15.3133	8.9398	4.33963	5.3441
Diablo-203	21.5002	25.4351	53.9881	44.4752	25.3271	27.6339	32.6915	35.5921
Gsg1-202	7.87262	10.8872	29.9951	26.6326	11.316	8.88423	8.37977	13.7478
Parp11-202	0	0.606919	2.95212	3.30944	0.0238607	0	0.555849	0.501689
Ep400-203	0.800522	1.08985	3.44503	2.41002	0.734863	0.868304	0	0.209576
Spsb2-203	1.3731	0.602823	6.77325	6.22441	0.647	1.06383	1.25602	2.91507
Atp2c1-204	0.926906	1.12294	2.59055	1.1033	0.15882	0.855828	0.201808	0.136609
Steap3-202	3.23521	3.53291	10.8117	10.8758	1.06562	1.37981	4.60281	5.41464
Arpc5l-202	20.0445	19.0454	49.6596	54.5125	18.9811	19.9211	15.3061	21.3936
Cxcl12-203	0.386385	0.648843	1.46153	1.7969	0	0.0299358	1.43901	0.191401
Ttll11-202	9.17211	6.26771	16.2598	12.8447	6.93618	4.54016	5.01091	7.0971
Shroom3-202	0.918279	0	7.88517	6.73404	0	0.0146475	0	1.6523
Eif4e2-204	4.9052	5.94672	20.1306	26.2139	7.57094	7.7085	8.47931	13.2016
Foxp4-204	3.67461	5.20128	9.68945	10.0006	2.44442	3.28238	2.24218	2.16291
Tomm6-202	66.5321	71.5536	262.686	267.654	69.8775	67.8468	90.2597	86.4387
Frmd4b-203	1.52189	1.49232	9.43154	5.45854	6.54104	6.76522	1.6609	3.5995
Speg-202	6.37614	7.72147	22.7985	20.6038	1.98129	4.4113	1.89162	3.039
Wdr34-201	16.1062	13.9485	29.5728	31.7064	20.3202	13.8778	16.6072	19.0727
Pnkd-204	12.2067	11.8463	42.2154	55.772	11.6686	13.9371	14.3607	20.4838
Arpc2-203	35.2907	41.3696	79.0234	86.1601	24.3985	32.48	56.574	45.408
Lrfn4-202	3.34739	3.37289	7.26561	6.20978	0.753746	1.22099	3.75567	2.94951
Mrpl53-201	23.5066	19.4933	55.4061	66.5606	35.9832	26.6437	26.1442	34.8098
Cacfd1-204	4.35346	1.40237	22.4158	24.9139	2.61978	2.33259	0	1.29913
Rexo4-202	15.292	15.218	28.9782	26.1466	19.4711	17.41	15.807	17.6502
Crygc-202	2.33048	3.58098	6.56103	10.8679	0.0665526	0	2.24806	3.00854
Fam50a-201	16.4379	17.6616	48.1668	42.2965	18.0827	15.6265	18.7297	20.4653
Ptgds-203	34.074	40.3607	65.4373	68.162	31.7958	30.7892	36.1782	37.5704
Mpp4-203	2.42043	3.60784	26.3381	29.1815	0.682934	0.59739	3.29324	1.32105
Pdzd4-202	10.7781	10.6074	12.1845	13.514	7.61795	10.2294	3.71682	3.95708
Il1rn-201	11.0117	9.04874	6.51029	9.72504	0.594751	0	5.68537	5.86446
Zpr1-201	6.87522	6.23026	23.093	18.4919	8.33432	6.15073	9.6109	7.01525
Hmga1-201	13.753	15.5135	143.873	124.848	5.01948	9.54259	42.4096	47.9648
Atp5c1-203	163.761	169.912	289.167	304.958	164.702	142.528	147.899	164.189
Rpl39-201	167.936	181.654	712.069	732.678	144.552	130.297	280.619	290.219
Msrb1-202	28.0002	29.4127	69.2036	83.6351	17.377	14.7623	37.268	35.9565
Rnps1-202	20.4809	20.7464	86.8691	79.6245	26.5513	22.3574	33.4917	35.4832
Eef1akmt4-201	0.457353	1.12442	4.99263	5.75243	0	0.496078	3.47237	2.90748
Ftsj1-203	12.5014	13.2581	27.3994	28.2178	10.4285	11.2952	15.1837	12.2304
Prcd-202	158.329	178.985	471.439	473.207	223.94	212.923	144.997	169.615
Gps2-203	12.828	12.4112	39.4952	40.9802	15.4276	21.033	22.2268	20.7261
Sh3bp5l-202	1.34704	4.10885	11.4496	9.3018	2.05271	2.03621	3.39768	4.07464
Cfl1-201	237.709	252.686	535.637	539.185	215.253	211.202	287.543	280.675
Brms1-201	12.393	12.5166	46.2575	45.2159	15.846	13.1722	14.253	16.2886
Ndufb11-201	108.573	111.333	361.337	346.532	123.581	120.193	105.072	120.582
Ankhd1-203	0.452301	0.555999	5.69619	6.19704	0	0.327066	0	1.04559
Mzt2-202	5.87289	3.9426	39.7827	31.4424	0.806006	3.33969	6.8221	3.2764
Selenoh-203	15.6795	16.0026	49.7753	47.6012	17.8297	19.4546	17.6557	18.0563
Nfu1-202	23.4297	25.5018	52.4109	51.4769	23.109	24.0812	31.2117	30.1537
Ttc13-202	0	1.98562	2.73098	3.11513	0	0.0789216	1.13413	1.47056
Tbrg1-201	16.7303	15.0228	24.59	30.8163	11.209	11.0819	13.1995	20.6974
Uspl1-203	5.72136	3.68421	16.234	18.0958	13.007	9.06879	9.38799	7.99116
Spsb3-203	9.37616	10.1741	37.5598	37.4913	11.4174	15.6265	8.93327	8.61081
Ngrn-201	14.6363	20.6343	41.5865	49.9844	17.4735	19.0436	15.1295	16.5164
N6amt1-203	2.3898	1.80482	6.96781	9.53032	5.31888	4.57764	0.669766	0
Stmn4-202	5.16209	4.2615	12.068	8.91987	2.60724	1.75661	0	1.00279
Pdcd5-201	23.9479	23.7681	100.208	115.69	29.5353	28.7171	39.8122	34.7436
Tpm3-202	10.6964	15.5929	28.6942	30.9741	7.86706	8.64807	16.7238	14.1362
Csf1-202	0	0.96424	9.16519	7.22212	0.253065	0	0.620559	0
Med28-202	23.0231	20.6833	58.2062	56.1117	22.9177	24.3977	30.7014	24.8515
Tpm3-203	9.437	9.17568	10.6462	9.97439	4.48406	3.65573	0.870491	1.4535
Trip4-202	0.215535	0	2.46013	2.01484	0	0.0890609	0.968889	0
Ogfod2-202	0.469144	2.24374	9.86131	8.99571	0	0.381651	1.99551	1.13294
Tpm3-204	26.7487	26.9808	54.8447	55.7719	16.5073	13.4361	11.0053	18.3319
Fabp12-203	61.123	62.8238	123.245	144.323	77.1495	70.0625	76.5301	78.2935
Romo1-204	8.43871	4.31058	42.6962	55.5726	4.6211	6.18462	9.26303	15.4782
Rsl1d1-201	42.4199	43.821	72.1731	81.6324	37.8403	41.9384	49.2711	52.6159
Cul5-202	4.82725	5.40224	6.20708	10.944	6.81691	3.52483	1.89927	3.01067
Hmox2-203	9.53725	7.09003	31.9481	29.782	8.35491	13.7688	16.7355	12.1438
Eml2-203	11.8447	8.76448	19.2844	16.1089	5.36446	3.09758	7.61593	7.27262
Scamp3-203	5.01058	7.37499	19.4098	20.1182	4.66671	3.90927	4.14914	7.92518
Dpysl4-202	19.1454	22.2247	24.9873	26.6414	18.9686	18.016	8.68113	9.27985
Leng8-203	5.9696	7.46298	27.7081	26.7474	9.69873	8.54708	12.7254	7.1799
Bicdl1-204	18.2196	21.3718	126.094	113.903	25.1447	18.985	36.2167	29.247
Tm9sf1-203	0.221331	0	5.7015	11.3735	0	1.35313	0.242951	0.0199344
Rtbdn-203	210.834	210.278	463.325	473.942	317.715	305.617	257.031	252.574
Wdr12-203	3.32111	1.7896	9.83409	10.1727	2.35806	3.66811	4.77747	4.86787
Bola3-203	16.227	16.399	56.9687	50.4085	10.6604	16.1624	24.3203	22.3371
Plekho1-202	9.15918	10.7533	31.9765	33.0708	9.20475	7.87791	14.7666	13.3987
Mex3d-202	1.464	1.78987	4.84917	5.46289	0.719826	1.24275	0.41922	0
Mcf2l-209	9.40349	10.7702	27.7882	34.1799	8.0097	9.90548	12.1086	11.9141
1190005I06Rik-201	33.6439	30.5459	154.905	173.472	50.3336	40.6584	42.7763	47.436
Bsn-202	5.01041	5.6825	6.57797	5.50577	2.168	1.95122	3.46826	2.11354
Gm45716-201	14.7622	12.6265	42.3914	36.8309	13.6848	8.65925	17.3752	10.0571
Slc35c1-202	1.02056	1.38895	4.07856	5.70499	1.77088	0.35142	0.177818	0.0641967
Rgs3-207	8.79986	8.62299	19.1774	14.3855	4.028	5.42699	3.42221	4.60823
Spg7-202	25.3073	26.4265	60.0802	57.3138	29.8372	20.5779	18.1847	23.5079
Enho-201	16.7566	13.1252	29.0789	27.7854	13.8335	13.6685	8.03781	7.92948
Nhp2-202	10.7428	11.2809	62.658	69.109	11.062	10.3477	15.2524	19.6015
Arfrp1-203	5.45768	4.49434	19.6583	15.7161	0	1.39853	5.73876	2.15233
Hcfc1-203	4.06118	5.45028	17.5037	17.0052	0.25749	0.484959	8.13871	3.76514
Upf2-202	4.22105	3.525	17.1072	16.5654	4.52558	1.77498	3.62612	3.25765
Ift20-203	24.6971	24.1664	64.8579	69.5398	23.2744	21.2827	20.4985	22.5167
Glrx2-204	5.12736	7.7766	8.38483	8.05407	4.00929	5.13473	2.51043	2.24146
Bud23-205	0.570731	1.62639	19.0886	12.0281	0	1.85717	1.76554	0
Vegfb-202	14.22	16.7232	25.0353	31.2219	10.9036	8.94676	10.1602	8.31979
Mkln1-202	8.57841	7.90887	38.8844	29.8611	8.54767	9.48256	18.3529	14.7783
Llph-202	0.709007	2.58744	18.1967	10.637	4.23171	3.97337	6.93953	2.98534
Psmd13-204	2.88132	5.73922	22.7041	14.3171	4.29092	2.73946	6.87222	6.37883
Bola2-203	7.13503	9.37937	42.1517	47.1484	7.81788	6.73938	11.8792	10.3835
Phrf1-204	1.59939	3.41829	19.4182	20.4751	3.90516	2.95707	3.63095	1.58456
1810058I24Rik-201	13.4044	13.3399	48.3588	54.8084	12.7503	10.2591	26.6774	23.3954
E130218I03Rik-204	53.8788	65.334	120.28	99.4351	75.1307	70.6887	38.1992	38.6723
Lcp1-206	8.26156	8.48153	13.6638	7.50928	2.15324	1.1609	9.8078	7.88712
Ost4-201	44.0453	53.8897	115.023	128.129	64.9844	57.2971	82.5289	71.2166
Wdr81-202	0.475866	1.41941	6.11145	6.17167	1.18708	0.850145	1.16761	1.4005
Atp11a-206	4.52683	5.0529	11.6509	10.2039	6.60908	7.40335	11.9119	10.4802
Phactr3-206	0.621869	0.477777	2.57579	1.61034	0	1.15231	0	0.051342
Fam118b-206	0.942636	0.477985	8.53864	9.25244	1.46575	1.68705	0.931245	0
Zcchc17-202	16.7111	18.7258	38.9753	39.609	22.6686	18.6364	19.8703	17.7316
Srebf1-203	3.59545	4.28574	19.9829	24.3767	2.71668	4.96139	4.55385	4.77408
Cc2d1b-204	0.903809	2.60908	7.10292	8.15587	1.70349	0.883911	0.439125	1.1303
Mtln-201	23.4468	24.5555	73.6315	80.4214	36.6062	32.2296	34.9883	34.6835
Engase-202	2.42474	2.49041	7.82519	4.88883	4.36967	2.63005	0.630378	0
Prdx1-204	31.6707	34.7051	91.2293	91.3116	29.2781	27.1386	65.5581	60.5143
Bcl3-203	6.6404	9.76373	50.0988	49.3557	5.23288	6.83011	27.711	22.7424
Epm2aip1-202	3.41076	4.13954	9.29821	10.1944	0.757994	0.419651	0.648203	1.65426
Nme1-203	25.652	26.1427	80.3954	87.2683	19.9105	18.4953	19.0006	25.7238
Pfdn2-202	15.2702	18.6946	38.302	32.3146	19.25	16.4821	12.879	13.8206
Pcp2-204	91.4135	96.6912	357.876	343.115	106.432	93.4798	78.3165	75.3584
Utp23-202	1.99732	1.73913	2.98961	5.58258	1.4117	1.08322	0	0.164901
Trmt1-210	1.08388	1.1242	7.55238	6.41539	2.23441	0.58783	0.14872	0
Drap1-209	58.4705	66.23	240.866	264.004	58.3207	64.06	68.0602	69.0124
Prodh-205	0	0.175708	5.74465	6.37132	2.65415	0.735003	0.929775	3.65044
Gramd1b-207	11.9272	12.3708	47.9373	51.3642	10.8125	10.652	13.3947	9.47256
Nup214-208	2.15554	2.25526	6.98664	7.03625	1.65477	1.35292	1.6483	3.15535
Irf9-205	16.6017	15.6121	62.2611	70.6772	8.90049	9.02374	20.9975	22.7894
Kif19a-206	0	0.371819	2.37299	1.52507	0	0.0364537	1.47564	0.46615
Rps20-203	15.1375	18.6008	63.9466	63.8614	19.7276	15.3693	24.0793	28.0416
Serf2-204	25.3153	30.1718	59.9149	54.9408	28.5884	31.3859	36.3109	36.9484
Cyp4f13-204	0	1.72123	8.87482	10.1908	2.34587	1.24877	0.990504	1.47971
Actl6b-205	12.7868	13.9663	16.8988	22.9515	9.95229	10.2475	6.79442	3.87309
Ndufab1-206	34.901	46.1938	104.914	94.5153	36.9455	36.5079	44.3979	47.1769
Mrps25-203	11.9063	9.89439	22.3215	20.1559	5.49284	6.01335	10.593	9.75824
Ralgapb-204	1.43036	3.09564	8.84605	7.34808	0.43409	0.683699	1.98256	2.55198
Kdm4b-205	4.22075	5.04005	17.8412	18.8826	0.557747	2.65228	4.8382	5.04572
Tspoap1-205	4.91176	6.397	29.3645	29.8107	3.16618	4.53544	1.46314	4.3778
Phrf1-207	2.40206	2.54676	11.6045	8.90287	3.2015	2.531	3.31471	6.22145
Ints6l-205	0.240444	0	13.9057	10.3179	0	0.326004	1.84752	2.08438
Safb2-211	0.420631	0.387801	19.8976	17.5314	1.65167	0	4.96349	1.80584
Vezf1-202	2.4287	2.79893	21.6511	20.5936	1.09238	2.89778	3.1749	0.503112
Rpl27a-203	111.633	122.568	529.139	495.096	116.985	107.725	182.966	190.431
1500009C09Rik-202	21.053	21.8489	22.4311	26.867	15.5887	15.1029	6.54158	6.01455
Plgrkt-208	12.2456	12.1102	29.8396	32.3111	7.70679	11.7658	18.372	20.0663
Map2k2-207	8.33847	7.83677	27.665	28.2051	10.1444	8.26481	10.0999	14.101
Micos10-203	13.8867	13.9752	27.5671	28.8865	12.3357	12.7636	17.1974	14.9338
Rgs19-211	1.93674	0	8.61785	7.74279	0	0.221129	1.11891	0
Naa38-204	17.8419	17.9339	65.3467	53.2469	28.6507	26.1994	28.564	25.2703
Slx1b-203	10.4073	11.782	23.1978	26.9448	15.5581	13.46	12.7033	10.501
Mtcl1-209	27.1202	31.7868	53.3616	51.4937	18.1098	22.5945	40.0168	32.4024
Slmap-215	5.84941	4.98872	12.5488	14.5542	8.77861	6.09209	14.1649	11.8618
Mrpl48-207	6.88858	9.85743	27.7492	33.6625	5.21346	7.90459	9.51754	7.21998
Epb41-216	3.30939	2.966	10.1057	14.6584	1.8638	0	13.836	10.2803
Nop56-209	4.20596	2.96844	12.612	13.6777	1.50346	0.47194	1.49648	2.12659
Lgals3-203	6.41041	8.84653	90.9447	92.6291	0.493929	2.53639	91.0333	106.209
Sulf2-207	25.2078	23.6484	23.1874	21.8216	13.0277	9.73782	17.5539	20.7237
Mtres1-202	10.2522	10.6566	37.9124	32.1254	7.29354	6.9774	13.0741	9.46005
Rapgef1-206	6.96963	7.33147	21.4602	18.6575	8.96006	5.21746	6.30235	6.06343
Sf3a2-203	14.5498	14.6746	26.4908	28.8219	16.6197	14.6167	12.6268	13.4088
Nbr1-217	11.9925	11.0206	48.2807	45.1963	9.87065	10.2487	9.2604	9.77255
Mpnd-204	33.0819	31.8351	69.047	65.7707	25.9083	23.5086	23.5396	27.0861
Fpr2-202	4.20941	3.20397	2.00085	4.53879	0	0.265455	0	0.145479
Rpl13a-201	76.8216	76.9149	243.951	263.225	103.557	100.833	101.408	115.125
Hexdc-208	7.04375	11.4958	28.4209	25.2306	12.1589	12.5852	7.20634	11.2468
Strip2-205	0	0.233903	2.98813	3.22936	0	0.230802	0	0.591896
Btf3-205	133.699	135.963	331.583	343.198	133.153	148.188	204.299	201.318
4833439L19Rik-208	13.3702	16.8337	42.4003	43.1639	12.4372	13.6404	16.6482	15.1117
Spag9-211	5.16112	8.00412	11.8761	9.50243	7.31283	5.65324	2.38245	4.58109
Rpl5-206	33.5291	33.301	94.7989	88.6964	54.3557	45.6428	65.7586	50.8285
Snrpa1-206	14.8222	18.7739	42.47	45.5395	14.5232	13.2224	10.796	10.5676
Synj1-208	5.83919	6.06633	24.7275	19.0709	4.28126	5.19543	12.101	12.2795
Glmp-206	7.44503	9.98393	49.9448	41.3003	5.46714	7.65592	16.7691	22.7986
2310061I04Rik-208	3.87534	2.42228	22.1516	24.752	6.1281	2.9923	10.8871	7.02807
Tfpt-204	9.70565	10.2264	36.105	33.1003	8.54923	12.8908	8.43602	9.85116
Clec16a-211	3.826	5.21411	8.65372	7.33583	3.93994	1.19971	7.00974	5.71336
Gak-208	5.00962	3.02054	24.2266	22.4734	3.48244	3.01648	6.43987	5.83126
Mprip-209	1.72029	2.20974	30.5461	24.1017	0	0.796698	0	0.191499
Ntng1-211	3.37249	3.53754	3.88415	4.08759	0.85803	0.675176	2.32518	1.68442
Zpr1-206	8.63239	8.17229	14.6135	16.2455	6.87936	7.74516	5.97791	8.32277
Sec16a-208	5.35074	6.05905	16.4614	15.6616	4.0184	2.89629	8.3841	6.88019
Ldb1-207	10.3739	8.96643	12.701	12.792	7.98223	5.5962	2.05939	4.86551
Dab2ip-213	3.17635	2.54129	9.33314	9.29401	3.46014	1.50659	0.850973	0.725387
Hadha-205	6.49858	5.3466	16.6332	11.4947	4.96833	6.72207	5.52719	8.11188
[truncated: 2,192 more rows]
