# Supplementary material for: Aberrant maintenance of developmental transcription factor PAX6 promotes neuronal cell death via JNK3 signaling
Source: Cell Death Dis. 2026 Jan 29;17(1):161. doi: 10.1038/s41419-026-08417-6 (PMC12876059; doi:10.1038/s41419-026-08417-6)
Supplement: Supplementary file 4 — Supplementary Table S4 [file 41419_2026_8417_MOESM4_ESM.xlsx]

## Sheet: GO analysis of DEG
GO analysis of RNA-seq: Cluster 2 and Cluster 3 in Fig 2. H
Cluster 2						Cluster 3
GO Term	Count	PValue	FDR			GO Term	Count	PValue	FDR
GO:0006412: translation	83	5.47564e-37	2.18642e-33			GO:0006325: chromatin organization	81	2.87132e-28	1.25764e-24
GO:0002181: cytoplasmic translation	41	5.77928e-24	1.15383e-20			GO:0016310: phosphorylation	106	5.49639e-27	1.16937e-23
GO:0032543: mitochondrial translation	34	8.68147e-21	1.1555e-17			GO:0045944: positive regulation of transcription by RNA polymerase II	153	8.00935e-27	1.16937e-23
GO:0042776: proton motive force-driven mitochondrial ATP synthesis	27	1.15045e-18	1.14843e-15			GO:0006357: regulation of transcription by RNA polymerase II	166	1.29462e-24	1.41761e-21
GO:0006364: rRNA processing	39	1.52671e-17	1.21923e-14			GO:0015031: protein transport	95	8.99935e-23	7.88343e-20
GO:0008380: RNA splicing	50	6.23622e-15	4.15021e-12			GO:0006468: protein phosphorylation	91	1.34854e-21	9.84432e-19
GO:0140236: translation at presynapse	23	3.42683e-14	1.95476e-11			GO:0006338: chromatin remodeling	51	7.45109e-20	4.66225e-17
GO:0140242: translation at postsynapse	23	4.96336e-14	2.47734e-11			GO:0048511: rhythmic process	41	3.76298e-19	2.06023e-16
GO:0006397: mRNA processing	55	1.08776e-13	4.82602e-11			GO:0045893: positive regulation of DNA-templated transcription	93	3.44883e-18	1.67843e-15
GO:0042254: ribosome biogenesis	29	2.15068e-13	8.58768e-11			GO:0000122: negative regulation of transcription by RNA polymerase II	106	1.22182e-14	5.35157e-12
GO:0009060: aerobic respiration	23	7.3837e-13	2.68028e-10			GO:0016567: protein ubiquitination	64	2.06621e-14	8.22726e-12
GO:0032981: mitochondrial respiratory chain complex I assembly	20	8.81724e-11	2.93394e-08			GO:0006511: ubiquitin-dependent protein catabolic process	43	2.20918e-13	8.06352e-11
GO:0015031: protein transport	68	2.9607e-10	9.09391e-08			GO:0018105: peptidyl-serine phosphorylation	35	7.53111e-13	2.53741e-10
GO:0006915: apoptotic process	67	1.92492e-09	5.49014e-07			GO:0045494: photoreceptor cell maintenance	19	9.80121e-13	3.06638e-10
GO:0042274: ribosomal small subunit biogenesis	21	2.1041e-09	5.60112e-07			GO:0006974: DNA damage response	67	2.13534e-12	6.23519e-10
GO:0006457: protein folding	24	2.77154e-09	6.91673e-07			GO:0007010: cytoskeleton organization	28	1.76381e-11	4.82842e-09
GO:0000398: mRNA splicing, via spliceosome	30	3.31948e-09	7.79686e-07			GO:0051726: regulation of cell cycle	38	9.70424e-11	2.38526e-08
GO:0050821: protein stabilization	32	1.18061e-08	2.61898e-06			GO:0043161: proteasome-mediated ubiquitin-dependent protein catabolic process	39	9.80245e-11	2.38526e-08
GO:0051726: regulation of cell cycle	33	2.85064e-08	5.99085e-06			GO:0035556: intracellular signal transduction	54	2.41966e-10	5.57795e-08
GO:0006954: inflammatory response	45	1.52844e-07	3.05153e-05			GO:0007030: Golgi organization	25	2.64458e-10	5.79162e-08
GO:0043161: proteasome-mediated ubiquitin-dependent protein catabolic process	31	8.66098e-07	0.000161426			GO:0045892: negative regulation of DNA-templated transcription	71	2.7922e-10	5.82372e-08
GO:0051603: proteolysis involved in protein catabolic process	15	8.89398e-07	0.000161426			GO:0006281: DNA repair	51	4.8087e-10	9.57368e-08
GO:0008053: mitochondrial fusion	10	1.28713e-06	0.000222229			GO:0007049: cell cycle	69	8.41991e-10	1.60344e-07
GO:0045454: cell redox homeostasis	11	1.33571e-06	0.000222229			GO:0035264: multicellular organism growth	30	1.2104e-09	2.17957e-07
GO:0006413: translational initiation	15	2.78107e-06	0.000444192			GO:0007399: nervous system development	53	1.24405e-09	2.17957e-07
GO:0048246: macrophage chemotaxis	8	3.22129e-06	0.000476393			GO:0007507: heart development	43	1.45092e-09	2.44425e-07
GO:0001732: formation of cytoplasmic translation initiation complex	8	3.22129e-06	0.000476393			GO:0051028: mRNA transport	22	4.83276e-09	7.83981e-07
GO:0042981: regulation of apoptotic process	28	5.61686e-06	0.000801005			GO:0006606: protein import into nucleus	24	5.32025e-09	8.32239e-07
GO:0000028: ribosomal small subunit assembly	8	8.26751e-06	0.00113835			GO:0042752: regulation of circadian rhythm	18	1.19698e-08	1.80785e-06
GO:0008360: regulation of cell shape	21	1.12562e-05	0.0014982			GO:0010468: regulation of gene expression	51	1.38425e-08	2.02101e-06
GO:0006396: RNA processing	15	1.22085e-05	0.00157253			GO:0001701: in utero embryonic development	44	1.4633e-08	2.0675e-06
GO:0030150: protein import into mitochondrial matrix	8	1.85823e-05	0.00231872			GO:0006417: regulation of translation	28	1.66913e-08	2.28462e-06
GO:0007017: microtubule-based process	10	2.0062e-05	0.0024275			GO:0016579: protein deubiquitination	19	2.16962e-08	2.87968e-06
GO:0097250: mitochondrial respirasome assembly	6	2.11872e-05	0.00248825			GO:0050804: modulation of chemical synaptic transmission	26	2.92506e-08	3.76816e-06
GO:0006351: DNA-templated transcription	17	3.12513e-05	0.00356533			GO:0006355: regulation of DNA-templated transcription	109	3.60048e-08	4.50575e-06
GO:0006979: response to oxidative stress	20	3.47632e-05	0.00385581			GO:0007601: visual perception	26	5.04595e-08	6.13924e-06
GO:0031647: regulation of protein stability	15	9.04988e-05	0.00952835			GO:0006886: intracellular protein transport	36	6.15743e-08	7.28907e-06
GO:0043066: negative regulation of apoptotic process	53	9.0678e-05	0.00952835			GO:0032922: circadian regulation of gene expression	18	7.11463e-08	8.20054e-06
GO:0030335: positive regulation of cell migration	28	0.000137558	0.0140838			GO:0010976: positive regulation of neuron projection development	29	7.36394e-08	8.27027e-06
GO:0006338: chromatin remodeling	25	0.000158662	0.0158384			GO:0050821: protein stabilization	31	9.16029e-08	1.00305e-05
GO:0006122: mitochondrial electron transport, ubiquinol to cytochrome c	6	0.000185615	0.0180771			GO:0006897: endocytosis	31	1.01797e-07	1.08749e-05
GO:0006935: chemotaxis	18	0.000225505	0.0214391			GO:0046777: protein autophosphorylation	26	1.10053e-07	1.14769e-05
GO:0007049: cell cycle	51	0.000243035	0.0221859			GO:0000381: regulation of alternative mRNA splicing, via spliceosome	17	1.24609e-07	1.26927e-05
GO:0000122: negative regulation of transcription by RNA polymerase II	71	0.000244473	0.0221859			GO:0051301: cell division	46	1.33612e-07	1.33005e-05
GO:0000387: spliceosomal snRNP assembly	8	0.000260878	0.0231486			GO:0016192: vesicle-mediated transport	36	1.52702e-07	1.4863e-05
GO:0007005: mitochondrion organization	19	0.000307366	0.0266807			GO:0006366: transcription by RNA polymerase II	32	1.70963e-07	1.62786e-05
GO:0032091: negative regulation of protein binding	12	0.000353266	0.0300126			GO:0000209: protein polyubiquitination	27	1.77292e-07	1.65221e-05
GO:0043524: negative regulation of neuron apoptotic process	22	0.000420286	0.0349625			GO:0007420: brain development	33	2.04428e-07	1.84505e-05
GO:0000470: maturation of LSU-rRNA	6	0.000561727	0.045775			GO:0008104: protein localization	30	2.0641e-07	1.84505e-05
GO:0006487: protein N-linked glycosylation	10	0.000602054	0.0480801			GO:0072659: protein localization to plasma membrane	27	3.92546e-07	3.43871e-05
GO:0032088: negative regulation of NF-kappaB transcription factor activity	12	0.000718746	0.0562736			GO:0008286: insulin receptor signaling pathway	17	4.16463e-07	3.57668e-05
GO:0045893: positive regulation of DNA-templated transcription	53	0.00086946	0.0665895			GO:0030036: actin cytoskeleton organization	32	4.85042e-07	4.08554e-05
GO:0075525: viral translational termination-reinitiation	4	0.000883857	0.0665895			GO:0043484: regulation of RNA splicing	17	5.02798e-07	4.1552e-05
GO:0006282: regulation of DNA repair	10	0.000910765	0.067346			GO:0018107: peptidyl-threonine phosphorylation	15	5.79322e-07	4.61351e-05
GO:0045333: cellular respiration	7	0.000934004	0.0678087			GO:0006913: nucleocytoplasmic transport	15	5.79322e-07	4.61351e-05
GO:0034314: Arp2/3 complex-mediated actin nucleation	6	0.00102101	0.0715241			GO:0031047: regulatory ncRNA-mediated gene silencing	15	7.19358e-07	5.62641e-05
GO:0000463: maturation of LSU-rRNA from tricistronic rRNA transcript (SSU-rRNA, 5.8S rRNA, LSU-rRNA)	6	0.00102101	0.0715241			GO:0010507: negative regulation of autophagy	14	7.90136e-07	6.07157e-05
GO:0016192: vesicle-mediated transport	26	0.00108007	0.0731565			GO:0000226: microtubule cytoskeleton organization	26	8.04866e-07	6.07813e-05
GO:0032259: methylation	20	0.00109011	0.0731565			GO:0010628: positive regulation of gene expression	57	9.95785e-07	7.39243e-05
GO:0044571: [2Fe-2S] cluster assembly	5	0.00109927	0.0731565			GO:0007265: Ras protein signal transduction	17	1.03402e-06	7.54831e-05
GO:0006120: mitochondrial electron transport, NADH to ubiquinone	7	0.00115492	0.0743809			GO:0016197: endosomal transport	15	1.33924e-06	9.61616e-05
GO:0000413: protein peptidyl-prolyl isomerization	7	0.00115492	0.0743809			GO:0009791: post-embryonic development	20	1.39848e-06	9.87962e-05
GO:0030593: neutrophil chemotaxis	12	0.00122474	0.0776253			GO:0006470: protein dephosphorylation	23	1.46155e-06	0.000101612
GO:0042273: ribosomal large subunit biogenesis	8	0.00125154	0.0780846			GO:1905515: non-motile cilium assembly	15	1.6331e-06	0.000111765
GO:0008630: intrinsic apoptotic signaling pathway in response to DNA damage	10	0.00133702	0.0821344			GO:0031175: neuron projection development	26	2.05833e-06	0.00013732
GO:0032496: response to lipopolysaccharide	20	0.00148283	0.0897111			GO:0043547: positive regulation of GTPase activity	23	2.0692e-06	0.00013732
GO:0002088: lens development in camera-type eye	9	0.00156338	0.0931728			GO:0060325: face morphogenesis	12	2.77151e-06	0.000181182
GO:0034551: mitochondrial respiratory chain complex III assembly	5	0.00158956	0.0933402			GO:0006869: lipid transport	25	3.38975e-06	0.00021834
GO:0048245: eosinophil chemotaxis	6	0.00171231	0.0937794			GO:0003007: heart morphogenesis	16	3.7549e-06	0.000234949
GO:0000027: ribosomal large subunit assembly	6	0.00171231	0.0937794			GO:0042147: retrograde transport, endosome to Golgi	16	3.7549e-06	0.000234949
GO:0033554: cellular response to stress	6	0.00171231	0.0937794			GO:0030705: cytoskeleton-dependent intracellular transport	8	4.05304e-06	0.000250033
GO:0001836: release of cytochrome c from mitochondria	7	0.00171447	0.0937794			GO:0043066: negative regulation of apoptotic process	59	4.14087e-06	0.000251903
GO:0010575: positive regulation of vascular endothelial growth factor production	7	0.00171447	0.0937794			GO:0007409: axonogenesis	20	4.54164e-06	0.000272498
GO:0006281: DNA repair	33	0.00174299	0.094051			GO:0030030: cell projection organization	27	5.18528e-06	0.000306913
GO:0060261: positive regulation of transcription initiation by RNA polymerase II	10	0.00191091	0.101737			GO:2001224: positive regulation of neuron migration	9	6.29335e-06	0.000367531
GO:0008033: tRNA processing	13	0.00199911	0.105032			GO:0001843: neural tube closure	18	6.40981e-06	0.000369408
GO:0051123: RNA polymerase II preinitiation complex assembly	9	0.00203708	0.105525			GO:2000819: regulation of nucleotide-excision repair	10	6.61682e-06	0.000376386
GO:0072344: rescue of stalled ribosome	7	0.00206135	0.105525			GO:0021987: cerebral cortex development	17	6.87585e-06	0.000386106
GO:0034067: protein localization to Golgi apparatus	6	0.00216375	0.107483			GO:0006914: autophagy	28	7.53936e-06	0.000418005
GO:0006626: protein targeting to mitochondrion	6	0.00216375	0.107483			GO:0060041: retina development in camera-type eye	18	8.36371e-06	0.000457913
GO:0006366: transcription by RNA polymerase II	22	0.00218034	0.107483			GO:0006397: mRNA processing	39	1.0962e-05	0.000592762
GO:0043065: positive regulation of apoptotic process	32	0.0023405	0.113971			GO:0009267: cellular response to starvation	16	1.11295e-05	0.000594477
GO:0050768: negative regulation of neurogenesis	7	0.00245868	0.118283			GO:0043065: positive regulation of apoptotic process	40	1.14218e-05	0.000600783
GO:0032968: positive regulation of transcription elongation by RNA polymerase II	9	0.00261693	0.124398			GO:0001558: regulation of cell growth	13	1.15219e-05	0.000600783
GO:0006783: heme biosynthetic process	6	0.00269604	0.126651			GO:0050808: synapse organization	17	1.19904e-05	0.000617858
GO:1902042: negative regulation of extrinsic apoptotic signaling pathway via death domain receptors	7	0.00291088	0.131102			GO:0030154: cell differentiation	79	1.26822e-05	0.000640986
GO:0070098: chemokine-mediated signaling pathway	9	0.00295142	0.131102			GO:0045732: positive regulation of protein catabolic process	16	1.28665e-05	0.000640986
GO:0045944: positive regulation of transcription by RNA polymerase II	80	0.00297376	0.131102			GO:0032092: positive regulation of protein binding	14	1.28782e-05	0.000640986
GO:0006183: GTP biosynthetic process	5	0.0029878	0.131102			GO:0060213: positive regulation of nuclear-transcribed mRNA poly(A) tail shortening	7	1.41382e-05	0.000695792
GO:0001682: tRNA 5'-leader removal	5	0.0029878	0.131102			GO:0001892: embryonic placenta development	10	1.56908e-05	0.000758186
GO:0002082: regulation of oxidative phosphorylation	5	0.0029878	0.131102			GO:0006376: mRNA splice site recognition	8	1.57523e-05	0.000758186
GO:0002376: immune system process	41	0.00314266	0.136398			GO:0006888: endoplasmic reticulum to Golgi vesicle-mediated transport	19	1.72437e-05	0.00082095
GO:0006890: retrograde vesicle-mediated transport, Golgi to endoplasmic reticulum	8	0.00353147	0.151625			GO:0043001: Golgi to plasma membrane protein transport	10	2.04477e-05	0.000963022
GO:0006974: DNA damage response	40	0.00361807	0.153691			GO:0048568: embryonic organ development	12	2.08617e-05	0.000972067
GO:0006310: DNA recombination	12	0.00368247	0.153862			GO:0090263: positive regulation of canonical Wnt signaling pathway	18	2.26133e-05	0.00104259
GO:0097191: extrinsic apoptotic signaling pathway	9	0.00371952	0.153862			GO:0032886: regulation of microtubule-based process	7	2.37505e-05	0.00108362
GO:0071347: cellular response to interleukin-1	11	0.00373771	0.153862			GO:0035176: social behavior	14	2.47498e-05	0.00111757
GO:0032418: lysosome localization	7	0.00399797	0.162897			GO:0043408: regulation of MAPK cascade	12	3.06168e-05	0.00136838
GO:0071346: cellular response to type II interferon	14	0.00410811	0.165694			GO:0031116: positive regulation of microtubule polymerization	9	3.22979e-05	0.00142416
GO:0048025: negative regulation of mRNA splicing, via spliceosome	6	0.00485645	0.193918			GO:0006915: apoptotic process	56	3.2515e-05	0.00142416
GO:0030705: cytoskeleton-dependent intracellular transport	5	0.00505059	0.198511			GO:0031647: regulation of protein stability	16	3.33491e-05	0.00143626
GO:0032956: regulation of actin cytoskeleton organization	12	0.0050709	0.198511			GO:0051642: centrosome localization	8	3.34472e-05	0.00143626
GO:0007204: positive regulation of cytosolic calcium ion concentration	18	0.00518846	0.201141			GO:0060271: cilium assembly	28	3.57407e-05	0.00151985
GO:0000278: mitotic cell cycle	14	0.00575405	0.220199			GO:0007275: multicellular organism development	83	4.48482e-05	0.0018888
GO:0006479: protein methylation	6	0.00579036	0.220199			GO:0045773: positive regulation of axon extension	11	4.59164e-05	0.00191537
GO:0009615: response to virus	12	0.00590522	0.222448			GO:0010586: miRNA metabolic process	6	4.81573e-05	0.00195304
GO:0061077: chaperone-mediated protein folding	7	0.0061543	0.227538			GO:0010501: RNA secondary structure unwinding	6	4.81573e-05	0.00195304
GO:0002548: monocyte chemotaxis	7	0.0061543	0.227538			GO:0022027: interkinetic nuclear migration	6	4.81573e-05	0.00195304
GO:0006886: intracellular protein transport	23	0.00622302	0.227968			GO:0007612: learning	14	5.22654e-05	0.00210021
GO:0007007: inner mitochondrial membrane organization	4	0.00646875	0.231808			GO:0006611: protein export from nucleus	10	5.3586e-05	0.0021337
GO:0010756: positive regulation of plasminogen activation	4	0.00646875	0.231808			GO:1900153: positive regulation of nuclear-transcribed mRNA catabolic process, deadenylation-dependent decay	7	5.83673e-05	0.00230314
GO:0097192: extrinsic apoptotic signaling pathway in absence of ligand	8	0.006502	0.231808			GO:0007040: lysosome organization	12	6.23309e-05	0.00243758
GO:0045087: innate immune response	39	0.00666383	0.235475			GO:0018393: internal peptidyl-lysine acetylation	5	6.88177e-05	0.00266745
GO:0030968: endoplasmic reticulum unfolded protein response	8	0.00726942	0.254621			GO:0016055: Wnt signaling pathway	27	7.06988e-05	0.00271632
GO:0043123: positive regulation of canonical NF-kappaB signal transduction	18	0.00744614	0.258543			GO:0016477: cell migration	33	7.36787e-05	0.0028062
GO:1902236: negative regulation of endoplasmic reticulum stress-induced intrinsic apoptotic signaling pathway	5	0.0078969	0.262633			GO:0048813: dendrite morphogenesis	11	9.74504e-05	0.00364814
GO:0015986: proton motive force-driven ATP synthesis	5	0.0078969	0.262633			GO:0031122: cytoplasmic microtubule organization	11	9.74504e-05	0.00364814
GO:0070131: positive regulation of mitochondrial translation	5	0.0078969	0.262633			GO:0001934: positive regulation of protein phosphorylation	28	0.000114051	0.0042334
GO:0033044: regulation of chromosome organization	5	0.0078969	0.262633			GO:0042789: mRNA transcription by RNA polymerase II	11	0.000116131	0.00427439
GO:0000956: nuclear-transcribed mRNA catabolic process	6	0.00802434	0.262633			GO:0009952: anterior/posterior pattern specification	18	0.00012451	0.00454462
GO:0009117: nucleotide metabolic process	6	0.00802434	0.262633			GO:0017148: negative regulation of translation	16	0.000137086	0.0049623
GO:2000779: regulation of double-strand break repair	6	0.00802434	0.262633			GO:0031032: actomyosin structure organization	9	0.000146554	0.00526154
GO:0008284: positive regulation of cell population proliferation	43	0.00878607	0.285226			GO:0060021: roof of mouth development	14	0.000150997	0.00537697
GO:0071816: tail-anchored membrane protein insertion into ER membrane	5	0.00964703	0.309931			GO:0071539: protein localization to centrosome	8	0.000153739	0.00543046
GO:0034976: response to endoplasmic reticulum stress	12	0.00970233	0.309931			GO:0048488: synaptic vesicle endocytosis	12	0.000160534	0.0056251
GO:0031334: positive regulation of protein-containing complex assembly	8	0.00997404	0.316082			GO:0032968: positive regulation of transcription elongation by RNA polymerase II	11	0.000162662	0.00565446
GO:0007015: actin filament organization	16	0.0102082	0.320955			GO:0006909: phagocytosis	14	0.000170651	0.00588546
GO:0034097: response to cytokine	10	0.0105651	0.329582			GO:0090090: negative regulation of canonical Wnt signaling pathway	19	0.000188469	0.00644917
GO:1904263: positive regulation of TORC1 signaling	8	0.01102	0.341106			GO:0046580: negative regulation of Ras protein signal transduction	8	0.000199125	0.006709
GO:0030833: regulation of actin filament polymerization	7	0.0114564	0.349203			GO:0070316: regulation of G0 to G1 transition	8	0.000199125	0.006709
GO:0000132: establishment of mitotic spindle orientation	7	0.0114564	0.349203			GO:0008380: RNA splicing	30	0.000201984	0.00675335
GO:2000825: positive regulation of androgen receptor activity	3	0.0117328	0.354916			GO:1904707: positive regulation of vascular associated smooth muscle cell proliferation	10	0.000216334	0.00708062
GO:0075522: IRES-dependent viral translational initiation	4	0.0118666	0.356266			GO:0007032: endosome organization	10	0.000216334	0.00708062
GO:2001243: negative regulation of intrinsic apoptotic signaling pathway	6	0.0123974	0.369425			GO:0071333: cellular response to glucose stimulus	14	0.000216622	0.00708062
GO:0010976: positive regulation of neuron projection development	17	0.0125663	0.371683			GO:0071233: cellular response to L-leucine	6	0.000218313	0.00708306
GO:0051301: cell division	30	0.0128246	0.376534			GO:0030071: regulation of mitotic metaphase/anaphase transition	9	0.000224581	0.00723282
GO:0006469: negative regulation of protein kinase activity	9	0.0130522	0.380421			GO:0030163: protein catabolic process	17	0.000226599	0.00724454
GO:0071902: positive regulation of protein serine/threonine kinase activity	6	0.0141542	0.406602			GO:0007179: transforming growth factor beta receptor signaling pathway	15	0.000253849	0.00802689
GO:0043523: regulation of neuron apoptotic process	6	0.0141542	0.406602			GO:0071108: protein K48-linked deubiquitination	8	0.000254735	0.00802689
GO:0070431: nucleotide-binding oligomerization domain containing 2 signaling pathway	4	0.0152923	0.427008			GO:0007283: spermatogenesis	46	0.000269377	0.00841578
GO:0032675: regulation of interleukin-6 production	4	0.0152923	0.427008			GO:0060999: positive regulation of dendritic spine development	9	0.000274762	0.00841578
GO:1905907: negative regulation of amyloid fibril formation	4	0.0152923	0.427008			GO:0070507: regulation of microtubule cytoskeleton organization	9	0.000274762	0.00841578
GO:0032308: positive regulation of prostaglandin secretion	4	0.0152923	0.427008			GO:0032008: positive regulation of TOR signaling	9	0.000274762	0.00841578
GO:1905168: positive regulation of double-strand break repair via homologous recombination	7	0.0158571	0.432056			GO:0007059: chromosome segregation	16	0.000281327	0.0085151
GO:0042832: defense response to protozoan	7	0.0158571	0.432056			GO:0007264: small GTPase-mediated signal transduction	15	0.000282083	0.0085151
GO:0042771: intrinsic apoptotic signaling pathway in response to DNA damage by p53 class mediator	6	0.0160706	0.432056			GO:0008542: visual learning	13	0.000283837	0.0085151
GO:0035987: endodermal cell differentiation	6	0.0160706	0.432056			GO:0010793: regulation of mRNA export from nucleus	5	0.000297498	0.00886424
GO:0070374: positive regulation of ERK1 and ERK2 cascade	20	0.0161999	0.432056			GO:0045444: fat cell differentiation	15	0.000312967	0.00926213
GO:0090201: negative regulation of release of cytochrome c from mitochondria	5	0.0163387	0.432056			GO:0006405: RNA export from nucleus	8	0.000322181	0.00934411
GO:0099509: regulation of presynaptic cytosolic calcium ion concentration	5	0.0163387	0.432056			GO:0046856: phosphatidylinositol dephosphorylation	8	0.000322181	0.00934411
GO:0090026: positive regulation of monocyte chemotaxis	5	0.0163387	0.432056			GO:0045724: positive regulation of cilium assembly	7	0.000322679	0.00934411
GO:0034614: cellular response to reactive oxygen species	8	0.0174667	0.458845			GO:0042753: positive regulation of circadian rhythm	6	0.000326404	0.00934411
GO:0045727: positive regulation of translation	10	0.0176588	0.460861			GO:0031054: pre-miRNA processing	6	0.000326404	0.00934411
GO:0001660: fever generation	3	0.0189654	0.476282			GO:0007026: negative regulation of microtubule depolymerization	9	0.000333742	0.0094314
GO:0002904: positive regulation of B cell apoptotic process	3	0.0189654	0.476282			GO:0042593: glucose homeostasis	20	0.00033376	0.0094314
GO:1904874: positive regulation of telomerase RNA localization to Cajal body	3	0.0189654	0.476282			GO:0000281: mitotic cytokinesis	12	0.000417256	0.0117153
GO:0000466: maturation of 5.8S rRNA from tricistronic rRNA transcript (SSU-rRNA, 5.8S rRNA, LSU-rRNA)	3	0.0189654	0.476282			GO:0032880: regulation of protein localization	16	0.000451491	0.0125957
GO:0000320: re-entry into mitotic cell cycle	3	0.0189654	0.476282			GO:0007623: circadian rhythm	15	0.000467173	0.0129507
GO:0002309: T cell proliferation involved in immune response	3	0.0189654	0.476282			GO:0046854: phosphatidylinositol phosphate biosynthetic process	10	0.000494877	0.0136325
GO:0045542: positive regulation of cholesterol biosynthetic process	4	0.0192159	0.476579			GO:0032007: negative regulation of TOR signaling	8	0.000499758	0.0136809
GO:1901796: regulation of signal transduction by p53 class mediator	4	0.0192159	0.476579			GO:0043010: camera-type eye development	13	0.000509774	0.0138684
GO:0001701: in utero embryonic development	26	0.0205084	0.505494			GO:0034976: response to endoplasmic reticulum stress	15	0.000514531	0.0139114
GO:0034644: cellular response to UV	8	0.0206661	0.506255			GO:0008285: negative regulation of cell population proliferation	35	0.000573229	0.0154033
GO:0050729: positive regulation of inflammatory response	10	0.0215736	0.525265			GO:0048666: neuron development	12	0.00060317	0.0161091
GO:0034599: cellular response to oxidative stress	11	0.0217137	0.525471			GO:0008152: metabolic process	23	0.00061181	0.0162408
GO:0007601: visual perception	14	0.0221102	0.531844			GO:0030900: forebrain development	14	0.000638588	0.0168495
GO:0045765: regulation of angiogenesis	6	0.0228303	0.545876			GO:2000045: regulation of G1/S transition of mitotic cell cycle	11	0.000695436	0.0182396
GO:0043248: proteasome assembly	4	0.0236418	0.555303			GO:0048009: insulin-like growth factor receptor signaling pathway	8	0.000747627	0.0194917
GO:0032872: regulation of stress-activated MAPK cascade	4	0.0236418	0.555303			GO:0006406: mRNA export from nucleus	11	0.000789837	0.0204703
GO:0033619: membrane protein proteolysis	4	0.0236418	0.555303			GO:1904262: negative regulation of TORC1 signaling	9	0.000802802	0.0206839
GO:0006888: endoplasmic reticulum to Golgi vesicle-mediated transport	12	0.0238775	0.556125			GO:1905719: protein localization to perinuclear region of cytoplasm	5	0.000826981	0.0208171
GO:0043484: regulation of RNA splicing	9	0.0239553	0.556125			GO:0051148: negative regulation of muscle cell differentiation	5	0.000826981	0.0208171
GO:0033617: mitochondrial cytochrome c oxidase assembly	5	0.0253717	0.580043			GO:1901985: positive regulation of protein acetylation	5	0.000826981	0.0208171
GO:0090314: positive regulation of protein targeting to membrane	6	0.0254359	0.580043			GO:0032483: regulation of Rab protein signal transduction	5	0.000826981	0.0208171
GO:0032435: negative regulation of proteasomal ubiquitin-dependent protein catabolic process	6	0.0254359	0.580043			GO:1904263: positive regulation of TORC1 signaling	10	0.000887055	0.0221738
GO:0006414: translational elongation	7	0.0255666	0.580043			GO:0043923: positive regulation by host of viral transcription	6	0.000896066	0.0221738
GO:0007023: post-chaperonin tubulin folding pathway	3	0.0275943	0.612133			GO:0060042: retina morphogenesis in camera-type eye	6	0.000896066	0.0221738
GO:0051204: protein insertion into mitochondrial membrane	3	0.0275943	0.612133			GO:0035108: limb morphogenesis	8	0.00090346	0.0222312
GO:1903214: regulation of protein targeting to mitochondrion	3	0.0275943	0.612133			GO:0035019: somatic stem cell population maintenance	12	0.000953904	0.0233413
GO:0006231: dTMP biosynthetic process	3	0.0275943	0.612133			GO:0090630: activation of GTPase activity	13	0.000964189	0.0234619
GO:0045787: positive regulation of cell cycle	7	0.0278953	0.613336			GO:0007417: central nervous system development	15	0.000974608	0.0235412
GO:0051881: regulation of mitochondrial membrane potential	6	0.0282244	0.613336			GO:0099041: vesicle tethering to Golgi	4	0.000978198	0.0235412
GO:0042407: cristae formation	4	0.0285701	0.613336			GO:0036503: ERAD pathway	13	0.00106556	0.0255036
GO:0006465: signal peptide processing	4	0.0285701	0.613336			GO:0045807: positive regulation of endocytosis	8	0.00108378	0.0257988
GO:1904507: positive regulation of telomere maintenance in response to DNA damage	4	0.0285701	0.613336			GO:2000781: positive regulation of double-strand break repair	9	0.00109778	0.0259906
GO:0042129: regulation of T cell proliferation	4	0.0285701	0.613336			GO:0001822: kidney development	20	0.00111026	0.0261448
GO:0030036: actin cytoskeleton organization	19	0.0293354	0.626396			GO:0009410: response to xenobiotic stimulus	29	0.00113055	0.0264802
GO:0000226: microtubule cytoskeleton organization	15	0.0299211	0.635504			GO:0021915: neural tube development	10	0.00116147	0.0270597
GO:0010212: response to ionizing radiation	7	0.0303596	0.641406			GO:0060563: neuroepithelial cell differentiation	6	0.00119274	0.0276413
GO:0061844: antimicrobial humoral immune response mediated by antimicrobial peptide	14	0.0305224	0.641453			GO:0065003: protein-containing complex assembly	16	0.00124782	0.0285398
GO:0006325: chromatin organization	28	0.0308201	0.643068			GO:0060323: head morphogenesis	5	0.00125106	0.0285398
GO:0050728: negative regulation of inflammatory response	12	0.0309214	0.643068			GO:0090161: Golgi ribbon formation	5	0.00125106	0.0285398
GO:2001244: positive regulation of intrinsic apoptotic signaling pathway	6	0.0311991	0.645482			GO:0048872: homeostasis of number of cells	9	0.00127462	0.0288715
GO:0006629: lipid metabolic process	46	0.0325176	0.658086			GO:0010506: regulation of autophagy	11	0.00127879	0.0288715
GO:0046928: regulation of neurotransmitter secretion	5	0.0327733	0.658086			GO:0010508: positive regulation of autophagy	13	0.00129494	0.0290863
GO:0022904: respiratory electron transport chain	5	0.0327733	0.658086			GO:0045821: positive regulation of glycolytic process	7	0.00138061	0.0305408
GO:0071353: cellular response to interleukin-4	5	0.0327733	0.658086			GO:0045722: positive regulation of gluconeogenesis	7	0.00138061	0.0305408
GO:0043162: ubiquitin-dependent protein catabolic process via the multivesicular body sorting pathway	5	0.0327733	0.658086			GO:0048015: phosphatidylinositol-mediated signaling	7	0.00138061	0.0305408
GO:0010718: positive regulation of epithelial to mesenchymal transition	7	0.032962	0.658086			GO:0006979: response to oxidative stress	17	0.00140719	0.0309723
GO:0033209: tumor necrosis factor-mediated signaling pathway	7	0.032962	0.658086			GO:0043491: phosphatidylinositol 3-kinase/protein kinase B signal transduction	13	0.00142409	0.0311876
GO:0031398: positive regulation of protein ubiquitination	9	0.0333473	0.659187			GO:0045665: negative regulation of neuron differentiation	12	0.00145832	0.0317783
GO:0032436: positive regulation of proteasomal ubiquitin-dependent protein catabolic process	9	0.0333473	0.659187			GO:0007155: cell adhesion	47	0.00148229	0.0321407
GO:0060382: regulation of DNA strand elongation	4	0.0339977	0.668733			GO:0008360: regulation of cell shape	17	0.00151261	0.0326367
GO:0006693: prostaglandin metabolic process	6	0.034363	0.669323			GO:0032435: negative regulation of proteasomal ubiquitin-dependent protein catabolic process	8	0.00152834	0.0328144
GO:0008625: extrinsic apoptotic signaling pathway via death domain receptors	6	0.034363	0.669323			GO:0035196: miRNA processing	6	0.00155622	0.0330885
GO:0007417: central nervous system development	11	0.0357117	0.69089			GO:0048596: embryonic camera-type eye morphogenesis	6	0.00155622	0.0330885
GO:0072659: protein localization to plasma membrane	15	0.0367015	0.69089			GO:0035278: miRNA-mediated gene silencing by inhibition of translation	7	0.00168767	0.0352
GO:0016226: iron-sulfur cluster assembly	5	0.0368981	0.69089			GO:0090316: positive regulation of intracellular protein transport	7	0.00168767	0.0352
GO:0042088: T-helper 1 type immune response	3	0.0374771	0.69089			GO:0048699: generation of neurons	7	0.00168767	0.0352
GO:2000210: positive regulation of anoikis	3	0.0374771	0.69089			GO:2000779: regulation of double-strand break repair	7	0.00168767	0.0352
GO:0070309: lens fiber cell morphogenesis	3	0.0374771	0.69089			GO:0120163: negative regulation of cold-induced thermogenesis	9	0.00169596	0.0352052
GO:0071229: cellular response to acid chemical	3	0.0374771	0.69089			GO:0070936: protein K48-linked ubiquitination	12	0.00178236	0.036467
GO:0042098: T cell proliferation	8	0.0375062	0.69089			GO:0000045: autophagosome assembly	12	0.00178236	0.036467
GO:0002931: response to ischemia	8	0.0375062	0.69089			GO:0045197: establishment or maintenance of epithelial cell apical/basal polarity	8	0.00179809	0.036467
GO:0030308: negative regulation of cell growth	12	0.0375357	0.69089			GO:0010457: centriole-centriole cohesion	5	0.0018067	0.036467
GO:0042073: intraciliary transport	6	0.0377183	0.69089			GO:0031023: microtubule organizing center organization	5	0.0018067	0.036467
GO:2000379: positive regulation of reactive oxygen species metabolic process	6	0.0377183	0.69089			GO:0032786: positive regulation of DNA-templated transcription, elongation	5	0.0018067	0.036467
GO:0001819: positive regulation of cytokine production	9	0.0377195	0.69089			GO:0050680: negative regulation of epithelial cell proliferation	12	0.00196511	0.0394826
GO:0043086: negative regulation of catalytic activity	4	0.0399181	0.723495			GO:0051056: regulation of small GTPase mediated signal transduction	6	0.00199494	0.0398989
GO:0021680: cerebellar Purkinje cell layer development	4	0.0399181	0.723495			GO:0033365: protein localization to organelle	7	0.00204389	0.0403253
GO:0006919: activation of cysteine-type endopeptidase activity involved in apoptotic process	9	0.0400432	0.723495			GO:0051262: protein tetramerization	7	0.00204389	0.0403253
GO:2001234: negative regulation of apoptotic signaling pathway	6	0.0412672	0.736345			GO:1990403: embryonic brain development	7	0.00204389	0.0403253
GO:0043388: positive regulation of DNA binding	5	0.0413076	0.736345			GO:0051865: protein autoubiquitination	11	0.00221006	0.0432146
GO:0001825: blastocyst formation	5	0.0413076	0.736345			GO:0008344: adult locomotory behavior	11	0.00221006	0.0432146
GO:0006879: intracellular iron ion homeostasis	7	0.041619	0.738599			GO:0030324: lung development	16	0.0022672	0.0441348
GO:0031175: neuron projection development	15	0.0428693	0.75742			GO:0001578: microtubule bundle formation	8	0.00244713	0.0471436
GO:0001558: regulation of cell growth	7	0.0447939	0.787597			GO:0050775: positive regulation of dendrite morphogenesis	8	0.00244713	0.0471436
GO:0045732: positive regulation of protein catabolic process	9	0.0449717	0.787597			GO:0051179: localization	7	0.00245405	0.0471436
GO:1901224: positive regulation of non-canonical NF-kappaB signal transduction	8	0.0456303	0.795176			GO:0061626: pharyngeal arch artery morphogenesis	5	0.00251264	0.0478495
GO:0042744: hydrogen peroxide catabolic process	5	0.0460019	0.795176			GO:0048681: negative regulation of axon regeneration	5	0.00251264	0.0478495
GO:0048247: lymphocyte chemotaxis	5	0.0460019	0.795176			GO:0043409: negative regulation of MAPK cascade	9	0.00252627	0.0479007
GO:0018279: protein N-linked glycosylation via asparagine	4	0.0463224	0.797264			GO:0036211: protein modification process	10	0.00270298	0.0509485
GO:0006631: fatty acid metabolic process	16	0.0475346	0.803269			GO:0008283: cell population proliferation	27	0.00271027	0.0509485
GO:0062196: regulation of lysosome size	3	0.0484818	0.803269			GO:0010629: negative regulation of gene expression	33	0.00275238	0.0515189
GO:0051099: positive regulation of binding	3	0.0484818	0.803269			GO:0043488: regulation of mRNA stability	8	0.00283254	0.0527938
GO:0033615: mitochondrial proton-transporting ATP synthase complex assembly	3	0.0484818	0.803269			GO:0034504: protein localization to nucleus	9	0.00286418	0.0531572
GO:0008064: regulation of actin polymerization or depolymerization	3	0.0484818	0.803269			GO:0001932: regulation of protein phosphorylation	11	0.00299007	0.0552595
GO:0071051: poly(A)-dependent snoRNA 3'-end processing	3	0.0484818	0.803269			GO:0030326: embryonic limb morphogenesis	10	0.00301604	0.0555052
GO:0006796: phosphate-containing compound metabolic process	3	0.0484818	0.803269			GO:0032012: regulation of ARF protein signal transduction	6	0.00313267	0.0569821
GO:0090402: oncogene-induced cell senescence	3	0.0484818	0.803269			GO:0007020: microtubule nucleation	6	0.00313267	0.0569821
GO:0106035: protein maturation by [4Fe-4S] cluster transfer	3	0.0484818	0.803269			GO:0061072: iris morphogenesis	4	0.00318735	0.0569821
GO:0070059: intrinsic apoptotic signaling pathway in response to endoplasmic reticulum stress	6	0.0489512	0.804371			GO:0047497: mitochondrion transport along microtubule	4	0.00318735	0.0569821
GO:0006275: regulation of DNA replication	6	0.0489512	0.804371			GO:0042634: regulation of hair cycle	4	0.00318735	0.0569821
GO:0001525: angiogenesis	21	0.0499628	0.81763			GO:1901888: regulation of cell junction assembly	4	0.00318735	0.0569821
						GO:0010632: regulation of epithelial cell migration	4	0.00318735	0.0569821
						GO:0007029: endoplasmic reticulum organization	8	0.00326279	0.0580936
						GO:0035194: regulatory ncRNA-mediated post-transcriptional gene silencing	5	0.00338714	0.059581
						GO:0051168: nuclear export	5	0.00338714	0.059581
						GO:0060444: branching involved in mammary gland duct morphogenesis	5	0.00338714	0.059581
						GO:0016485: protein processing	13	0.00340127	0.0595902
						GO:0016239: positive regulation of macroautophagy	7	0.00345599	0.0603076
						GO:0043524: negative regulation of neuron apoptotic process	20	0.00363562	0.0631004
						GO:0099175: regulation of postsynapse organization	9	0.00364484	0.0631004
						GO:0050885: neuromuscular process controlling balance	10	0.00372752	0.0640082
						GO:0021549: cerebellum development	10	0.00372752	0.0640082
						GO:0030010: establishment of cell polarity	8	0.00374112	0.0640082
						GO:0046889: positive regulation of lipid biosynthetic process	6	0.00384911	0.0653453
						GO:0035162: embryonic hemopoiesis	6	0.00384911	0.0653453
						GO:0010875: positive regulation of cholesterol efflux	7	0.00405784	0.068623
						GO:0048705: skeletal system morphogenesis	9	0.00409217	0.0686732
						GO:0008333: endosome to lysosome transport	9	0.00409217	0.0686732
						GO:0006890: retrograde vesicle-mediated transport, Golgi to endoplasmic reticulum	8	0.00427086	0.0708574
						GO:0070059: intrinsic apoptotic signaling pathway in response to endoplasmic reticulum stress	8	0.00427086	0.0708574
						GO:0007098: centrosome cycle	8	0.00427086	0.0708574
						GO:0035845: photoreceptor cell outer segment organization	5	0.0044477	0.0735129
						GO:0010821: regulation of mitochondrion organization	6	0.00467553	0.076988
						GO:0016311: dephosphorylation	14	0.00476265	0.0778465
						GO:0043087: regulation of GTPase activity	11	0.00476321	0.0778465
						GO:1990090: cellular response to nerve growth factor stimulus	8	0.00485537	0.0786684
						GO:0021532: neural tube patterning	4	0.00492127	0.0786684
						GO:0010874: regulation of cholesterol efflux	4	0.00492127	0.0786684
						GO:0036289: peptidyl-serine autophosphorylation	4	0.00492127	0.0786684
						GO:0034728: nucleosome organization	4	0.00492127	0.0786684
						GO:0016441: post-transcriptional gene silencing	4	0.00492127	0.0786684
						GO:0006898: receptor-mediated endocytosis	10	0.00503378	0.079884
						GO:0042733: embryonic digit morphogenesis	10	0.00503378	0.079884
						GO:0031398: positive regulation of protein ubiquitination	11	0.00520064	0.0822339
						GO:0021510: spinal cord development	7	0.00548895	0.0856995
						GO:0045995: regulation of embryonic development	8	0.00549807	0.0856995
						GO:0046326: positive regulation of glucose import	8	0.00549807	0.0856995
						GO:0030501: positive regulation of bone mineralization	8	0.00549807	0.0856995
						GO:0042692: muscle cell differentiation	6	0.00562053	0.0863787
						GO:0031929: TOR signaling	6	0.00562053	0.0863787
						GO:0006622: protein targeting to lysosome	6	0.00562053	0.0863787
						GO:0045862: positive regulation of proteolysis	6	0.00562053	0.0863787
						GO:0046548: retinal rod cell development	5	0.00571093	0.0865533
						GO:0021794: thalamus development	5	0.00571093	0.0865533
						GO:0006473: protein acetylation	5	0.00571093	0.0865533
						GO:0019725: cellular homeostasis	5	0.00571093	0.0865533
						GO:0001568: blood vessel development	11	0.00616941	0.0930163
						GO:0045815: transcription initiation-coupled chromatin remodeling	8	0.00620239	0.0930163
						GO:0048856: anatomical structure development	9	0.00631681	0.0930163
						GO:0016358: dendrite development	9	0.00631681	0.0930163
						GO:0006986: response to unfolded protein	9	0.00631681	0.0930163
						GO:0031648: protein destabilization	9	0.00631681	0.0930163
						GO:0046488: phosphatidylinositol metabolic process	7	0.00632851	0.0930163
						GO:0046907: intracellular transport	7	0.00632851	0.0930163
						GO:0040014: regulation of multicellular organism growth	7	0.00632851	0.0930163
						GO:0010467: gene expression	28	0.00642492	0.093923
						GO:0072383: plus-end-directed vesicle transport along microtubule	3	0.00647597	0.093923
						GO:0072660: maintenance of protein location in plasma membrane	3	0.00647597	0.093923
						GO:0055080: monoatomic cation homeostasis	3	0.00647597	0.093923
						GO:0032956: regulation of actin cytoskeleton organization	12	0.00653018	0.0943967
						GO:1901224: positive regulation of non-canonical NF-kappaB signal transduction	10	0.00666966	0.0945592
						GO:0045022: early endosome to late endosome transport	6	0.00669255	0.0945592
						GO:0043153: entrainment of circadian clock by photoperiod	6	0.00669255	0.0945592
						GO:0010842: retina layer formation	6	0.00669255	0.0945592
						GO:0061157: mRNA destabilization	6	0.00669255	0.0945592
						GO:0006891: intra-Golgi vesicle-mediated transport	6	0.00669255	0.0945592
						GO:0048814: regulation of dendrite morphogenesis	6	0.00669255	0.0945592
						GO:0016525: negative regulation of angiogenesis	12	0.00704131	0.0991669
						GO:1900076: regulation of cellular response to insulin stimulus	4	0.00712417	0.100009
						GO:0038083: peptidyl-tyrosine autophosphorylation	5	0.00719243	0.100009
						GO:0071482: cellular response to light stimulus	5	0.00719243	0.100009
						GO:0003222: ventricular trabecula myocardium morphogenesis	5	0.00719243	0.100009
						GO:0034394: protein localization to cell surface	7	0.00725757	0.100595
						GO:0009887: animal organ morphogenesis	16	0.00758799	0.104843
						GO:0051897: positive regulation of phosphatidylinositol 3-kinase/protein kinase B signal transduction	20	0.00774907	0.106733
						GO:0002088: lens development in camera-type eye	8	0.0078097	0.10723
						GO:0048812: neuron projection morphogenesis	11	0.00787902	0.107457
						GO:0098609: cell-cell adhesion	21	0.00789936	0.107457
						GO:0006884: cell volume homeostasis	6	0.0078998	0.107457
						GO:0120162: positive regulation of cold-induced thermogenesis	12	0.00815686	0.11061
						GO:0060261: positive regulation of transcription initiation by RNA polymerase II	9	0.00851097	0.114866
						GO:0007368: determination of left/right symmetry	11	0.00852318	0.114866
						GO:0006887: exocytosis	14	0.00862575	0.115892
						GO:1902459: positive regulation of stem cell population maintenance	8	0.0087196	0.116795
						GO:0022414: reproductive process	5	0.00890663	0.117503
						GO:0045725: positive regulation of glycogen biosynthetic process	5	0.00890663	0.117503
						GO:0045947: negative regulation of translational initiation	5	0.00890663	0.117503
						GO:0030520: estrogen receptor signaling pathway	5	0.00890663	0.117503
						GO:0048024: regulation of mRNA splicing, via spliceosome	5	0.00890663	0.117503
						GO:0045648: positive regulation of erythrocyte differentiation	6	0.00925027	0.121306
						GO:0034063: stress granule assembly	6	0.00925027	0.121306
						GO:0099149: regulation of postsynaptic neurotransmitter receptor internalization	7	0.00940448	0.12296
						GO:0006482: protein demethylation	4	0.00982297	0.126172
						GO:0044828: negative regulation by host of viral genome replication	4	0.00982297	0.126172
						GO:0090150: establishment of protein localization to membrane	4	0.00982297	0.126172
						GO:0070922: RISC complex assembly	4	0.00982297	0.126172
						GO:0016188: synaptic vesicle maturation	4	0.00982297	0.126172
						GO:0051292: nuclear pore complex assembly	4	0.00982297	0.126172
						GO:0007411: axon guidance	19	0.0100433	0.128625
						GO:0030335: positive regulation of cell migration	23	0.0102041	0.130304
						GO:0030336: negative regulation of cell migration	15	0.010523	0.133513
						GO:0001764: neuron migration	15	0.010523	0.133513
						GO:0045766: positive regulation of angiogenesis	16	0.0105469	0.133513
						GO:0010977: negative regulation of neuron projection development	11	0.0106996	0.133698
						GO:0043388: positive regulation of DNA binding	6	0.0107516	0.133698
						GO:0006893: Golgi to plasma membrane transport	6	0.0107516	0.133698
						GO:1903861: positive regulation of dendrite extension	6	0.0107516	0.133698
						GO:0000423: mitophagy	6	0.0107516	0.133698
						GO:0009792: embryo development ending in birth or egg hatching	5	0.0108667	0.133698
						GO:0045945: positive regulation of transcription by RNA polymerase III	5	0.0108667	0.133698
						GO:0006337: nucleosome disassembly	5	0.0108667	0.133698
						GO:1902430: negative regulation of amyloid-beta formation	5	0.0108667	0.133698
						GO:0035329: hippo signaling	5	0.0108667	0.133698
						GO:0071363: cellular response to growth factor stimulus	10	0.0111314	0.136188
						GO:0001570: vasculogenesis	10	0.0111314	0.136188
						GO:0007266: Rho protein signal transduction	9	0.0112305	0.136846
						GO:0007165: signal transduction	83	0.0112476	0.136846
						GO:0030097: hemopoiesis	11	0.0115114	0.139667
						GO:0042632: cholesterol homeostasis	12	0.0115466	0.139707
						GO:0150052: regulation of postsynapse assembly	7	0.0119693	0.144423
						GO:0000082: G1/S transition of mitotic cell cycle	9	0.0122654	0.147589
						GO:0030512: negative regulation of transforming growth factor beta receptor signaling pathway	11	0.0123689	0.148426
						GO:1904017: cellular response to Thyroglobulin triiodothyronine	3	0.0125464	0.149329
						GO:0034088: maintenance of mitotic sister chromatid cohesion	3	0.0125464	0.149329
						GO:0048194: Golgi vesicle budding	3	0.0125464	0.149329
						GO:0055085: transmembrane transport	34	0.0125933	0.149481
						GO:0035357: peroxisome proliferator activated receptor signaling pathway	4	0.0130374	0.151388
						GO:0048679: regulation of axon regeneration	4	0.0130374	0.151388
						GO:0140673: transcription elongation-coupled chromatin remodeling	4	0.0130374	0.151388
						GO:1903053: regulation of extracellular matrix organization	4	0.0130374	0.151388
						GO:0072577: endothelial cell apoptotic process	4	0.0130374	0.151388
						GO:0048170: positive regulation of long-term neuronal synaptic plasticity	4	0.0130374	0.151388
						GO:0099159: regulation of modification of postsynaptic structure	4	0.0130374	0.151388
						GO:0044027: negative regulation of gene expression via chromosomal CpG island methylation	5	0.0130847	0.151388
						GO:0061709: reticulophagy	5	0.0130847	0.151388
						GO:0009953: dorsal/ventral pattern formation	8	0.0131471	0.151388
						GO:0006513: protein monoubiquitination	8	0.0131471	0.151388
						GO:0032869: cellular response to insulin stimulus	12	0.0131687	0.151388
						GO:0045597: positive regulation of cell differentiation	9	0.0133686	0.152679
						GO:0050772: positive regulation of axonogenesis	7	0.0134204	0.152679
						GO:0005977: glycogen metabolic process	7	0.0134204	0.152679
						GO:0007492: endoderm development	7	0.0134204	0.152679
						GO:0030182: neuron differentiation	21	0.0138001	0.156379
						GO:0000902: cell morphogenesis	14	0.0138171	0.156379
						GO:0007156: homophilic cell adhesion via plasma membrane adhesion molecules	17	0.0140295	0.158104
						GO:0001889: liver development	12	0.0140417	0.158104
						GO:0008089: anterograde axonal transport	6	0.0142357	0.158658
						GO:0048041: focal adhesion assembly	6	0.0142357	0.158658
						GO:0022604: regulation of cell morphogenesis	6	0.0142357	0.158658
						GO:0061003: positive regulation of dendritic spine morphogenesis	6	0.0142357	0.158658
						GO:1900182: positive regulation of protein localization to nucleus	7	0.01499	0.166641
						GO:0032436: positive regulation of proteasomal ubiquitin-dependent protein catabolic process	10	0.0151523	0.168018
						GO:0009790: embryo development	11	0.0152307	0.168461
						GO:1905564: positive regulation of vascular endothelial cell proliferation	5	0.0155711	0.169826
						GO:0042462: eye photoreceptor cell development	5	0.0155711	0.169826
						GO:0097284: hepatocyte apoptotic process	5	0.0155711	0.169826
						GO:0034067: protein localization to Golgi apparatus	5	0.0155711	0.169826
						GO:0007097: nuclear migration	5	0.0155711	0.169826
						GO:0050896: response to stimulus	21	0.0155868	0.169826
						GO:0043410: positive regulation of MAPK cascade	19	0.0156708	0.170318
						GO:0006469: negative regulation of protein kinase activity	9	0.0157895	0.171184
						GO:0007595: lactation	7	0.0166825	0.1784
						GO:0061351: neural precursor cell proliferation	7	0.0166825	0.1784
						GO:0046931: pore complex assembly	4	0.016781	0.1784
						GO:0016081: synaptic vesicle docking	4	0.016781	0.1784
						GO:0006307: DNA alkylation repair	4	0.016781	0.1784
						GO:0034453: microtubule anchoring	4	0.016781	0.1784
						GO:1903706: regulation of hemopoiesis	4	0.016781	0.1784
						GO:0050847: progesterone receptor signaling pathway	4	0.016781	0.1784
						GO:1903078: positive regulation of protein localization to plasma membrane	8	0.0173874	0.184399
						GO:0071456: cellular response to hypoxia	14	0.0181073	0.19157
						GO:0061025: membrane fusion	5	0.0183352	0.191666
						GO:0007178: cell surface receptor protein serine/threonine kinase signaling pathway	5	0.0183352	0.191666
						GO:2000737: negative regulation of stem cell differentiation	5	0.0183352	0.191666
						GO:0016082: synaptic vesicle priming	5	0.0183352	0.191666
						GO:0090050: positive regulation of cell migration involved in sprouting angiogenesis	5	0.0183352	0.191666
						GO:0043536: positive regulation of blood vessel endothelial cell migration	7	0.0185021	0.191688
						GO:1905168: positive regulation of double-strand break repair via homologous recombination	7	0.0185021	0.191688
						GO:0043473: pigmentation	7	0.0185021	0.191688
						GO:0030218: erythrocyte differentiation	9	0.0185124	0.191688
						GO:0007173: epidermal growth factor receptor signaling pathway	8	0.0189929	0.195738
						GO:1902895: positive regulation of miRNA transcription	8	0.0189929	0.195738
						GO:0005975: carbohydrate metabolic process	17	0.0193233	0.198676
						GO:0009615: response to virus	11	0.0197775	0.20287
						GO:1903423: positive regulation of synaptic vesicle recycling	3	0.0202585	0.204452
						GO:1904778: positive regulation of protein localization to cell cortex	3	0.0202585	0.204452
						GO:1990049: retrograde neuronal dense core vesicle transport	3	0.0202585	0.204452
						GO:0002155: regulation of thyroid hormone receptor signaling pathway	3	0.0202585	0.204452
						GO:0042921: nuclear receptor-mediated glucocorticoid signaling pathway	3	0.0202585	0.204452
						GO:1904358: positive regulation of telomere maintenance via telomere lengthening	3	0.0202585	0.204452
						GO:0045053: protein retention in Golgi apparatus	3	0.0202585	0.204452
						GO:0019827: stem cell population maintenance	8	0.0206993	0.206837
						GO:0050714: positive regulation of protein secretion	8	0.0206993	0.206837
						GO:0001935: endothelial cell proliferation	6	0.0207632	0.206837
						GO:0033344: cholesterol efflux	6	0.0207632	0.206837
						GO:0046626: regulation of insulin receptor signaling pathway	4	0.0210615	0.206837
						GO:0043268: positive regulation of potassium ion transport	4	0.0210615	0.206837
						GO:0033148: positive regulation of intracellular estrogen receptor signaling pathway	4	0.0210615	0.206837
						GO:0035865: cellular response to potassium ion	4	0.0210615	0.206837
						GO:0016242: negative regulation of macroautophagy	4	0.0210615	0.206837
						GO:2000772: regulation of cellular senescence	4	0.0210615	0.206837
						GO:0097062: dendritic spine maintenance	4	0.0210615	0.206837
						GO:0090557: establishment of endothelial intestinal barrier	4	0.0210615	0.206837
						GO:0051146: striated muscle cell differentiation	5	0.0213849	0.20861
						GO:0051090: regulation of DNA-binding transcription factor activity	5	0.0213849	0.20861
						GO:0032438: melanosome organization	5	0.0213849	0.20861
						GO:0006508: proteolysis	43	0.0220397	0.21452
						GO:0001756: somitogenesis	8	0.0225094	0.217438
						GO:0043113: receptor clustering	7	0.0225381	0.217438
						GO:0051017: actin filament bundle assembly	7	0.0225381	0.217438
						GO:0007163: establishment or maintenance of cell polarity	7	0.0225381	0.217438
						GO:0042981: regulation of apoptotic process	19	0.0226041	0.217595
						GO:0001525: angiogenesis	23	0.0231524	0.222384
						GO:0002053: positive regulation of mesenchymal cell proliferation	6	0.0233089	0.22291
						GO:0060038: cardiac muscle cell proliferation	6	0.0233089	0.22291
						GO:0050890: cognition	8	0.024426	0.231746
						GO:0033138: positive regulation of peptidyl-serine phosphorylation	10	0.0246104	0.231746
						GO:0034260: negative regulation of GTPase activity	5	0.0247267	0.231746
						GO:0061001: regulation of dendritic spine morphogenesis	5	0.0247267	0.231746
						GO:0045736: negative regulation of cyclin-dependent protein serine/threonine kinase activity	5	0.0247267	0.231746
						GO:0022038: corpus callosum development	5	0.0247267	0.231746
						GO:0051493: regulation of cytoskeleton organization	5	0.0247267	0.231746
						GO:0043507: positive regulation of JUN kinase activity	7	0.0247619	0.231746
						GO:0031146: SCF-dependent proteasomal ubiquitin-dependent protein catabolic process	7	0.0247619	0.231746
						GO:2000300: regulation of synaptic vesicle exocytosis	7	0.0247619	0.231746
						GO:0001933: negative regulation of protein phosphorylation	11	0.0252448	0.23526
						GO:0071277: cellular response to calcium ion	11	0.0252448	0.23526
						GO:1900272: negative regulation of long-term synaptic potentiation	4	0.0258818	0.23716
						GO:0006110: regulation of glycolytic process	4	0.0258818	0.23716
						GO:0045830: positive regulation of isotype switching	4	0.0258818	0.23716
						GO:0030516: regulation of axon extension	4	0.0258818	0.23716
						GO:0071383: cellular response to steroid hormone stimulus	4	0.0258818	0.23716
						GO:0006895: Golgi to endosome transport	4	0.0258818	0.23716
						GO:1901800: positive regulation of proteasomal protein catabolic process	4	0.0258818	0.23716
						GO:0051984: positive regulation of chromosome segregation	4	0.0258818	0.23716
						GO:0050673: epithelial cell proliferation	10	0.0262413	0.239952
						GO:0007517: muscle organ development	9	0.0267574	0.244162
						GO:0007224: smoothened signaling pathway	11	0.0283512	0.255119
						GO:0048025: negative regulation of mRNA splicing, via spliceosome	5	0.028366	0.255119
						GO:0060322: head development	5	0.028366	0.255119
						GO:0016973: poly(A)+ mRNA export from nucleus	5	0.028366	0.255119
						GO:1900181: negative regulation of protein localization to nucleus	5	0.028366	0.255119
						GO:2000010: positive regulation of protein localization to cell surface	5	0.028366	0.255119
						GO:1904019: epithelial cell apoptotic process	5	0.028366	0.255119
						GO:0007015: actin filament organization	15	0.0284798	0.255618
						GO:0003151: outflow tract morphogenesis	8	0.0285885	0.256069
						GO:0001666: response to hypoxia	18	0.0289341	0.25639
						GO:0048790: maintenance of presynaptic active zone structure	3	0.0294439	0.25639
						GO:0010606: positive regulation of cytoplasmic mRNA processing body assembly	3	0.0294439	0.25639
						GO:1903566: positive regulation of protein localization to cilium	3	0.0294439	0.25639
						GO:1902083: negative regulation of peptidyl-cysteine S-nitrosylation	3	0.0294439	0.25639
						GO:1905037: autophagosome organization	3	0.0294439	0.25639
						GO:2000323: negative regulation of glucocorticoid receptor signaling pathway	3	0.0294439	0.25639
						GO:0045925: positive regulation of female receptivity	3	0.0294439	0.25639
						GO:1901018: positive regulation of potassium ion transmembrane transporter activity	3	0.0294439	0.25639
						GO:0043243: positive regulation of protein-containing complex disassembly	3	0.0294439	0.25639
						GO:0061038: uterus morphogenesis	3	0.0294439	0.25639
						GO:0034334: adherens junction maintenance	3	0.0294439	0.25639
						GO:0032053: ciliary basal body organization	3	0.0294439	0.25639
						GO:0110104: mRNA alternative polyadenylation	3	0.0294439	0.25639
						GO:0001837: epithelial to mesenchymal transition	7	0.0296375	0.257564
						GO:0099022: vesicle tethering	4	0.0312403	0.269887
						GO:0002091: negative regulation of receptor internalization	4	0.0312403	0.269887
						GO:0060674: placenta blood vessel development	4	0.0312403	0.269887
						GO:0006334: nucleosome assembly	10	0.0315894	0.272365
						GO:0000165: MAPK cascade	11	0.0317198	0.272952
						GO:0035082: axoneme assembly	6	0.0321203	0.273172
						GO:2000463: positive regulation of excitatory postsynaptic potential	6	0.0321203	0.273172
						GO:0051123: RNA polymerase II preinitiation complex assembly	7	0.0322951	0.273172
						GO:0071364: cellular response to epidermal growth factor stimulus	7	0.0322951	0.273172
						GO:0007009: plasma membrane organization	5	0.0323066	0.273172
						GO:0045778: positive regulation of ossification	5	0.0323066	0.273172
						GO:0033137: negative regulation of peptidyl-serine phosphorylation	5	0.0323066	0.273172
						GO:0007099: centriole replication	5	0.0323066	0.273172
						GO:0045943: positive regulation of transcription by RNA polymerase I	5	0.0323066	0.273172
						GO:0032456: endocytic recycling	8	0.0332057	0.279695
						GO:0070534: protein K63-linked ubiquitination	8	0.0332057	0.279695
						GO:0021766: hippocampus development	10	0.0335287	0.281873
						GO:0030334: regulation of cell migration	12	0.0346675	0.290888
						GO:0032259: methylation	16	0.034892	0.291718
						GO:0007018: microtubule-based movement	9	0.0349662	0.291718
						GO:0007519: skeletal muscle tissue development	9	0.0349662	0.291718
						GO:0045184: establishment of protein localization	7	0.0351029	0.292302
						GO:0007005: mitochondrion organization	14	0.0354335	0.292502
						GO:0061512: protein localization to cilium	6	0.0354609	0.292502
						GO:0030032: lamellipodium assembly	6	0.0354609	0.292502
						GO:0032465: regulation of cytokinesis	6	0.0354609	0.292502
						GO:1905606: regulation of presynapse assembly	6	0.0354609	0.292502
						GO:0051592: response to calcium ion	8	0.0356902	0.29384
						GO:2001222: regulation of neuron migration	5	0.0365513	0.297574
						GO:0046928: regulation of neurotransmitter secretion	5	0.0365513	0.297574
						GO:0097150: neuronal stem cell population maintenance	5	0.0365513	0.297574
						GO:0046716: muscle cell cellular homeostasis	5	0.0365513	0.297574
						GO:0045070: positive regulation of viral genome replication	5	0.0365513	0.297574
						GO:0000380: alternative mRNA splicing, via spliceosome	5	0.0365513	0.297574
						GO:0034315: regulation of Arp2/3 complex-mediated actin nucleation	4	0.0371317	0.300623
						GO:0030644: intracellular chloride ion homeostasis	4	0.0371317	0.300623
						GO:0010717: regulation of epithelial to mesenchymal transition	4	0.0371317	0.300623
						GO:0031623: receptor internalization	7	0.038063	0.305901
						GO:0031334: positive regulation of protein-containing complex assembly	7	0.038063	0.305901
						GO:0048706: embryonic skeletal system development	7	0.038063	0.305901
						GO:0030316: osteoclast differentiation	7	0.038063	0.305901
						GO:0051402: neuron apoptotic process	12	0.0382549	0.30688
						GO:0035904: aorta development	6	0.0390079	0.309127
						GO:0008625: extrinsic apoptotic signaling pathway via death domain receptors	6	0.0390079	0.309127
						GO:0051491: positive regulation of filopodium assembly	6	0.0390079	0.309127
						GO:0071560: cellular response to transforming growth factor beta stimulus	9	0.0396471	0.309127
						GO:0051965: positive regulation of synapse assembly	9	0.0396471	0.309127
						GO:0000724: double-strand break repair via homologous recombination	10	0.0398355	0.309127
						GO:0030522: intracellular receptor signaling pathway	3	0.0399465	0.309127
						GO:0051645: Golgi localization	3	0.0399465	0.309127
						GO:0060059: embryonic retina morphogenesis in camera-type eye	3	0.0399465	0.309127
						GO:0098977: inhibitory chemical synaptic transmission	3	0.0399465	0.309127
						GO:0060770: negative regulation of epithelial cell proliferation involved in prostate gland development	3	0.0399465	0.309127
						GO:1904781: positive regulation of protein localization to centrosome	3	0.0399465	0.309127
						GO:0030835: negative regulation of actin filament depolymerization	3	0.0399465	0.309127
						GO:1900223: positive regulation of amyloid-beta clearance	3	0.0399465	0.309127
						GO:1904357: negative regulation of telomere maintenance via telomere lengthening	3	0.0399465	0.309127
						GO:1905150: regulation of voltage-gated sodium channel activity	3	0.0399465	0.309127
						GO:2000058: regulation of ubiquitin-dependent protein catabolic process	3	0.0399465	0.309127
						GO:1900744: regulation of p38MAPK cascade	3	0.0399465	0.309127
						GO:0060235: lens induction in camera-type eye	3	0.0399465	0.309127
						GO:0046600: negative regulation of centriole replication	3	0.0399465	0.309127
						GO:0008589: regulation of smoothened signaling pathway	5	0.0411015	0.315279
						GO:0048854: brain morphogenesis	5	0.0411015	0.315279
						GO:0046628: positive regulation of insulin receptor signaling pathway	5	0.0411015	0.315279
						GO:0046329: negative regulation of JNK cascade	5	0.0411015	0.315279
						GO:0001678: intracellular glucose homeostasis	5	0.0411015	0.315279
						GO:0045663: positive regulation of myoblast differentiation	7	0.0411775	0.31531
						GO:0003281: ventricular septum development	6	0.0427632	0.326312
						GO:0007369: gastrulation	6	0.0427632	0.326312
						GO:0033120: positive regulation of RNA splicing	4	0.0435473	0.331717
						GO:0030216: keratinocyte differentiation	9	0.0447278	0.340118
						GO:0016079: synaptic vesicle exocytosis	5	0.0459575	0.345866
						GO:0007520: myoblast fusion	5	0.0459575	0.345866
						GO:0070536: protein K63-linked deubiquitination	5	0.0459575	0.345866
						GO:0045921: positive regulation of exocytosis	5	0.0459575	0.345866
						GO:0001825: blastocyst formation	5	0.0459575	0.345866
						GO:0006509: membrane protein ectodomain proteolysis	5	0.0459575	0.345866
						GO:0010634: positive regulation of epithelial cell migration	6	0.0467285	0.350463
						GO:0000132: establishment of mitotic spindle orientation	6	0.0467285	0.350463
						GO:0006879: intracellular iron ion homeostasis	7	0.0478763	0.358458

## Sheet: up-regulated (cluster 2) REVIGO
Fig 2i. up-regulated (cluster 2) REVIGO
TermID	Name	Value	LogSize	Frequency	Uniqueness	Dispensability	PC_0	PC_1	Representative
GO:0000122	negative regulation of transcription by RNA polymerase II	-3.61261	5.35022	0.552067	0.818553	0.208056	3.63812	-2.52084	null
GO:0000132	establishment of mitotic spindle orientation	-1.94095	4.30948	0.050261	0.850081	0.607069	-6.0552	1.01181	null
GO:0000278	mitotic cell cycle	-2.24003	5.67742	1.17271	0.981987	0.0131935	-5.14421	4.70098	null
GO:0000320	re-entry into mitotic cell cycle	-1.72204	2.14613	0.000342599	0.987928	0.407827	-5.26564	4.82637	null
GO:0000413	protein peptidyl-prolyl isomerization	-2.93745	1.89209	0.000189785	0.947404	0.103142	-1.6758	-7.53048	null
GO:0001525	angiogenesis	-1.30135	4.67655	0.117033	0.952077	0.666293	-1.4502	6.60877	null
GO:0001558	regulation of cell growth	-1.34878	4.79421	0.153452	0.858566	0.670139	6.27623	0.598505	null
GO:0030308	negative regulation of cell growth	-1.42556	4.55033	0.0875155	0.838606	0.90254	null	null	1558
GO:0001660	fever generation	-1.72204	2.79865	0.00154786	0.886102	0.501209	0.106724	5.72786	null
GO:0001682	tRNA 5'-leader removal	-2.52465	4.41032	0.063398	0.881826	0.58647	-4.48688	-4.43342	null
GO:0001701	in utero embryonic development	-1.68807	4.12094	0.0325592	0.95506	0.634744	-1.5589	6.74706	null
GO:0001825	blastocyst formation	-1.38397	3.19424	0.00385239	0.957411	0.748254	null	null	1701
GO:0001732	formation of cytoplasmic translation initiation complex	-5.49214	4.51215	0.0801509	0.778277	0.633782	-4.82649	-3.21746	null
GO:0000027	ribosomal large subunit assembly	-2.76642	3.71625	0.0128216	0.865546	0.777773	null	null	1732
GO:0000028	ribosomal small subunit assembly	-5.08249	4.88112	0.187448	0.844045	0.753417	null	null	1732
GO:0000387	spliceosomal snRNP assembly	-3.58336	4.65792	0.112119	0.772062	0.772761	null	null	1732
GO:0002082	regulation of oxidative phosphorylation	-2.52465	3.51162	0.00800301	0.894468	0.222285	4.12063	-5.93768	null
GO:0002088	lens development in camera-type eye	-2.80594	4.24187	0.0430146	0.955165	0	-1.66472	6.38448	null
GO:0070309	lens fiber cell morphogenesis	-1.42623	2.47422	0.000732028	0.955149	0.709763	null	null	2088
GO:0002181	cytoplasmic translation	-23.2381	5.20754	0.397476	0.868983	0.679274	-3.49081	-5.10049	null
GO:0002309	T cell proliferation involved in immune response	-1.72204	2.42975	0.00066055	0.890493	0.429488	0.318361	6.18872	null
GO:0042098	T cell proliferation	-1.4259	3.43505	0.00670902	0.917622	0.831136	null	null	2309
GO:0002376	immune system process	-2.5027	5.58261	0.942711	1	0	-3.11597	3.82322	null
GO:0002904	positive regulation of B cell apoptotic process	-1.72204	2.15836	0.000352458	0.835456	0.49642	6.7979	-1.96006	null
GO:0002931	response to ischemia	-1.4259	3.09167	0.00304149	0.929932	0.356605	1.29844	4.77859	null
GO:0006231	dTMP biosynthetic process	-1.55918	4.16681	0.0361873	0.896947	0.542472	-2.0985	-4.49961	null
GO:0006281	DNA repair	-2.7587	6.06996	2.89553	0.769531	0	-0.833129	-0.09482	null
GO:0006310	DNA recombination	-2.43386	5.8697	1.82587	0.888699	0.719859	3.8279	3.84849	6281
GO:0006974	DNA damage response	-2.44152	6.12098	3.25653	0.867507	0.839607	null	null	6281
GO:0033554	cellular response to stress	-2.76642	6.2761	4.65451	0.869357	0.752268	-3.03264	-5.01272	6281
GO:0006338	chromatin remodeling	-3.7986	5.67712	1.17191	0.868113	0.583914	-6.30804	-1.03954	null
GO:0006325	chromatin organization	-1.51117	5.73483	1.33843	0.866652	0.940452	null	null	6338
GO:0051123	RNA polymerase II preinitiation complex assembly	-2.69099	4.48386	0.0750957	0.788916	0.707737	null	null	6338
GO:0006351	DNA-templated transcription	-4.50446	5.9187	2.04397	0.84325	0.657909	-3.40197	-4.41909	null
GO:0006366	transcription by RNA polymerase II	-2.66148	5.35662	0.560255	0.860497	0.825176	null	null	6351
GO:0006364	rRNA processing	-16.8153	5.79699	1.54441	0.746974	0.494687	-4.71985	-3.08275	null
GO:0000463	maturation of LSU-rRNA from tricistronic rRNA transcript (SSU-rRNA, 5.8S rRNA, LSU-rRNA)	-2.99097	4.58289	0.0943305	0.794095	0.867095	null	null	6364
GO:0000466	maturation of 5.8S rRNA from tricistronic rRNA transcript (SSU-rRNA, 5.8S rRNA, LSU-rRNA)	-1.72204	4.70094	0.123794	0.79363	0.742657	null	null	6364
GO:0000470	maturation of LSU-rRNA	-3.25026	4.92038	0.205187	0.78205	0.778881	null	null	6364
GO:0008033	tRNA processing	-2.69916	5.76104	1.42172	0.847351	0.803002	null	null	6364
GO:0042254	ribosome biogenesis	-12.6676	5.93788	2.13622	0.854922	0.893321	null	null	6364
GO:0042273	ribosomal large subunit biogenesis	-2.90255	5.12316	0.327283	0.874023	0.760964	null	null	6364
GO:0042274	ribosomal small subunit biogenesis	-8.67778	5.39348	0.609883	0.867711	0.812059	null	null	6364
GO:0006396	RNA processing	-4.91364	6.2564	4.44809	0.844471	0.632594	-3.5916	-4.62072	null
GO:0006397	mRNA processing	-12.9626	5.70244	1.24226	0.847576	0.695016	-3.84296	-4.429	null
GO:0000398	mRNA splicing, via spliceosome	-8.47886	5.50445	0.787443	0.852619	0.857137	null	null	6397
GO:0000956	nuclear-transcribed mRNA catabolic process	-2.09559	5.1773	0.370739	0.718397	0.792477	null	null	6397
GO:0006412	translation	-36.2612	6.25056	4.38869	0.837156	0.314866	-3.20053	-5.17889	null
GO:0006413	translational initiation	-5.55596	5.28424	0.474253	0.867039	0.693425	-3.32463	-5.06671	null
GO:0006414	translational elongation	-1.59233	5.27217	0.461256	0.867349	0.691159	-3.39489	-5.22094	null
GO:0006457	protein folding	-8.55752	5.67804	1.17438	0.866633	0.476789	-4.00626	-5.44547	null
GO:0006465	signal peptide processing	-1.54409	4.76607	0.143825	0.871608	0.71338	null	null	6457
GO:0061077	chaperone-mediated protein folding	-2.21082	5.02943	0.263754	0.881834	0.755047	null	null	6457
GO:0006479	protein methylation	-2.23729	2.37291	0.000579214	0.944305	0.249735	-2.04562	-7.42419	null
GO:0006487	protein N-linked glycosylation	-3.2204	5.0969	0.308083	0.88319	0.400757	-3.23585	-5.79937	null
GO:0018279	protein N-linked glycosylation via asparagine	-1.33421	4.27492	0.046416	0.898214	0.721139	null	null	6487
GO:0006629	lipid metabolic process	-1.48788	6.41965	6.4777	0.956795	0.136856	-0.121098	-7.81443	null
GO:0006631	fatty acid metabolic process	-1.32299	5.89535	1.93695	0.940523	0.571181	0.493532	-7.21126	null
GO:0006693	prostaglandin metabolic process	-1.46391	4.47978	0.0743933	0.954357	0.0799674	0.875783	-7.48253	null
GO:0006783	heme biosynthetic process	-2.56927	5.1469	0.345672	0.898587	0.404557	-2.84333	-3.99404	null
GO:0006890	retrograde vesicle-mediated transport, Golgi to endoplasmic reticulum	-2.45204	4.75334	0.139669	0.963737	0.273326	-6.05642	3.28838	null
GO:0006888	endoplasmic reticulum to Golgi vesicle-mediated transport	-1.62201	5.22758	0.416243	0.936681	0.785683	null	null	6890
GO:0006915	apoptotic process	-8.7167	5.20733	0.397284	0.948345	0.011619	-2.15843	3.31291	null
GO:0001836	release of cytochrome c from mitochondria	-2.76587	3.38917	0.00603615	0.739367	0.70139	null	null	6915
GO:0008625	extrinsic apoptotic signaling pathway via death domain receptors	-1.46391	3.71659	0.0128314	0.81524	0.889827	null	null	6915
GO:0008630	intrinsic apoptotic signaling pathway in response to DNA damage	-2.87386	4.1494	0.0347652	0.789761	0.792405	null	null	6915
GO:0042771	intrinsic apoptotic signaling pathway in response to DNA damage by p53 class mediator	-1.79397	3.68681	0.0119811	0.80218	0.864893	null	null	6915
GO:0070059	intrinsic apoptotic signaling pathway in response to endoplasmic reticulum stress	-1.31024	3.79295	0.0152986	0.797061	0.877515	null	null	6915
GO:0097191	extrinsic apoptotic signaling pathway	-2.42951	4.27616	0.0465491	0.801945	0.854731	null	null	6915
GO:0097192	extrinsic apoptotic signaling pathway in absence of ligand	-2.18695	4.01418	0.0254632	0.807978	0.82298	null	null	6915
GO:0006919	activation of cysteine-type endopeptidase activity involved in apoptotic process	-1.39747	2.13033	0.000330275	0.814405	0.675317	4.82005	-4.53208	null
GO:0006954	inflammatory response	-6.81531	4.78525	0.15032	0.901218	0.495111	1.81983	5.25091	null
GO:0006979	response to oxidative stress	-4.45842	5.52161	0.819181	0.89914	0.595689	2.03595	5.04362	null
GO:0007005	mitochondrion organization	-3.51286	5.52608	0.82766	0.877828	0.453086	-6.17946	-0.697008	null
GO:0007017	microtubule-based process	-4.6968	5.77028	1.45228	0.989702	0.0135564	-1.34401	2.10939	null
GO:0007023	post-chaperonin tubulin folding pathway	-1.55918	4.00307	0.0248199	0.900405	0.615043	-4.63163	-5.4663	null
GO:0007049	cell cycle	-3.61439	6.05652	2.80731	0.988996	0.0148122	-1.67047	1.10469	null
GO:0007204	positive regulation of cytosolic calcium ion concentration	-2.28496	4.55886	0.0892532	0.889581	0.470421	6.42342	2.78083	null
GO:0007417	central nervous system development	-1.44719	5.11152	0.318629	0.951908	0.550486	-1.56973	6.50641	null
GO:0031175	neuron projection development	-1.36785	5.37578	0.585526	0.84721	0.784734	null	null	7417
GO:0007601	visual perception	-1.65541	4.64396	0.108572	0.961581	0.417224	-1.77936	6.63587	null
GO:0008053	mitochondrial fusion	-5.88941	4.17254	0.0366679	0.882969	0.670172	-6.69231	-0.665708	null
GO:0008284	positive regulation of cell population proliferation	-2.05621	4.99328	0.242688	0.807864	0.597097	5.61936	-1.8127	null
GO:0042129	regulation of T cell proliferation	-1.54409	4.30384	0.0496128	0.868277	0.800111	null	null	8284
GO:0008360	regulation of cell shape	-4.94692	5.42001	0.648308	0.856871	0.548597	5.83704	1.46108	null
GO:0045765	regulation of angiogenesis	-1.64149	4.46006	0.0710905	0.876941	0.752829	null	null	8360
GO:0008380	RNA splicing	-14.2048	5.59692	0.974287	0.856293	0.67583	-3.97263	-4.47287	null
GO:0009060	aerobic respiration	-12.1319	5.64407	1.08601	0.930657	0.667748	1.6338	-8.08811	null
GO:0006120	mitochondrial electron transport, NADH to ubiquinone	-2.93745	4.39387	0.0610418	0.94064	0.835858	null	null	9060
GO:0006122	mitochondrial electron transport, ubiquinol to cytochrome c	-3.73049	4.34473	0.0545102	0.941091	0.706846	null	null	9060
GO:0022904	respiratory electron transport chain	-1.48448	5.41366	0.638893	0.932344	0.888531	null	null	9060
GO:0045333	cellular respiration	-3.02965	5.73554	1.34063	0.930145	0.93355	null	null	9060
GO:0009117	nucleotide metabolic process	-2.09559	6.2351	4.23521	0.880551	0.528406	-2.04144	-4.13796	null
GO:0006796	phosphate-containing compound metabolic process	-1.31442	6.66212	11.3213	0.932227	0.709813	null	null	9117
GO:0009615	response to virus	-2.22876	4.90997	0.200324	0.900958	0.67437	2.65687	5.92084	null
GO:0045087	innate immune response	-2.17628	5.02105	0.258711	0.855464	0.753424	null	null	9615
GO:0010575	positive regulation of vascular endothelial growth factor production	-2.76587	3.44731	0.00690127	0.810002	0.35747	5.45573	-3.10782	null
GO:0001819	positive regulation of cytokine production	-1.42343	4.70184	0.124053	0.775902	0.888441	null	null	10575
GO:0032675	regulation of interleukin-6 production	-1.81553	4.37436	0.0583601	0.856772	0.737702	null	null	10575
GO:0010718	positive regulation of epithelial to mesenchymal transition	-1.48199	3.36866	0.00575763	0.829672	0.55828	6.32288	-2.01301	null
GO:0010756	positive regulation of plasminogen activation	-2.18918	3.01536	0.00255101	0.820481	0.51481	5.12428	-3.81381	null
GO:0015031	protein transport	-9.52871	6.09867	3.09344	0.929873	0.015017	-6.16627	2.49743	null
GO:0006886	intracellular protein transport	-2.206	5.80794	1.58383	0.929399	0.848007	null	null	15031
GO:0016192	vesicle-mediated transport	-2.96655	6.02467	2.60879	0.959422	0.385669	-5.95283	2.91649	null
GO:0021680	cerebellar Purkinje cell layer development	-1.39883	3.2188	0.00407668	0.961058	0.492967	-1.84933	6.3907	null
GO:0030150	protein import into mitochondrial matrix	-4.73049	4.71213	0.127025	0.937488	0.637083	-6.37856	2.47374	null
GO:0006626	protein targeting to mitochondrion	-2.66479	5.04148	0.271173	0.934377	0.920108	null	null	30150
GO:0030335	positive regulation of cell migration	-3.86012	4.81478	0.160896	0.814677	0.438882	5.77249	-1.94308	null
GO:0090026	positive regulation of monocyte chemotaxis	-1.78678	3.30233	0.0049418	0.806571	0.771534	null	null	30335
GO:0030705	cytoskeleton-dependent intracellular transport	-2.29666	5.05834	0.28191	0.942875	0.570177	-6.02991	2.38712	null
GO:0030968	endoplasmic reticulum unfolded protein response	-2.1385	4.63995	0.107576	0.774289	0.608194	3.34425	3.37889	null
GO:0031334	positive regulation of protein-containing complex assembly	-2.00113	4.49178	0.0764784	0.79505	0.633633	5.78229	-1.74829	null
GO:0010976	positive regulation of neuron projection development	-1.90079	4.23106	0.0419573	0.804071	0.720819	null	null	31334
GO:0031398	positive regulation of protein ubiquitination	-1.47694	4.34508	0.0545546	0.79803	0.633251	5.06427	-3.2636	null
GO:0031647	regulation of protein stability	-4.04335	4.70155	0.123969	0.887226	0.557978	6.35267	2.55117	null
GO:0032091	negative regulation of protein binding	-3.45223	2.10037	0.000308093	0.888319	0.654496	2.80123	-7.63148	null
GO:0032088	negative regulation of NF-kappaB transcription factor activity	-3.14327	2.24055	0.0004264	0.8656	0.815069	null	null	32091
GO:0043388	positive regulation of DNA binding	-1.38397	2.04139	0.000268657	0.892815	0.887391	null	null	32091
GO:0051099	positive regulation of binding	-1.31442	2.38021	0.000589073	0.889241	0.915561	null	null	32091
GO:0032259	methylation	-2.96253	6.02783	2.62785	0.976788	0.0651511	-2.65736	2.2555	null
GO:0032308	positive regulation of prostaglandin secretion	-1.81553	2.49693	0.000771464	0.855779	0.316605	6.42808	-3.1525	null
GO:0032418	lysosome localization	-2.39816	3.99568	0.0244009	0.975648	0.220652	-5.2371	2.85384	null
GO:0032435	negative regulation of proteasomal ubiquitin-dependent protein catabolic process	-1.59455	3.87679	0.018557	0.838323	0.598743	3.68232	-4.55193	null
GO:0032436	positive regulation of proteasomal ubiquitin-dependent protein catabolic process	-1.47694	4.69993	0.123508	0.785324	0.897833	null	null	32435
GO:0045732	positive regulation of protein catabolic process	-1.34706	4.97912	0.2349	0.778858	0.781636	null	null	32435
GO:0032496	response to lipopolysaccharide	-2.82891	4.40147	0.0621188	0.886063	0.424845	3.08528	5.51724	null
GO:0032543	mitochondrial translation	-20.0615	4.95479	0.222105	0.875006	0.63647	-3.60094	-5.22921	null
GO:0032956	regulation of actin cytoskeleton organization	-2.29491	5.17291	0.367007	0.846853	0.199811	6.08175	0.285896	null
GO:0008064	regulation of actin polymerization or depolymerization	-1.31442	4.98455	0.23786	0.750744	0.992225	null	null	32956
GO:0030833	regulation of actin filament polymerization	-1.94095	4.97487	0.232612	0.749335	0.953789	null	null	32956
GO:0033044	regulation of chromosome organization	-2.10254	4.86816	0.18194	0.856244	0.77367	null	null	32956
GO:0032981	mitochondrial respiratory chain complex I assembly	-10.0545	4.8816	0.187658	0.842396	0.0107316	-6.46089	-0.92205	null
GO:0007007	inner mitochondrial membrane organization	-2.18918	4.62375	0.103635	0.869414	0.72312	null	null	32981
GO:0033617	mitochondrial cytochrome c oxidase assembly	-1.59565	4.52397	0.0823618	0.850891	0.847053	null	null	32981
GO:0034551	mitochondrial respiratory chain complex III assembly	-2.79872	4.20691	0.0396872	0.857859	0.803225	null	null	32981
GO:0042407	cristae formation	-1.54409	3.9918	0.024184	0.88101	0.853974	null	null	32981
GO:0051204	protein insertion into mitochondrial membrane	-1.55918	4.0769	0.0294191	0.835908	0.865127	null	null	32981
GO:0033615	mitochondrial proton-transporting ATP synthase complex assembly	-1.31442	4.04427	0.0272896	0.863292	0.656504	-6.57635	-1.00079	null
GO:0033619	membrane protein proteolysis	-1.62632	4.33856	0.0537412	0.925347	0.483766	-3.23828	-6.70608	null
GO:0034067	protein localization to Golgi apparatus	-2.66479	4.32531	0.0521268	0.945771	0.554594	-6.48813	2.35429	null
GO:0034097	response to cytokine	-1.97613	5.10335	0.312689	0.895185	0.625748	3.21108	5.23232	null
GO:0034314	Arp2/3 complex-mediated actin nucleation	-2.99097	4.35411	0.0557007	0.891456	0.3643	-6.29289	-0.485142	null
GO:0000226	microtubule cytoskeleton organization	-1.52402	5.58124	0.939741	0.86638	0.769187	null	null	34314
GO:0007015	actin filament organization	-1.99105	5.2949	0.486039	0.873155	0.74728	null	null	34314
GO:0030036	actin cytoskeleton organization	-1.53261	5.51123	0.79983	0.868139	0.937137	null	null	34314
GO:0034599	cellular response to oxidative stress	-1.66327	5.19175	0.383282	0.858644	0.642327	2.63567	5.07049	null
GO:0034614	cellular response to reactive oxygen species	-1.75779	4.74278	0.136315	0.866627	0.875086	null	null	34599
GO:0034644	cellular response to UV	-1.68474	4.03064	0.0264467	0.923553	0.287415	3.88958	5.74368	null
GO:0010212	response to ionizing radiation	-1.5177	4.22557	0.0414298	0.934525	0.712052	null	null	34644
GO:0034976	response to endoplasmic reticulum stress	-2.01312	5.01085	0.252707	0.891717	0.61423	2.15597	4.85022	null
GO:0035987	endodermal cell differentiation	-1.79397	3.42862	0.00661043	0.950125	0.412954	-1.42338	6.77725	null
GO:0042073	intraciliary transport	-1.42345	4.53006	0.0835251	0.85624	0.504519	-6.18535	0.569967	null
GO:0042088	T-helper 1 type immune response	-1.42623	2.91803	0.00203834	0.918679	0.453225	2.14777	6.49874	null
GO:0042744	hydrogen peroxide catabolic process	-1.33722	4.87558	0.185072	0.953954	0.0848702	0.519484	-8.36515	null
GO:0042776	proton motive force-driven mitochondrial ATP synthesis	-17.9393	4.03866	0.0269396	0.871504	0.230497	-1.75573	-5.01401	null
GO:0006183	GTP biosynthetic process	-2.52465	4.50576	0.0789801	0.886838	0.705354	null	null	42776
GO:0015986	proton motive force-driven ATP synthesis	-2.10254	5.13089	0.333161	0.873433	0.843429	null	null	42776
GO:0042832	defense response to protozoan	-1.79978	3.22583	0.00414323	0.902705	0.530953	1.93457	5.61922	null
GO:0043162	ubiquitin-dependent protein catabolic process via the multivesicular body sorting pathway	-1.48448	4.54118	0.0856916	0.91409	0.697113	-2.69229	-6.66183	null
GO:0043248	proteasome assembly	-1.62632	4.3049	0.0497335	0.883152	0.531324	-6.63292	-1.31032	null
GO:0043484	regulation of RNA splicing	-1.6206	4.97003	0.230034	0.864645	0.337724	3.30989	-3.06516	null
GO:0043523	regulation of neuron apoptotic process	-1.84911	4.18825	0.0380186	0.856362	0.104157	7.14571	0.962954	null
GO:0042981	regulation of apoptotic process	-5.25026	5.39241	0.608384	0.828991	0.77673	5.65425	-0.593836	43523
GO:0043065	positive regulation of apoptotic process	-2.63069	4.9079	0.199373	0.768747	0.890435	null	null	43523
GO:0043066	negative regulation of apoptotic process	-4.04239	5.06879	0.288774	0.81419	0.920562	null	null	43523
GO:0043524	negative regulation of neuron apoptotic process	-3.37675	4.02057	0.0258403	0.83964	0.628548	6.95828	0.493407	null
GO:0044571	[2Fe-2S] cluster assembly	-2.95889	3.94345	0.0216355	0.896057	0.411048	-6.86643	-1.3902	null
GO:0016226	iron-sulfur cluster assembly	-1.433	5.11266	0.31947	0.875218	0.807609	null	null	44571
GO:0045454	cell redox homeostasis	-5.8729	5.1367	0.337647	0.986013	0	-3.53015	5.79259	null
GO:0006879	intracellular iron ion homeostasis	-1.38071	5.23348	0.421936	0.985417	0.726532	null	null	45454
GO:0045542	positive regulation of cholesterol biosynthetic process	-1.71634	2.42813	0.000658086	0.853508	0.289557	5.57517	-4.17892	null
GO:0045787	positive regulation of cell cycle	-1.55447	4.7665	0.143968	0.818956	0.467691	5.82397	-2.07057	null
GO:0045893	positive regulation of DNA-templated transcription	-3.06098	5.80928	1.58872	0.75668	0.573888	5.11748	-2.40721	null
GO:0032968	positive regulation of transcription elongation by RNA polymerase II	-2.58221	4.35612	0.0559595	0.802956	0.700962	null	null	45893
GO:0045944	positive regulation of transcription by RNA polymerase II	-2.52669	5.63454	1.06246	0.761342	0.938497	null	null	45893
GO:0046928	regulation of neurotransmitter secretion	-1.48448	4.25278	0.044109	0.855299	0.605036	3.10698	-0.559882	null
GO:0048025	negative regulation of mRNA splicing, via spliceosome	-2.31368	3.6052	0.00992797	0.861708	0.563322	2.96441	-4.11103	null
GO:0048246	macrophage chemotaxis	-5.49214	3.44467	0.00685937	0.869465	0.257873	2.91753	5.66419	null
GO:0002548	monocyte chemotaxis	-2.21082	3.23045	0.00418759	0.872121	0.808489	null	null	48246
GO:0006935	chemotaxis	-3.64589	5.30661	0.499319	0.875615	0.707422	null	null	48246
GO:0030593	neutrophil chemotaxis	-2.91196	3.72795	0.0131716	0.864522	0.858509	null	null	48246
GO:0048245	eosinophil chemotaxis	-2.76642	3.7145	0.0127698	0.86475	0.92588	null	null	48246
GO:0048247	lymphocyte chemotaxis	-1.33722	3.07115	0.002901	0.874565	0.857186	null	null	48246
GO:0050729	positive regulation of inflammatory response	-1.66608	3.73838	0.013492	0.799455	0.657495	5.35816	-2.24738	null
GO:0050728	negative regulation of inflammatory response	-1.50974	4.24306	0.043133	0.820853	0.846022	null	null	50729
GO:0050768	negative regulation of neurogenesis	-2.6093	4.48938	0.076057	0.843442	0.676193	4.96375	0.474603	null
GO:0050821	protein stabilization	-7.92812	4.61443	0.101436	0.888675	0.123187	6.29675	2.71538	null
GO:0051301	cell division	-1.89196	5.80394	1.56932	0.989624	0.0136929	-4.64988	5.74564	null
GO:0051603	proteolysis involved in protein catabolic process	-6.0511	5.86917	1.82364	0.890589	0.46088	-2.86316	-6.19669	null
GO:0043161	proteasome-mediated ubiquitin-dependent protein catabolic process	-6.06248	5.45516	0.702961	0.898754	0.860817	null	null	51603
GO:0051726	regulation of cell cycle	-7.54516	5.56881	0.913226	0.879434	0.163773	5.58653	0.576782	null
GO:0051881	regulation of mitochondrial membrane potential	-1.54938	3.66361	0.0113575	0.902407	0.409719	6.49326	3.53143	null
GO:0060261	positive regulation of transcription initiation by RNA polymerase II	-2.71876	4.13691	0.0337793	0.808739	0.671805	5.07579	-2.98579	null
GO:0060382	regulation of DNA strand elongation	-1.46855	2.86153	0.0017894	0.882684	0.232746	3.59997	-6.20402	null
GO:0061844	antimicrobial humoral immune response mediated by antimicrobial peptide	-1.51538	3.72387	0.0130483	0.879578	0.570391	2.04781	5.66254	null
GO:0062196	regulation of lysosome size	-1.31442	1.23045	3.94358e-05	0.871562	0.302497	-3.35535	0.24759	null
GO:0070098	chemokine-mediated signaling pathway	-2.52997	4.32919	0.0525951	0.79228	0.528048	3.63107	3.46217	null
GO:0033209	tumor necrosis factor-mediated signaling pathway	-1.48199	4.15667	0.0353518	0.797123	0.775204	null	null	70098
GO:0071347	cellular response to interleukin-1	-2.42739	3.66172	0.0113082	0.894434	0.700482	null	null	70098
GO:0070131	positive regulation of mitochondrial translation	-2.10254	3.72436	0.0130631	0.806433	0.578593	5.12072	-3.44304	null
GO:0045727	positive regulation of translation	-1.75304	4.74077	0.135686	0.778347	0.84044	null	null	70131
GO:0070374	positive regulation of ERK1 and ERK2 cascade	-1.79049	4.3966	0.0614263	0.778713	0.314659	5.04077	-1.82122	null
GO:0006275	regulation of DNA replication	-1.31024	4.64518	0.108877	0.852801	0.846278	null	null	70374
GO:0006282	regulation of DNA repair	-3.04048	4.57787	0.093246	0.803575	0.828926	-4.17848	1.29653	70374
GO:0032872	regulation of stress-activated MAPK cascade	-1.62632	4.25568	0.0444048	0.827678	0.751754	null	null	70374
GO:0043123	positive regulation of canonical NF-kappaB signal transduction	-2.12807	4.7315	0.13282	0.769333	0.763251	-5.75643	-1.97724	70374
GO:1904263	positive regulation of TORC1 signaling	-1.95782	4.22469	0.041346	0.784831	0.704597	null	null	70374
GO:1905168	positive regulation of double-strand break repair via homologous recombination	-1.79978	3.35622	0.00559496	0.780537	0.790803	null	null	70374
GO:2000779	regulation of double-strand break repair	-2.09559	4.20358	0.0393841	0.812507	0.783008	null	null	70374
GO:0070431	nucleotide-binding oligomerization domain containing 2 signaling pathway	-1.81553	2.59329	0.000963713	0.745981	0.482883	3.68403	0.706852	null
GO:0071051	polyadenylation-dependent snoRNA 3'-end processing	-1.31442	4.33901	0.0537979	0.88354	0.578238	-4.36212	-4.281	null
GO:0071229	cellular response to acid chemical	-1.42623	4.21397	0.0403379	0.89806	0.403703	3.45943	5.22858	null
GO:0071346	cellular response to type II interferon	-2.38636	3.49024	0.00761851	0.853973	0.68424	2.49983	5.39975	null
GO:0071353	cellular response to interleukin-4	-1.48448	3.0216	0.00258798	0.902501	0.643451	3.78931	5.22103	null
GO:0071816	tail-anchored membrane protein insertion into ER membrane	-2.01561	3.67806	0.011742	0.868471	0.515969	-6.33148	0.695623	null
GO:0071902	positive regulation of protein serine/threonine kinase activity	-1.84911	2.4456	0.000685198	0.80534	0	4.86168	-4.30156	null
GO:0006469	negative regulation of protein kinase activity	-1.88431	2.54654	0.000865124	0.827346	0.896368	null	null	71902
GO:0043086	negative regulation of catalytic activity	-1.39883	2.95182	0.00220348	0.882616	0.912484	null	null	71902
GO:0072344	rescue of stalled ribosome	-2.68585	4.36849	0.0575763	0.812444	0.555301	-4.68744	-3.23026	null
GO:0072659	protein localization to plasma membrane	-1.43532	4.90077	0.196124	0.941849	0.630276	-6.26095	2.30884	null
GO:0075525	viral translational termination-reinitiation	-3.05355	2.32428	0.000517595	0.992515	0	-3.83925	4.64623	null
GO:0075522	IRES-dependent viral translational initiation	-1.92567	2.64345	0.00108202	0.992515	0.911083	null	null	75525
GO:0090314	positive regulation of protein targeting to membrane	-1.59455	3.64836	0.0109656	0.833345	0.491766	6.13029	-2.49604	null
GO:1903214	regulation of protein targeting to mitochondrion	-1.55918	3.02284	0.00259537	0.902345	0.832745	null	null	90314
GO:0090402	oncogene-induced cell senescence	-1.31442	2.20412	0.000391894	0.909481	0.365761	1.39131	4.28387	null
GO:0097250	mitochondrial respirasome assembly	-4.67366	3.81591	0.0161293	0.867684	0.633505	-6.69626	-0.973066	null
GO:0099509	regulation of presynaptic cytosolic calcium ion concentration	-1.78678	3.40432	0.00625058	0.987803	0.52744	-3.62117	5.93549	null
GO:0106035	protein maturation by [4Fe-4S] cluster transfer	-1.31442	4.16367	0.0359261	0.898412	0.633422	-4.47528	-5.5784	null
GO:0140236	translation at presynapse	-13.4647	1.93952	0.000211968	0.91329	0.363079	-2.70021	-5.61864	null
GO:0140242	translation at postsynapse	-13.3045	1.74819	0.000135561	0.915075	0.981447	null	null	140236
GO:1901224	positive regulation of non-canonical NF-kappaB signal transduction	-1.34075	3.54913	0.00872518	0.802559	0.639121	4.92286	-1.94979	null
GO:1901796	regulation of signal transduction by p53 class mediator	-1.71634	3.77859	0.0148008	0.852848	0.560345	2.53095	-0.258127	null
GO:1902042	negative regulation of extrinsic apoptotic signaling pathway via death domain receptors	-2.53598	3.79029	0.015205	0.802902	0.683826	3.73466	-0.456087	null
GO:0090201	negative regulation of release of cytochrome c from mitochondria	-1.78678	2.88081	0.00187074	0.799862	0.7228	3.087	0.793654	1902042
GO:1902236	negative regulation of endoplasmic reticulum stress-induced intrinsic apoptotic signaling pathway	-2.10254	3.0693	0.00288868	0.803248	0.739119	null	null	1902042
GO:2001234	negative regulation of apoptotic signaling pathway	-1.38439	4.51721	0.08109	0.784547	0.857035	null	null	1902042
GO:2001243	negative regulation of intrinsic apoptotic signaling pathway	-1.90667	4.04048	0.027053	0.791658	0.836342	null	null	1902042
GO:2001244	positive regulation of intrinsic apoptotic signaling pathway	-1.50586	3.76155	0.0142314	0.762803	0.907075	null	null	1902042
GO:1904507	positive regulation of telomere maintenance in response to DNA damage	-1.54409	2.70757	0.00125455	0.774025	0.545746	4.72424	-2.99708	null
GO:1904874	positive regulation of telomerase RNA localization to Cajal body	-1.72204	3.31869	0.00513159	0.848314	0.431477	6.37668	-2.81206	null
GO:1905907	negative regulation of amyloid fibril formation	-1.81553	2.64836	0.00109434	0.83958	0.475624	3.74512	-4.75834	null
GO:2000210	positive regulation of anoikis	-1.42623	3.57875	0.00934137	0.806526	0.591265	6.29955	-1.58516	null
GO:2000379	positive regulation of reactive oxygen species metabolic process	-1.42345	3.33304	0.00530412	0.835776	0.366138	5.59353	-3.45984	null
GO:2000825	positive regulation of androgen receptor activity	-1.9306	0.954243	1.97179e-05	0.846699	0.599848	2.92653	-5.42197	null
Cluster 2 (n=226)	Name	Value	LogSize	Frequency	Uniqueness	Dispensability	PC_0	PC_1
Transcript Names	negative regulation of transcription by RNA polymerase II	-1.59708	4.67744	0.164757	0.83067	0.561183	-5.28611	-2.27282
Col1a1-201	0.393571	0.208304	0.128654	0.0718982	0.439584	0.268786	5.21619	5.2495
Kmt2a-201	24.5283	28.5348	8.67175	9.38393	39.0254	38.0082	50.2806	42.442
Ankrd52-201	14.2325	14.2834	1.81965	2.60837	12.6436	12.6829	20.5246	19.6761
Zfp207-201	7.39262	9.01651	8.22744	7.99537	27.1958	34.5592	37.4462	26.9694
Ccn2-201	7.02909	5.98197	6.4969	5.68949	11.6008	11.0454	29.8737	25.8737
Smarcd2-201	3.46137	5.00439	2.07565	4.12853	10.72	5.88766	14.9043	10.9893
Doc2b-201	25.8764	24.4141	14.6766	15.4274	47.2679	43.805	50.3463	52.1175
Lgmn-201	65.9375	63.7545	26.7959	36.7223	68.5249	61.3437	165.808	149.501
Elovl2-201	15.5209	14.3302	9.00317	8.48271	25.9443	28.8723	37.8298	36.5859
Ly86-201	3.08713	3.16243	4.39068	4.28612	9.33849	7.1518	14.9772	23.3353
Hexb-201	14.5881	15.7295	21.5206	17.9719	30.9165	26.5035	47.6161	58.1712
Zswim8-201	15.9201	14.6841	2.3538	2.30273	22.2061	19.2134	28.3963	22.7387
Mapk8-201	5.51317	3.86606	0.294904	0.379057	5.93555	6.19743	9.48101	7.10067
Retreg1-201	6.52024	4.55144	0.989002	1.05014	7.82501	6.61046	10.6481	6.38069
Trem2-201	0.635586	0.915592	3.35843	5.21189	4.4923	4.43803	13.343	16.3327
C3-201	18.429	17.0915	3.98721	3.97634	14.7821	13.8192	43.7192	41.4769
Brd2-201	10.1066	7.40973	1.12088	2.60922	18.0255	16.6902	22.7786	14.9688
Tk1-201	0	0.0553425	0	0.266473	0.87683	0.651103	1.38372	0.981273
Fcamr-201	1.11583	1.32593	0.069111	0.366916	4.72031	3.55025	3.64727	4.47108
Gca-201	4.78923	4.89407	2.35133	2.30463	6.98406	6.75739	13.7196	11.9199
Hipk3-201	18.276	17.1863	3.99703	5.77131	30.534	33.6722	32.5804	31.606
Rbm39-201	30.8326	23.37	1.79217	0	54.2067	66.8001	61.4065	69.4331
Trp53inp1-201	4.43076	3.14113	1.96904	1.12033	8.55454	7.91155	11.957	9.50041
Abca1-201	5.5004	4.98956	1.4634	1.83638	11.8396	12.0876	24.0167	23.2873
Atg4c-201	7.31664	6.64528	0.606472	1.78431	9.00985	8.77698	9.00169	13.797
Slc2a1-201	30.1346	30.6794	10.8759	13.9416	35.5827	33.2326	56.8137	68.6158
Ski-201	3.93691	1.99882	0.734427	0.911084	9.36012	5.55218	7.65494	7.21149
Gbp9-201	1.20357	1.01868	0	0.0875874	2.37074	2.72866	6.84391	4.6328
Gpnmb-201	3.39827	3.26223	7.08464	7.40738	6.09687	4.54734	50.1465	57.5242
Tmcc1-201	1.79635	1.69861	0	0.25748	3.28446	3.74702	5.14022	5.50641
Adm-201	0.124374	0.0573332	0.173324	0.337404	0.791162	0.337262	4.50526	6.19184
Uros-201	1.96231	1.58301	0	0.338762	2.12666	5.32116	6.91971	3.88824
Phka2-201	0.219603	2.18852	0.718935	0	3.82369	5.26302	3.99461	5.72926
Tbc1d9-201	2.50117	1.85853	0.138729	0.0552394	3.13986	2.10558	5.40903	2.46874
Amotl2-201	11.2743	10.0721	3.21005	0.541811	12.4411	9.96512	14.0528	18.6592
BC034090-201	22.3783	24.1892	13.9697	9.30865	41.2129	35.3725	38.3082	35.8838
Car14-201	11.6838	11.0283	12.1471	16.5403	32.4602	29.5157	35.7548	38.0838
Abca3-201	9.48355	9.08792	0.818447	0.86904	8.71082	7.8253	14.4831	12.6752
Golga1-201	3.55062	5.28669	2.06169	1.65499	7.0435	5.84428	7.71696	9.24276
Dpyd-201	0.471455	0.549975	0	0.0664402	1.38729	0.730534	1.08782	1.14388
Patj-202	1.32486	2.18776	0.382935	0.0290433	3.47372	2.20985	2.92148	3.4652
Slc2a12-201	0.435621	0.439871	0.0674525	0.163708	1.61279	0.855012	3.666	2.2915
Lgals3bp-201	29.5861	26.8665	15.7684	13.5775	43.5096	38.5699	68.4953	66.1584
Cerk-201	26.326	21.4579	7.99871	4.64292	27.2977	23.4916	33.7175	33.1806
Apoc1-201	0.600276	0.276712	2.23075	2.17126	3.95988	3.90662	16.6925	11.8942
C1qa-201	9.80759	10.6513	19.652	18.8171	49.3853	43.4085	150.263	140.974
C1qc-201	7.07757	7.78383	12.283	18.1458	35.55	31.9154	112.59	95.2487
C1qb-201	9.29545	9.8884	27.5317	29.5863	45.1102	40.7179	144.026	126.293
AW549877-201	32.3042	31.3764	8.96255	11.2637	45.328	49.2714	59.0218	53.4396
Tgtp2-201	0.83056	1.02098	0.414396	0.819332	2.00027	1.95192	6.0273	7.54288
Fam160a2-201	3.16335	2.71971	0	0.631547	5.16965	4.99702	7.95059	6.79038
Fmod-201	0.831151	0.715195	0.296003	0.327966	1.87985	2.37402	7.00982	6.57384
Chd7-202	19.4396	19.6191	8.55266	9.01875	35.2522	32.7596	39.4636	42.3833
Tent5b-201	0.566942	0.888577	0	0.0745704	1.97685	1.25039	1.65953	1.92846
Ppp1r15b-201	10.0671	10.2003	1.63657	1.67677	9.31246	11.0117	12.9841	14.4211
Utp14b-201	3.25625	2.74878	1.11341	0.991928	4.64433	3.74122	5.23637	5.75711
Mob1a-202	11.9903	13.4839	1.45616	3.50787	11.4657	14.9075	17.0111	18.7116
Nphp4-201	2.85743	3.65166	0.674628	0	7.23421	3.9893	7.68095	5.67123
Crb1-201	2.79051	2.61322	0.680452	0.975396	6.11539	6.41901	6.84171	6.33472
Sarm1-201	6.00188	6.1385	0	0.710072	12.629	11.849	14.4312	12.3329
Adamts3-201	3.71335	4.60859	1.11254	0.747803	5.55976	8.35345	12.6986	11.2762
Tent5c-201	0.375492	0.317925	0.206463	0.408213	0.758275	0.756388	2.54032	2.60408
C1ql3-201	14.3043	14.0367	3.46888	3.48149	21.7388	20.4901	23.4308	24.1713
Radil-201	3.34078	2.69234	0.846479	0.599203	9.36794	8.78039	8.37283	10.9594
Egr1-201	0.318077	0.399888	0	0.399352	0.981012	0.627289	7.73415	5.98743
Usp2-202	10.7577	10.4217	1.07362	1.51308	16.0782	22.5623	24.3782	27.3527
Ms4a7-203	0	0.08961	0	0.671175	0.580115	0.562272	6.01024	6.48387
Tmem119-201	1.00242	1.26187	0.483561	0.266235	3.28821	3.09463	4.33789	3.51415
Stx3-202	9.85905	9.88365	3.47235	3.70217	14.9586	15.5486	16.4949	22.2934
C4b-201	10.4133	10.2005	1.33621	1.63282	27.3276	28.0719	43.2876	46.9825
Vegfa-202	22.7559	17.4928	3.58368	5.31247	20.2294	21.1508	46.2182	58.0187
Prdx6-202	14.4127	12.5199	9.01645	10.5205	19.1792	21.4659	42.1947	32.971
Myo9b-201	3.89357	3.10018	0.532961	0.951204	3.68078	4.80577	4.62895	6.60245
Prom1-202	12.3579	12.9707	5.20396	5.25689	26.2086	20.922	33.1829	31.947
Ppargc1b-202	5.34338	5.2424	4.33825	2.37901	11.2855	11.0787	9.87505	10.3066
Zbtb18-201	3.22576	2.15191	0.14619	0.215593	6.45883	6.28662	7.85898	5.14454
Cnnm2-201	2.06821	2.28553	0.51327	1.06205	6.23435	3.56474	6.54637	3.6209
Sun1-202	5.50192	5.60724	0.569662	0.49044	9.63594	9.47295	11.2056	8.25846
Gpc6-201	0.310934	0	0	0.0511219	1.61163	0.365367	1.45056	0.154026
Arhgef26-201	19.0189	17.3861	8.75286	8.31085	26.6357	28.7529	27.701	28.3968
Tmem26-201	0.47946	0.347316	0.246584	0.202705	1.06505	1.43016	1.89842	2.75678
Sgcb-201	15.0916	16.5133	12.7057	14.0204	25.6796	24.195	39.823	45.002
Ltbp3-201	3.18944	1.88868	0.386835	1.67585	6.29395	3.22465	10.1922	10.1892
Syne2-202	6.90575	5.37807	0.56932	1.1509	12.2218	6.87693	10.8725	12.8662
Nin-202	7.95156	7.1209	2.6105	2.7278	6.69364	10.5727	11.3517	12.0956
Zfp865-202	2.40372	1.46292	0.0291919	0.0929894	3.84945	2.19827	4.17336	3.34647
Col5a2-201	0.136999	0.114277	0.0242436	0.0257423	0.467244	0.198132	2.09102	1.51241
Jchain-201	3.66112	3.34677	3.11312	3.39738	7.25132	5.72111	64.8791	55.1455
Lrrc66-201	2.52724	2.42967	1.3058	1.65316	6.78836	7.08029	12.7283	12.3584
Hspa1a-201	18.3251	17.5395	22.9932	20.276	34.4154	31.9482	146.786	160.814
Stx16-202	10.1871	9.09306	3.75043	1.83118	17.8096	13.803	20.7688	12.8735
Ube2c-202	0.402253	0.0412064	0	0.132272	1.38996	0.581751	3.58143	0.97417
Col9a1-202	3.87128	3.59518	0.931971	1.40771	7.34981	5.1339	6.73087	8.91658
Cst7-201	0.175334	0.0404123	1.5475	0.518892	2.06542	1.66408	4.23415	4.60328
Tet3-202	17.3648	16.2178	5.98399	5.51714	20.6863	21.5007	26.2792	24.5826
Pgap3-202	12.7212	14.7757	6.3741	5.26997	18.6729	22.461	21.946	30.8355
Fcrls-201	0.304231	0.525912	0.406305	1.05042	3.69134	3.17617	7.88956	7.21502
H2bc6-202	0.435684	0.482015	0.760974	0	2.23359	2.5141	3.3477	3.02152
Ewsr1-204	10.5872	10.3478	1.12056	0.264407	17.4919	16.5713	22.2498	23.202
Ccdc157-201	6.26537	7.38135	0.656548	0.272052	5.77451	8.8524	9.44105	11.9621
Clcn3-203	27.03	24.8554	6.89115	9.41878	29.3039	29.4292	36.5657	34.811
Fam53c-202	18.4822	18.9028	10.3875	7.08256	29.6385	28.121	27.5332	30.3034
Mbtps1-202	0.468481	0.744366	0	0.226158	4.06738	1.25415	3.53406	1.22453
Marchf1-203	5.51053	7.12258	0.873339	0	8.56352	8.56721	8.90719	13.745
Papolb-201	0.570963	0.517	0.359951	0.191101	1.68148	2.28923	1.81306	1.25255
Madd-205	7.7372	7.89998	1.39063	1.15559	5.8809	7.49035	12.8744	15.1518
Calcrl-202	0	0.0601761	0.101066	0	1.08668	0.530977	2.05386	0.689763
Trrap-203	4.64097	4.74493	0.061136	0.368992	5.24508	3.50872	5.44027	7.19201
Fam222b-202	0.26215	0.161126	0	0.0517213	3.12929	1.1753	3.41473	1.67952
Cecr2-201	3.43156	3.68143	0	0.149475	6.94656	7.55059	7.19111	7.42647
Flcn-203	9.74553	9.94715	5.01189	6.54978	21.0465	12.9304	19.9733	16.0961
Ifit1-201	19.2341	19.3382	5.80533	6.62971	23.7848	22.5219	28.6508	25.0209
Ctdsp2-202	15.2979	16.3043	3.43435	3.13328	13.6979	13.8098	23.1546	22.4274
Agrn-203	13.6111	10.1455	1.57584	2.18403	13.8534	13.1045	44.7241	55.9562
Tnfrsf9-204	0.0432415	0	0.120521	0	0.407506	0.257966	1.40023	0.428406
Rgs9-203	16.8438	13.4241	0.765049	1.5016	25.6798	23.8998	29.0759	31.1626
Ubtf-204	0.411239	0.770514	0	0.36642	4.08802	1.59718	2.86864	1.34056
Mpdz-202	3.56336	4.00612	4.47506	2.57898	7.26742	10.8313	12.6909	8.01271
Pnisr-203	13.46	13.0095	0	0.379372	15.4167	17.6319	21.2692	21.8053
Atad5-202	0.499652	0	0	0.0938852	1.45185	0.277431	1.91308	1.69132
Samd7-201	38.9446	38.4651	23.0908	24.9115	49.2934	59.643	86.9916	94.2458
Ccne2-202	0.312111	1.08249	0.579934	0.278568	2.31103	2.16019	3.42599	2.41484
Zfp970-202	4.57266	2.84437	0.0511836	0.570649	6.93114	5.85619	10.4317	6.16771
Ncoa3-202	1.90687	1.71651	0.0348736	0.0518411	3.495	1.8729	3.0573	2.9751
Kif21a-205	4.51761	1.36239	4.34746	2.20745	7.08236	6.97619	9.3694	8.86083
Ubr5-201	11.953	9.84308	2.21579	2.71259	15.9977	11.6615	17.4942	14.8445
Acoxl-202	0.357189	0.531963	0.255267	0	1.26877	0.953682	4.94625	5.36261
Zscan26-202	14.7597	13.6533	0.257512	0.986303	14.3386	17.2335	27.0242	22.5571
Prag1-201	2.06153	1.86729	2.99891	1.98015	2.18989	2.04975	23.2742	21.1319
Zfp281-202	3.11652	2.33252	0.0487991	0	4.57049	7.91927	12.1559	9.62716
Mid1-205	2.95818	1.97528	0.656763	0.418417	4.63262	3.68052	8.33275	7.15449
Kdm5b-203	23.7617	23.6223	3.64964	1.22086	28.7963	32.373	39.1769	33.6985
Clpx-202	1.09242	3.4754	6.97576	6.64806	11.5999	8.47801	16.4839	11.5546
Ikbkg-203	0.557759	0.992577	0.361526	0	2.33477	2.23704	2.64831	3.22558
Arhgap21-201	0.299852	0.449907	0	0.133399	0.271498	2.00247	0.897076	1.21159
Sephs1-202	3.0945	4.23871	0.0684512	0	5.66584	4.41143	6.66417	5.43087
Steap4-201	12.7399	11.6572	3.84354	2.44597	14.4202	15.2451	20.0143	19.8285
Nr3c1-204	7.55511	10.9583	5.22306	4.50144	16.2869	13.7	13.7969	15.9582
Ctss-202	24.8474	27.4662	36.3011	28.8538	43.9766	45.1149	148.347	168.401
Ttc3-201	1.92347	1.25209	0	0.333495	2.82337	3.23066	2.74478	3.95565
Dmxl2-201	7.21553	4.51249	0.556111	2.83193	14.183	19.129	15.6172	15.8908
Tmem128-202	0.952504	0.329311	1.60393	0	2.97342	2.90575	6.0119	7.01857
Tpr-201	6.76033	5.8225	0.0107362	0.00569995	12.3334	8.68021	15.9577	10.7277
Cadm2-202	0.585491	0.392577	0.370876	1.864	12.1012	13.4086	7.66839	7.85722
Btc-201	13.9307	15.7945	7.93018	6.43389	22.4186	22.6736	25.8158	23.3004
Myo5b-203	5.53699	4.76319	0	1.04041	9.11308	6.95655	8.11946	11.049
Otx2-204	6.41953	8.53364	0.901547	0.540002	8.13666	11.3353	14.4756	16.3931
Ccp110-203	5.53622	5.46543	0.525902	0.760912	6.88802	6.88212	10.0237	7.49398
Cnga1-202	3.83757	2.3587	0.506546	0.310303	6.06704	6.23239	7.94149	5.71338
Ctsa-203	2.24869	0.787809	0	0.488025	8.73092	6.24408	12.0456	7.08455
Heg1-202	0.354649	0.305171	0.131795	0	2.01646	0.69242	1.40145	1.47572
Plekha2-204	5.99063	5.84524	0.382635	0.467847	13.9845	9.00226	13.0831	15.085
Ddr1-205	1.86695	0.860617	0	0.0460428	3.60678	1.72127	1.33206	4.76283
Fgf2-204	1.04564	1.70312	0.0647637	0	2.59491	3.02448	2.98424	3.07331
Eef2kmt-204	0	1.53411	0.325459	0	5.4472	4.65469	5.62379	2.03901
Svil-211	4.35214	4.17561	0.51151	0.795296	6.33745	5.2183	7.19468	7.0716
Cerkl-205	7.50955	8.2983	0.989612	0.210157	20.4027	12.3625	18.5616	15.2756
Ubap1l-201	57.971	57.7198	32.0355	30.6173	84.9136	89.7163	141.156	142.544
Car14-203	0.917517	0.267128	0.403778	0	3.1856	2.30469	3.86955	1.14822
Brwd3-205	2.12398	1.88962	0.400878	0.598124	2.32063	3.65546	2.90718	3.66316
Plekha1-211	16.2818	15.809	0.921336	1.06722	18.1986	17.1911	23.6714	24.8662
Nr3c1-208	1.82845	0.821796	0.063702	0.0450932	2.8216	4.11527	5.19325	2.06057
Rplp0-202	1.30781	0.803821	0.694297	0.307173	4.04954	2.83708	2.25588	5.18273
Cerkl-211	6.15173	4.87175	1.31891	0.544616	11.0001	8.46909	18.3534	15.0023
Impg2-204	38.3587	30.7234	0.100585	0.598095	39.4446	28.5363	52.3262	44.4174
Pde8b-206	1.41318	1.30289	0	0.0387245	2.70055	3.70437	2.88701	3.9669
Glcci1-203	1.74317	1.19	0.135988	0.105014	2.15689	2.67016	2.64377	2.70257
Parp4-201	5.66385	5.30913	1.67856	1.54869	5.60542	6.5985	9.53737	9.1243
Gfm2-208	3.73742	2.99133	1.27189	1.37752	5.74119	6.19218	8.91129	7.0122
Tmem33-206	1.43198	0.540089	0	0.642103	2.82167	4.94211	3.28663	6.96457
Gulp1-206	2.45603	2.00799	1.20547	0.350472	6.39047	8.05897	7.30786	4.05543
2610021A01Rik-201	7.24289	7.10551	2.19621	2.82179	7.51738	9.74118	14.1709	12.5656
Glod4-202	0.0680628	0	0.758806	0	2.69396	3.46981	7.09758	7.61979
Agtpbp1-206	43.0203	42.2755	3.86608	4.15429	45.5546	38.3067	75.8564	81.4761
Egr1-202	5.5662	4.89551	11.2022	9.718	11.0546	10.5926	71.7095	76.9645
Slc6a2-202	0.489254	0.550569	1.41042	1.16402	3.34276	3.24652	26.876	28.5984
Ddr1-212	20.6984	17.369	10.3622	5.95982	27.4005	23.0326	40.9017	36.4205
Fyco1-202	34.8198	33.6044	13.2436	13.6132	46.6184	44.8682	53.042	54.7487
Gba-202	1.8064	0.863548	0	0.219998	3.80401	2.58829	3.03549	2.85019
Myo9b-203	1.06613	0.890091	0	0.0525861	1.88664	1.63182	2.81517	0.886076
Znrf1-204	5.90656	3.90009	1.74101	0.764415	5.66318	8.05338	7.35147	8.67194
Abca7-203	3.83497	5.64263	1.31869	1.62501	3.77972	8.26993	7.85455	7.98586
Hspa1b-201	17.1924	16.8029	16.3021	13.2485	29.3815	30.2383	152.684	154.778
Jmjd1c-206	11.2857	7.63236	2.89176	2.48613	12.8261	13.2432	22.8584	16.3687
1600012H06Rik-203	4.39274	5.19147	0	0.668908	6.00117	10.3288	11.7795	9.17137
Syncrip-208	11.3509	12.8179	6.1575	4.69693	14.8969	19.1842	23.7348	20.8561
Pan3-209	3.87661	3.95517	0.333344	0.346256	5.2778	3.47725	5.3769	5.81896
Agrn-206	6.67961	6.79433	0.431194	0.643463	6.18843	5.53083	18.0996	12.5643
Plekha7-203	4.44873	4.27176	1.12296	0.645869	5.39483	4.79811	7.12225	8.1497
Efcab12-203	0	0.217284	0	0.232493	2.16977	0.747239	3.10441	1.09563
Nxf1-209	18.4663	18.8783	6.2982	4.34584	17.4126	19.9835	26.7843	31.7171
Plekha6-204	2.1953	2.56157	0.00796696	0.0422972	2.37593	3.89732	3.72757	4.28192
Srcap-210	1.39283	1.03119	0.15685	0	2.50586	3.29621	2.247	4.41155
Nav1-208	3.82154	3.39972	0	0.045585	5.14734	4.77666	6.07668	8.37339
Birc2-204	8.03155	8.3856	0.192872	0.409589	7.36102	12.413	20.6801	14.3716
Slamf7-203	0.0434917	0.0701701	0.0606091	0.128711	0.215178	0.129729	0.859322	1.0449
Map4k4-213	10.3709	7.55802	2.47822	1.54255	11.8106	7.91924	16.2935	12.0746
Qrich1-213	0.259839	0.55897	0	0.170884	1.22435	2.53656	2.66206	1.63039
Lrrc2-203	19.5333	17.2908	5.24528	2.36865	30.0278	21.2576	52.2856	53.6204
Prom1-216	2.8771	1.84626	0.471009	1.2128	6.16328	4.89416	6.97018	6.29103
Tent4a-202	0.955387	0.184553	0.0507202	0.269278	2.10082	1.19419	1.45821	2.29871
Arhgap29-207	1.5526	1.6965	0.630404	0.57861	3.1431	2.35769	5.54202	4.62602
Slc5a6-203	2.25598	1.64203	0	0.0585654	5.76265	2.76898	5.79988	3.17615
Ppp4r2-203	7.54351	5.70698	0.597768	0	7.6735	11.3348	16.2442	10.9686
Gpnmb-203	1.86753	1.70537	0.627915	0.912367	2.95	1.92919	13.7054	8.98674
Frmpd2-203	15.9744	13.9294	2.94655	2.66883	29.1669	29.5705	33.0411	35.1411
Rp1-202	1.35775	1.376	1.30956	1.11446	6.29999	5.32874	14.2667	13.7391
Cdcp3-203	5.48688	4.90534	1.58685	1.80921	17.4402	18.3681	26.7406	27.5195
Slc27a1-207	11.0187	8.48017	0.970744	3.46707	8.48918	15.0941	27.4571	20.3117
Cherp-207	10.396	11.6283	1.18941	0.748404	15.1817	14.8893	17.319	17.3109
Neo1-202	3.8478	3.28252	0.0889993	0.346503	6.76329	5.55037	5.70458	7.9327
Ubap1l-202	1.39029	0.891672	0	0.11926	2.56344	2.2948	5.50722	4.6113
Zfp445-206	42.34	40.4711	15.0649	14.7974	51.227	54.6661	63.1483	61.1466
Arhgap5-202	7.65429	7.91122	1.73907	3.93081	13.3438	12.6446	18.4315	13.4958
Txnrd1-206	0.171362	0	1.02345	0.748629	2.52617	2.6022	2.37813	3.89265
Ggps1-210	0.298068	0.366405	0	0.294039	2.0131	2.20926	5.5076	3.83896
Slc4a7-215	15.3997	14.9295	3.68684	4.07834	24.37	27.0342	31.1164	27.6737
Amer2-203	5.19548	3.66732	1.35756	0.944967	13.0667	8.03043	16.5743	16.5518
App-202	24.4081	21.111	6.89817	3.5803	24.5425	20.7051	30.7763	37.5766
Lrguk-204	1.10577	0.973816	0.203163	0.240143	1.80029	1.67379	2.05166	2.56711
Hnrnpc-210	10.1102	7.46632	3.53224	4.87745	14.846	15.3676	17.4608	15.5399
Smug1-202	19.9065	14.6987	1.92389	2.17461	34.97	27.5818	36.2229	46.2606
D16Ertd472e-206	6.12287	5.92463	1.08789	2.18501	8.36275	8.6383	12.6677	13.5369
Mlst8-208	1.23325	0.578835	0	0.143778	2.09198	1.60521	2.71975	1.73276
Bin1-206	2.28811	0.833392	1.04976	0.529462	9.42385	6.80211	9.58137	10.6908
Casz1-207	4.80221	4.17319	0.27751	0.566662	8.94288	6.08111	12.0307	12.1332

## Sheet: down-regulated (cluster 3) REVI
Fig 2j. down-regulated (cluster 3) REVIGO
TermID	Name	Value	LogSize	Frequency	Uniqueness	Dispensability	PC_0	PC_1	Representative
GO:0000082	G1/S transition of mitotic cell cycle	-1.91132	4.3423	0.054207	0.981413	0.614899	6.49147	1.62711	null
GO:0000122	negative regulation of transcription by RNA polymerase II	-13.9136	5.35022	0.552067	0.799491	0.623919	-6.16445	-0.178829	null
GO:0010629	negative regulation of gene expression	-2.56029	5.65819	1.12193	0.79658	0.732978	null	null	122
GO:0045892	negative regulation of DNA-templated transcription	-9.5544	5.79174	1.52583	0.785559	0.877615	null	null	122
GO:0000281	mitotic cytokinesis	-3.37986	4.79761	0.15466	0.98016	0.671485	6.55191	1.57046	null
GO:0000380	alternative mRNA splicing, via spliceosome	-1.4371	4.02608	0.0261706	0.959299	0.626233	2.94038	-0.178261	null
GO:0000381	regulation of alternative mRNA splicing, via spliceosome	-6.90309	4.57769	0.0932066	0.852004	0.377946	-7.04552	0.629653	null
GO:0033120	positive regulation of RNA splicing	-1.36104	4.17834	0.0371609	0.796517	0.814845	null	null	381
GO:0048024	regulation of mRNA splicing, via spliceosome	-2.05029	4.82194	0.16357	0.846593	0.913774	null	null	381
GO:0048025	negative regulation of mRNA splicing, via spliceosome	-1.5472	3.6052	0.00992797	0.832826	0.790975	null	null	381
GO:0000724	double-strand break repair via homologous recombination	-1.39973	5.24534	0.433617	0.913445	0.65978	-2.84911	-4.83266	null
GO:0001558	regulation of cell growth	-4.9393	4.79421	0.153452	0.830482	0.568191	-4.01142	-0.929056	null
GO:0030516	regulation of axon extension	-1.58701	4.34465	0.0545003	0.753013	0.871995	null	null	1558
GO:0040014	regulation of multicellular organism growth	-2.1987	3.64375	0.0108498	0.854384	0.781822	null	null	1558
GO:0001578	microtubule bundle formation	-2.61134	4.78323	0.149622	0.898663	0.697044	3.54881	-4.553	null
GO:0001701	in utero embryonic development	-7.83565	4.12094	0.0325592	0.827732	0.580554	1.74677	5.90434	null
GO:0001756	somitogenesis	-1.64764	3.72746	0.0131568	0.821293	0.802424	null	null	1701
GO:0001825	blastocyst formation	-1.33764	3.19424	0.00385239	0.840423	0.81263	null	null	1701
GO:0001843	neural tube closure	-5.19314	3.76989	0.0145075	0.812887	0.807073	null	null	1701
GO:0001892	embryonic placenta development	-4.8041	3.44264	0.00682733	0.828372	0.772552	null	null	1701
GO:0007369	gastrulation	-1.36893	4.20159	0.0392042	0.822569	0.774331	null	null	1701
GO:0009792	embryo development ending in birth or egg hatching	-1.9639	4.67167	0.115727	0.817528	0.836932	null	null	1701
GO:0021532	neural tube patterning	-2.30792	3.21165	0.00401013	0.828354	0.87204	null	null	1701
GO:0021915	neural tube development	-2.93499	4.01662	0.0256062	0.813613	0.835205	null	null	1701
GO:0048568	embryonic organ development	-4.67985	4.72994	0.132344	0.802982	0.76452	null	null	1701
GO:0060674	placenta blood vessel development	-1.50528	2.97497	0.00232425	0.843951	0.892734	null	null	1701
GO:0001822	kidney development	-2.95457	4.50262	0.0784108	0.819616	0.647328	2.04356	5.80089	null
GO:0001837	epithelial to mesenchymal transition	-1.52816	3.64875	0.0109755	0.842896	0.55494	2.743	5.67675	null
GO:0002053	positive regulation of mesenchymal cell proliferation	-1.63248	2.94596	0.0021739	0.843886	0.563552	-5.85577	4.33527	null
GO:0002155	regulation of thyroid hormone mediated signaling pathway	-1.69339	2.93952	0.00214186	0.874705	0.450239	-2.63954	1.58572	null
GO:0003151	outflow tract morphogenesis	-1.54381	3.43981	0.00678296	0.8294	0.661231	2.06887	6.09239	null
GO:0003222	ventricular trabecula myocardium morphogenesis	-2.14312	2.74741	0.00137533	0.833333	0.693526	2.30912	5.97023	null
GO:0003281	ventricular septum development	-1.36893	3.37858	0.00589073	0.837718	0.834494	null	null	3222
GO:0005975	carbohydrate metabolic process	-1.71392	6.33578	5.34006	0.983291	0.114265	5.32814	1.77723	null
GO:0005977	glycogen metabolic process	-1.87223	4.82251	0.163784	0.971428	0.156679	4.68564	0.780074	null
GO:0006307	DNA dealkylation involved in DNA repair	-1.77518	4.43864	0.0676694	0.910365	0.545485	0.536286	-2.64709	null
GO:0006325	chromatin organization	-27.5421	5.73483	1.33843	0.903793	0	3.3526	-3.71142	null
GO:0006338	chromatin remodeling	-19.1278	5.67712	1.17191	0.904425	0.940452	null	null	6325
GO:0034728	nucleosome organization	-2.30792	4.71992	0.129325	0.918769	0.7514	null	null	6325
GO:0065003	protein-containing complex assembly	-2.90385	5.96869	2.29331	0.897587	0.774199	null	null	6325
GO:0006337	nucleosome disassembly	-1.9639	3.18041	0.00373162	0.931614	0.567794	4.57644	-4.43918	null
GO:0006334	nucleosome assembly	-1.50046	4.62573	0.104111	0.911833	0.778501	null	null	6337
GO:0051123	RNA polymerase II preinitiation complex assembly	-1.49086	4.48386	0.0750957	0.88378	0.817023	null	null	6337
GO:0006357	regulation of transcription by RNA polymerase II	-23.8894	6.23039	4.18945	0.817737	0.65754	-5.79221	0.483295	null
GO:0006366	transcription by RNA polymerase II	-6.767	5.35662	0.560255	0.95144	0.176392	3.31052	-0.248033	null
GO:0006376	mRNA splice site recognition	-4.80134	4.35864	0.0562848	0.888226	0.666631	3.23062	-2.49219	null
GO:0006397	mRNA processing	-4.95861	5.70244	1.24226	0.946542	0.481294	3.48399	-0.261465	null
GO:0006417	regulation of translation	-7.77728	5.75196	1.39231	0.808693	0.541566	-6.11357	0.393266	null
GO:0001932	regulation of protein phosphorylation	-2.52432	4.87395	0.18438	0.829266	0.965468	null	null	6417
GO:0001933	negative regulation of protein phosphorylation	-1.59783	4.02751	0.0262569	0.813406	0.849881	null	null	6417
GO:0001934	positive regulation of protein phosphorylation	-3.9431	4.76634	0.143914	0.763841	0.8143	null	null	6417
GO:0010506	regulation of autophagy	-2.8932	4.94789	0.218603	0.837797	0.765976	null	null	6417
GO:0017148	negative regulation of translation	-3.86328	4.94628	0.217792	0.791945	0.803609	null	null	6417
GO:0031398	positive regulation of protein ubiquitination	-2.28394	4.34508	0.0545546	0.786126	0.874131	null	null	6417
GO:0032435	negative regulation of proteasomal ubiquitin-dependent protein catabolic process	-2.81578	3.87679	0.018557	0.813902	0.781636	null	null	6417
GO:0032436	positive regulation of proteasomal ubiquitin-dependent protein catabolic process	-1.81952	4.69993	0.123508	0.767456	0.897833	null	null	6417
GO:0033137	negative regulation of peptidyl-serine phosphorylation	-1.49071	3.35564	0.00558757	0.827862	0.902026	null	null	6417
GO:0033138	positive regulation of peptidyl-serine phosphorylation	-1.60888	3.90374	0.019745	0.789377	0.861297	null	null	6417
GO:0043488	regulation of mRNA stability	-2.54782	5.03678	0.268252	0.799063	0.847825	null	null	6417
GO:0045732	positive regulation of protein catabolic process	-4.88941	4.97912	0.2349	0.759112	0.737589	null	null	6417
GO:0045862	positive regulation of proteolysis	-2.25022	4.95146	0.220407	0.770255	0.842819	null	null	6417
GO:0045947	negative regulation of translational initiation	-2.05029	3.9599	0.022471	0.819139	0.828346	null	null	6417
GO:0061157	mRNA destabilization	-2.17441	4.88313	0.188321	0.739902	0.959095	null	null	6417
GO:1901800	positive regulation of proteasomal protein catabolic process	-1.58701	4.91075	0.200687	0.760358	0.957508	null	null	6417
GO:2000058	regulation of ubiquitin-dependent protein catabolic process	-1.39852	4.80547	0.157485	0.828149	0.912972	null	null	6417
GO:0006468	protein phosphorylation	-20.8697	5.61472	1.01505	0.936052	0.0118361	6.10811	-0.753509	null
GO:0000209	protein polyubiquitination	-6.75203	5.25246	0.440792	0.947143	0.851921	null	null	6468
GO:0016567	protein ubiquitination	-13.684	5.7113	1.26786	0.94294	0.703474	null	null	6468
GO:0006470	protein dephosphorylation	-5.83565	2.63548	0.0010623	0.958051	0.392812	6.70183	-0.557802	null
GO:0006482	protein demethylation	-2.00776	1.11394	2.95769e-05	0.971706	0.321127	6.79538	-2.11138	null
GO:0006508	proteolysis	-1.65679	6.3294	5.26226	0.955955	0.447954	5.48067	-0.730844	null
GO:0006509	membrane protein ectodomain proteolysis	-1.33764	4.06722	0.0287709	0.968282	0.444738	6.32067	-2.04871	null
GO:0006511	ubiquitin-dependent protein catabolic process	-12.6556	5.70097	1.23807	0.948451	0.365881	5.65145	-0.55327	null
GO:0030163	protein catabolic process	-3.64397	5.8996	1.95602	0.949671	0.775586	null	null	6511
GO:0031146	SCF-dependent proteasomal ubiquitin-dependent protein catabolic process	-1.60622	4.6994	0.123355	0.956369	0.77339	null	null	6511
GO:0043161	proteasome-mediated ubiquitin-dependent protein catabolic process	-10.0088	5.45516	0.702961	0.950169	0.917346	null	null	6511
GO:0006513	protein monoubiquitination	-1.88117	4.29953	0.0491223	0.954574	0.567595	6.30295	-1.3352	null
GO:0006606	protein import into nucleus	-8.27409	5.00606	0.249937	0.893389	0.682627	-0.0415746	-6.90604	null
GO:0006611	protein export from nucleus	-4.27084	4.2721	0.0461153	0.907267	0.750649	null	null	6606
GO:0006913	nucleocytoplasmic transport	-6.23732	5.36658	0.573259	0.895678	0.920228	null	null	6606
GO:0051168	nuclear export	-2.47017	5.16725	0.362255	0.899415	0.951904	null	null	6606
GO:0006869	lipid transport	-5.4698	5.58396	0.945649	0.927049	0.676796	-0.510547	-7.1157	null
GO:0006884	cell volume homeostasis	-2.10238	4.12254	0.03268	0.809253	0.50237	1.00426	-1.4456	null
GO:0006887	exocytosis	-2.0642	5.14363	0.34308	0.920426	0.662133	0.866934	-7.07939	null
GO:0006888	endoplasmic reticulum to Golgi vesicle-mediated transport	-4.76447	5.22758	0.416243	0.888676	0.674284	0.362223	-6.90385	null
GO:0006890	retrograde vesicle-mediated transport, Golgi to endoplasmic reticulum	-2.36948	4.75334	0.139669	0.925183	0.785683	null	null	6888
GO:0006891	intra-Golgi vesicle-mediated transport	-2.17441	4.76621	0.143872	0.925023	0.78762	null	null	6888
GO:0006893	Golgi to plasma membrane transport	-1.96853	4.65464	0.111276	0.899473	0.771145	null	null	6888
GO:0032456	endocytic recycling	-1.47879	4.67682	0.117107	0.894894	0.893925	null	null	6888
GO:0006897	endocytosis	-6.9914	5.41441	0.639997	0.918349	0.322117	0.788279	-7.04599	null
GO:0006914	autophagy	-5.12263	5.25301	0.441346	0.966041	0.427223	6.99853	2.06842	null
GO:0000045	autophagosome assembly	-2.749	4.84518	0.172561	0.887511	0.916105	null	null	6914
GO:0000423	mitophagy	-1.96853	3.90558	0.0198288	0.911731	0.774008	null	null	6914
GO:0061709	reticulophagy	-1.88324	4.32261	0.0518039	0.906132	0.831235	null	null	6914
GO:1905037	autophagosome organization	-1.531	4.85052	0.174696	0.897706	0.917062	null	null	6914
GO:0006915	apoptotic process	-4.48812	5.20733	0.397284	0.97912	0.010708	6.17109	3.84468	null
GO:0008625	extrinsic apoptotic signaling pathway via death domain receptors	-1.40885	3.71659	0.0128314	0.851229	0.737895	null	null	6915
GO:0051402	neuron apoptotic process	-1.41731	3.96218	0.0225893	0.981891	0.767869	null	null	6915
GO:0006974	DNA damage response	-11.6696	6.12098	3.25653	0.931301	0.0152727	-4.92006	-5.69163	null
GO:0006281	DNA repair	-9.31785	6.06996	2.89553	0.898185	0.839607	null	null	6974
GO:0006979	response to oxidative stress	-2.85165	5.52161	0.819181	0.951483	0.604194	-5.01558	-5.85878	null
GO:0006986	response to unfolded protein	-2.1995	4.83379	0.168095	0.943814	0.555499	-4.66459	-5.98101	null
GO:0007005	mitochondrion organization	-1.45059	5.52608	0.82766	0.909989	0.575616	3.85492	-4.16605	null
GO:0007010	cytoskeleton organization	-10.7545	5.90523	1.98151	0.903134	0.445652	3.73801	-4.09787	null
GO:0007020	microtubule nucleation	-2.50409	4.40907	0.0632157	0.890995	0.677782	3.39728	-4.29031	null
GO:0007030	Golgi organization	-9.5784	4.99855	0.245651	0.912862	0.505206	3.98626	-4.36252	null
GO:0007009	plasma membrane organization	-1.49071	4.70194	0.12408	0.924573	0.790444	null	null	7030
GO:0007029	endoplasmic reticulum organization	-2.48641	4.69777	0.122894	0.917036	0.789847	null	null	7030
GO:0007032	endosome organization	-3.66555	4.45688	0.0705729	0.916696	0.75682	null	null	7030
GO:0007040	lysosome organization	-4.20551	4.47166	0.0730155	0.921627	0.450202	4.10082	-4.53243	null
GO:0007049	cell cycle	-9.07469	6.05652	2.80731	0.991941	0.0149511	-3.10203	7.60074	null
GO:0007059	chromosome segregation	-3.55129	5.47099	0.72906	0.978828	0.011412	6.41409	1.58312	null
GO:0007155	cell adhesion	-2.82907	5.65322	1.10916	0.992617	0.0119552	-1.71232	7.84083	null
GO:0007163	establishment or maintenance of cell polarity	-1.64708	5.01636	0.255936	0.993476	0.0102501	-0.881988	7.9278	null
GO:0007179	transforming growth factor beta receptor signaling pathway	-3.59517	4.26349	0.0452107	0.835109	0.674013	-5.03499	-3.93595	null
GO:0007178	transmembrane receptor protein serine/threonine kinase signaling pathway	-1.73671	4.6977	0.122875	0.839673	0.72577	null	null	7179
GO:0071363	cellular response to growth factor stimulus	-1.95345	4.92473	0.20725	0.943978	0.887042	null	null	7179
GO:0071364	cellular response to epidermal growth factor stimulus	-1.49086	3.50542	0.00788963	0.95424	0.719133	null	null	7179
GO:0071560	cellular response to transforming growth factor beta stimulus	-1.40179	4.29607	0.0487328	0.94839	0.992006	null	null	7179
GO:1990090	cellular response to nerve growth factor stimulus	-2.31378	3.76193	0.0142437	0.952664	0.74479	null	null	7179
GO:0007224	smoothened signaling pathway	-1.54743	4.24591	0.0434164	0.851975	0.564316	-5.10165	-3.87305	null
GO:0007265	Ras protein signal transduction	-5.98716	4.6566	0.111778	0.841546	0.331252	-5.26597	-3.42433	null
GO:0000165	MAPK cascade	-1.49867	4.76195	0.142467	0.839322	0.791367	null	null	7265
GO:0007264	small GTPase-mediated signal transduction	-3.54975	5.19435	0.385584	0.82789	0.775828	null	null	7265
GO:0007266	Rho protein signal transduction	-1.9496	4.46193	0.0713986	0.846061	0.788649	null	null	7265
GO:0007283	spermatogenesis	-3.57025	4.81255	0.160073	0.841158	0.566257	1.64328	5.76889	null
GO:0022414	reproductive process	-2.05029	5.62846	1.04767	0.993725	0.808623	null	null	7283
GO:0007399	nervous system development	-8.90658	5.72789	1.31723	0.795873	0.462811	1.94827	5.75525	null
GO:0000902	cell morphogenesis	-1.85958	5.41128	0.635408	0.823484	0.758403	null	null	7399
GO:0001525	angiogenesis	-1.6354	4.67655	0.117033	0.806212	0.964617	null	null	7399
GO:0001568	blood vessel development	-2.20976	4.80647	0.157847	0.814755	0.887122	null	null	7399
GO:0001570	vasculogenesis	-1.95345	3.88958	0.0191116	0.821539	0.759349	null	null	7399
GO:0003007	heart morphogenesis	-5.42597	4.5037	0.0786055	0.803985	0.840425	null	null	7399
GO:0007097	nuclear migration	-1.80768	4.32679	0.0523043	0.909673	0.830294	null	null	7399
GO:0007275	multicellular organism development	-4.34872	6.00982	2.52112	0.802835	0.800661	null	null	7399
GO:0007409	axonogenesis	-5.34294	5.17579	0.369452	0.728422	0.929083	null	null	7399
GO:0007411	axon guidance	-1.99812	5.05789	0.281619	0.733425	0.958229	null	null	7399
GO:0007417	central nervous system development	-3.011	5.11152	0.318629	0.809315	0.73738	null	null	7399
GO:0007420	brain development	-6.69037	4.91528	0.202789	0.795694	0.715942	null	null	7399
GO:0007507	heart development	-8.83863	4.96068	0.225139	0.800224	0.712816	null	null	7399
GO:0009790	embryo development	-1.81728	5.16609	0.361289	0.817441	0.720932	null	null	7399
GO:0009887	animal organ morphogenesis	-2.11987	5.14698	0.345736	0.814887	0.748412	null	null	7399
GO:0021510	spinal cord development	-2.26051	3.92309	0.0206447	0.834959	0.780402	null	null	7399
GO:0021549	cerebellum development	-2.42858	3.60173	0.0098491	0.829558	0.798865	null	null	7399
GO:0021766	hippocampus development	-1.47458	3.42602	0.006571	0.831147	0.922158	null	null	7399
GO:0021987	cerebral cortex development	-5.16241	3.85181	0.0175194	0.821826	0.829847	null	null	7399
GO:0022027	interkinetic nuclear migration	-4.31695	3.00903	0.00251403	0.764928	0.733902	null	null	7399
GO:0022038	corpus callosum development	-1.60683	2.92942	0.00209256	0.840962	0.837473	null	null	7399
GO:0030154	cell differentiation	-4.8962	5.96609	2.27959	0.811467	0.823068	null	null	7399
GO:0030182	neuron differentiation	-1.86012	5.52052	0.817135	0.784562	0.964697	null	null	7399
GO:0030900	forebrain development	-3.1945	4.38167	0.0593509	0.810917	0.904133	null	null	7399
GO:0031175	neuron projection development	-5.68613	5.37578	0.585526	0.725289	0.784759	null	null	7399
GO:0035082	axoneme assembly	-1.49322	4.69863	0.123138	0.880026	0.880158	null	null	7399
GO:0048666	neuron development	-3.21968	5.42683	0.658561	0.786257	0.938248	null	null	7399
GO:0048699	generation of neurons	-2.77271	5.54167	0.857897	0.784371	0.943418	null	null	7399
GO:0048812	neuron projection morphogenesis	-2.10353	5.25386	0.442211	0.725103	0.978349	null	null	7399
GO:0048854	brain morphogenesis	-1.38614	3.62315	0.010347	0.821419	0.801427	null	null	7399
GO:0048856	anatomical structure development	-2.1995	6.16368	3.59294	0.820125	0.870151	null	null	7399
GO:0060271	cilium assembly	-4.44733	5.24578	0.434058	0.890225	0.842585	null	null	7399
GO:0060323	head morphogenesis	-2.90272	3.18977	0.00381295	0.861221	0.96138	null	null	7399
GO:0060325	face morphogenesis	-5.55752	3.10449	0.00313268	0.862626	0.743645	null	null	7399
GO:0007492	endoderm development	-1.87223	3.81935	0.0162574	0.863761	0.522409	2.87335	5.68268	null
GO:0007601	visual perception	-7.29671	4.64396	0.108572	0.878071	0.545204	0.975542	6.57153	null
GO:0008152	metabolic process	-3.21325	7.36864	57.5979	1	0	-2.64303	7.74847	null
GO:0008283	cell population proliferation	-2.56699	4.61849	0.102388	0.993915	0.00941145	-2.11832	7.78464	null
GO:0008285	negative regulation of cell population proliferation	-3.24185	4.71101	0.1267	0.839635	0.632144	-6.37794	-1.16829	null
GO:0050680	negative regulation of epithelial cell proliferation	-2.70661	3.87035	0.0182834	0.855996	0.713794	null	null	8285
GO:0060770	negative regulation of epithelial cell proliferation involved in prostate gland development	-1.39852	2.42325	0.000650691	0.837982	0.717691	null	null	8285
GO:1905564	positive regulation of vascular endothelial cell proliferation	-1.80768	3.11261	0.00319184	0.839664	0.777892	null	null	8285
GO:0008286	insulin receptor signaling pathway	-6.38091	4.21738	0.0406559	0.829067	0.301425	-5.00167	-4.13394	null
GO:0007173	epidermal growth factor receptor signaling pathway	-1.72141	4.17064	0.0365077	0.851246	0.709052	null	null	8286
GO:0032869	cellular response to insulin stimulus	-1.88046	4.58636	0.0950872	0.929591	0.904291	null	null	8286
GO:0036503	ERAD pathway	-2.97242	4.5749	0.0926101	0.895246	0.700895	null	null	8286
GO:0070059	intrinsic apoptotic signaling pathway in response to endoplasmic reticulum stress	-2.36948	3.79295	0.0152986	0.845115	0.756588	null	null	8286
GO:0008333	endosome to lysosome transport	-2.38805	4.52008	0.0816273	0.903249	0.583965	0.482707	-6.98182	null
GO:0006622	protein targeting to lysosome	-2.25022	3.98583	0.0238538	0.912543	0.863132	null	null	8333
GO:0008360	regulation of cell shape	-2.82027	5.42001	0.648308	0.815928	0.562933	-3.5774	1.42383	null
GO:0022604	regulation of cell morphogenesis	-1.84662	5.43331	0.668462	0.833491	0.920759	null	null	8360
GO:0045597	positive regulation of cell differentiation	-1.87391	4.90505	0.198069	0.768652	0.733657	null	null	8360
GO:1903706	regulation of hemopoiesis	-1.77518	4.42558	0.0656656	0.830662	0.800811	null	null	8360
GO:0008380	RNA splicing	-3.69465	5.59692	0.974287	0.949902	0.659516	3.52379	-0.190192	null
GO:0008589	regulation of smoothened signaling pathway	-1.38614	3.84236	0.0171423	0.859926	0.514195	-3.95155	0.572114	null
GO:0009267	cellular response to starvation	-4.95468	5.05405	0.279139	0.933378	0.628552	-4.72523	-5.66636	null
GO:0009410	response to xenobiotic stimulus	-2.94671	4.82804	0.165884	0.953787	0.405091	-4.59434	-6.11966	null
GO:0009615	response to virus	-1.70383	4.90997	0.200324	0.957386	0.510344	-4.21871	-5.91967	null
GO:0009791	post-embryonic development	-5.85387	4.85262	0.175544	0.826225	0.672185	1.85849	5.71175	null
GO:0009952	anterior/posterior pattern specification	-3.90309	4.62566	0.104093	0.827873	0.640813	1.94419	5.61069	null
GO:0007368	determination of left/right symmetry	-2.0694	4.40878	0.0631738	0.833182	0.869378	null	null	9952
GO:0009953	dorsal/ventral pattern formation	-1.88117	4.05411	0.0279156	0.841194	0.822205	null	null	9952
GO:0010457	centriole-centriole cohesion	-2.74311	3.32222	0.00517349	0.91047	0.517231	4.1992	-4.31992	null
GO:0007098	centrosome cycle	-2.36948	4.53918	0.0852973	0.893853	0.800233	null	null	10457
GO:0007099	centriole replication	-1.49071	4.17612	0.0369711	0.890966	0.905361	null	null	10457
GO:0032053	ciliary basal body organization	-1.531	3.3294	0.00525976	0.904891	0.801015	null	null	10457
GO:0010467	gene expression	-2.19213	6.71077	12.6633	0.949377	0.421636	4.3515	-0.238215	null
GO:0010468	regulation of gene expression	-7.86012	6.75199	13.9239	0.802118	0	-5.58253	0.454584	null
GO:0006355	regulation of DNA-templated transcription	-7.4437	6.65155	11.0489	0.800795	0.810293	null	null	10468
GO:0010501	RNA secondary structure unwinding	-4.31695	2.97035	0.0022996	0.970231	0.290413	2.1322	-0.0652168	null
GO:0010507	negative regulation of autophagy	-6.10237	4.22663	0.0415309	0.817773	0.33332	-6.79163	-0.587817	null
GO:0010508	positive regulation of autophagy	-2.88775	4.66346	0.113558	0.776829	0.839189	null	null	10507
GO:0016239	positive regulation of macroautophagy	-2.46143	4.10237	0.0311962	0.793022	0.770822	null	null	10507
GO:0016242	negative regulation of macroautophagy	-1.67651	3.8275	0.0165655	0.826767	0.888386	null	null	10507
GO:0010586	miRNA metabolic process	-4.31695	4.07394	0.0292195	0.964644	0.345827	2.69335	0.0910123	null
GO:0010632	regulation of epithelial cell migration	-2.49657	4.27342	0.0462558	0.848888	0.685895	-3.22373	3.57833	null
GO:0030334	regulation of cell migration	-1.46008	5.06963	0.289333	0.86359	0.881854	null	null	10632
GO:0030335	positive regulation of cell migration	-1.99122	4.81478	0.160896	0.794948	0.826089	null	null	10632
GO:0030336	negative regulation of cell migration	-1.97786	4.27596	0.0465269	0.840534	0.826431	null	null	10632
GO:2001222	regulation of neuron migration	-1.4371	3.71433	0.0127649	0.886526	0.700324	null	null	10632
GO:0010717	regulation of epithelial to mesenchymal transition	-1.43025	3.66642	0.0114315	0.862691	0.585406	-2.62735	3.14788	null
GO:0010793	regulation of mRNA export from nucleus	-3.52724	2.53403	0.000840476	0.88393	0.150733	-3.90826	6.62094	null
GO:0010821	regulation of mitochondrion organization	-2.33017	4.40228	0.0622347	0.841177	0.643799	-3.7047	-1.21809	null
GO:0010874	regulation of cholesterol efflux	-2.30792	3.30471	0.00496892	0.88049	0.459545	-3.87242	6.41119	null
GO:0010875	positive regulation of cholesterol efflux	-2.3917	2.94645	0.00217637	0.832639	0.88566	null	null	10874
GO:0010976	positive regulation of neuron projection development	-7.13312	4.23106	0.0419573	0.776955	0.211201	-4.97086	2.61037	null
GO:0010606	positive regulation of cytoplasmic mRNA processing body assembly	-1.531	3.07298	0.00291332	0.806606	0.852618	null	null	10976
GO:0010977	negative regulation of neuron projection development	-1.97063	4.49708	0.0774175	0.797998	0.812677	null	null	10976
GO:0045724	positive regulation of cilium assembly	-3.4908	3.72607	0.0131149	0.785336	0.796483	null	null	10976
GO:0045773	positive regulation of axon extension	-4.33819	3.79796	0.0154761	0.697278	0.804451	null	null	10976
GO:0048814	regulation of dendrite morphogenesis	-2.17441	3.95761	0.0223527	0.820261	0.901431	null	null	10976
GO:0050772	positive regulation of axonogenesis	-1.87223	4.25122	0.0439512	0.740517	0.86311	null	null	10976
GO:0050775	positive regulation of dendrite morphogenesis	-2.61134	3.49568	0.00771464	0.762408	0.771977	null	null	10976
GO:0051491	positive regulation of filopodium assembly	-1.40885	3.68538	0.0119417	0.789785	0.860336	null	null	10976
GO:0061003	positive regulation of dendritic spine morphogenesis	-1.84662	3.33143	0.0052844	0.754928	0.977016	null	null	10976
GO:1903861	positive regulation of dendrite extension	-1.96853	2.85309	0.00175489	0.797906	0.809939	null	null	10976
GO:0015031	protein transport	-22.0458	6.09867	3.09344	0.889719	0.0135294	0.00282211	-7.00775	null
GO:0006886	intracellular protein transport	-7.21042	5.80794	1.58383	0.885599	0.848007	null	null	15031
GO:0008104	protein localization	-6.68613	6.22229	4.11211	0.88793	0.917264	null	null	15031
GO:0033365	protein localization to organelle	-2.68954	5.79231	1.52786	0.897869	0.799251	null	null	15031
GO:0045184	establishment of protein localization	-1.45466	6.15376	3.51183	0.889308	0.935055	null	null	15031
GO:0046907	intracellular transport	-2.1987	6.08074	2.96835	0.888988	0.762124	null	null	15031
GO:0016055	Wnt signaling pathway	-4.15058	4.87109	0.18317	0.833314	0.561689	-5.00389	-3.26162	null
GO:0016188	synaptic vesicle maturation	-2.00776	3.68015	0.0117987	0.818834	0.316338	2.64831	2.37892	null
GO:0016192	vesicle-mediated transport	-6.81531	6.02467	2.60879	0.938326	0.385669	0.432025	-7.3666	null
GO:0016197	endosomal transport	-5.8729	5.33515	0.533237	0.890117	0.690523	0.339083	-6.97075	null
GO:0016310	phosphorylation	-26.2596	6.32718	5.23538	0.968154	0.512431	7.01035	0.402307	null
GO:0016311	dephosphorylation	-2.32215	5.35969	0.564228	0.973789	0.39556	7.156	0.441593	null
GO:0016358	dendrite development	-2.1995	4.21514	0.0404464	0.769247	0.630317	2.4025	3.31138	null
GO:0016441	post-transcriptional gene silencing	-2.30792	4.30651	0.0499184	0.827654	0.676444	-6.67181	-0.655951	null
GO:0016477	cell migration	-4.13253	5.29926	0.490939	0.990691	0.0109434	-1.25634	7.92672	null
GO:0001764	neuron migration	-1.97786	4.23862	0.0426942	0.82097	0.720567	null	null	16477
GO:0016485	protein processing	-2.46836	5.31022	0.503485	0.946559	0.576197	5.05836	-0.654495	null
GO:0016579	protein deubiquitination	-7.66354	2.81491	0.00160701	0.961222	0.403216	6.62728	-1.60048	null
GO:0018105	peptidyl-serine phosphorylation	-12.1232	2.35025	0.000549637	0.95719	0.377314	6.76962	-0.894706	null
GO:0036289	peptidyl-serine autophosphorylation	-2.30792	1.23045	3.94358e-05	0.960399	0.815651	null	null	18105
GO:0018107	peptidyl-threonine phosphorylation	-6.23732	2.02119	0.000256333	0.960291	0.360834	6.84446	-1.03448	null
GO:0018393	internal peptidyl-lysine acetylation	-4.16241	1.5682	8.87306e-05	0.966921	0.340171	6.87933	-1.59457	null
GO:0006473	protein acetylation	-2.24329	2.21748	0.000404217	0.965944	0.878284	null	null	18393
GO:0019725	cellular homeostasis	-2.24329	5.81868	1.62351	0.973555	0.678157	5.31657	4.70852	null
GO:0006879	intracellular iron ion homeostasis	-1.31988	5.23348	0.421936	0.974235	0.789394	null	null	19725
GO:0055080	monoatomic cation homeostasis	-2.1887	5.68683	1.1984	0.972919	0.885832	null	null	19725
GO:0021794	thalamus development	-2.24329	2.71181	0.00126688	0.845319	0.476208	2.23476	6.1875	null
GO:0030030	cell projection organization	-5.28483	5.73153	1.3283	0.919419	0.42501	3.61133	-3.87521	null
GO:0030032	lamellipodium assembly	-1.45025	3.89504	0.0193531	0.920052	0.668881	3.68145	-3.45279	null
GO:0030036	actin cytoskeleton organization	-6.31426	5.51123	0.79983	0.897686	0.573366	3.77505	-4.28323	null
GO:0000226	microtubule cytoskeleton organization	-6.0942	5.58124	0.939741	0.886066	0.809535	null	null	30036
GO:0007015	actin filament organization	-1.54546	5.2949	0.486039	0.900565	0.937137	null	null	30036
GO:0007018	microtubule-based movement	-1.45635	5.40077	0.620217	0.958612	0.855486	null	null	30036
GO:0031032	actomyosin structure organization	-3.83268	4.76592	0.143776	0.909984	0.836772	null	null	30036
GO:0051017	actin filament bundle assembly	-1.64708	4.51267	0.080247	0.906321	0.79596	null	null	30036
GO:0030071	regulation of mitotic metaphase/anaphase transition	-3.64782	4.5948	0.096953	0.827127	0.603658	-3.99509	-1.2926	null
GO:0051493	regulation of cytoskeleton organization	-1.60683	5.31738	0.511855	0.81767	0.754869	null	null	30071
GO:0051984	positive regulation of chromosome segregation	-1.58701	3.2824	0.00471998	0.835592	0.780898	null	null	30071
GO:1904357	negative regulation of telomere maintenance via telomere lengthening	-1.39852	3.48982	0.00761112	0.798739	0.868822	null	null	30071
GO:1904358	positive regulation of telomere maintenance via telomere lengthening	-1.69339	3.14051	0.00340381	0.783013	0.731163	null	null	30071
GO:2000045	regulation of G1/S transition of mitotic cell cycle	-3.15802	4.20847	0.0398302	0.885111	0.791641	null	null	30071
GO:0030097	hemopoiesis	-1.93887	4.86461	0.180458	0.834902	0.602362	2.54345	5.28464	null
GO:0030324	lung development	-2.64451	4.01237	0.0253572	0.825896	0.589374	1.94532	6.0008	null
GO:0030501	positive regulation of bone mineralization	-2.25979	3.31197	0.00505272	0.810008	0.571743	-4.88084	4.13128	null
GO:0045778	positive regulation of ossification	-1.49071	3.46598	0.00720444	0.824102	0.86739	null	null	30501
GO:0030512	negative regulation of transforming growth factor beta receptor signaling pathway	-1.90767	3.72632	0.0131223	0.830966	0.547672	-5.99513	-0.721014	null
GO:0030520	intracellular estrogen receptor signaling pathway	-2.05029	3.31681	0.00510941	0.851328	0.586842	-5.0984	-4.89522	null
GO:0042921	glucocorticoid receptor signaling pathway	-1.69339	2.84634	0.00172778	0.859451	0.798251	null	null	30520
GO:0050847	progesterone receptor signaling pathway	-1.77518	3.01995	0.00257812	0.856559	0.813875	null	null	30520
GO:0071383	cellular response to steroid hormone stimulus	-1.58701	4.48828	0.0758647	0.930412	0.833722	null	null	30520
GO:0030522	intracellular receptor signaling pathway	-1.39852	4.76999	0.145129	0.84534	0.339936	-5.1405	-3.25675	null
GO:0030644	intracellular chloride ion homeostasis	-1.43025	2.48144	0.000744352	0.982308	0.367089	5.37272	4.90172	null
GO:0030705	cytoskeleton-dependent intracellular transport	-5.39254	5.05834	0.28191	0.906875	0.570177	0.163663	-6.89147	null
GO:0031023	microtubule organizing center organization	-2.74311	4.66194	0.113161	0.900604	0.682671	3.57413	-4.61874	null
GO:0031047	regulatory ncRNA-mediated gene silencing	-6.14327	5.02856	0.263227	0.812868	0.637579	-6.30312	-0.416036	null
GO:0031054	pre-miRNA processing	-3.48678	4.24983	0.0438108	0.796821	0.64942	-2.85496	-0.747082	null
GO:0035196	miRNA processing	-2.80793	4.60491	0.0992354	0.786228	0.888252	null	null	31054
GO:0031116	positive regulation of microtubule polymerization	-4.4908	3.78583	0.0150497	0.787594	0.650134	-4.91514	2.93541	null
GO:0007026	negative regulation of microtubule depolymerization	-3.47625	3.78951	0.0151779	0.817412	0.820561	null	null	31116
GO:0030835	negative regulation of actin filament depolymerization	-1.39852	4.56205	0.0899113	0.731749	0.881958	null	null	31116
GO:0031334	positive regulation of protein-containing complex assembly	-1.4195	4.49178	0.0764784	0.772515	0.779819	null	null	31116
GO:0032956	regulation of actin cytoskeleton organization	-2.18507	5.17291	0.367007	0.819791	0.854105	null	null	31116
GO:0070507	regulation of microtubule cytoskeleton organization	-3.56067	4.70668	0.125443	0.831189	0.809959	null	null	31116
GO:0031122	cytoplasmic microtubule organization	-4.011	4.67193	0.115796	0.899422	0.663285	3.63272	-4.62718	null
GO:0031623	receptor internalization	-1.4195	4.19615	0.0387161	0.932406	0.650017	1.08737	-7.13879	null
GO:0031647	regulation of protein stability	-4.47756	4.70155	0.123969	0.875338	0.481797	-1.67575	0.973232	null
GO:0031929	TOR signaling	-2.25022	4.37466	0.0583996	0.851415	0.428737	-5.40019	-3.7044	null
GO:0032008	positive regulation of TOR signaling	-3.56067	4.42628	0.0657716	0.777872	0.697399	-5.23656	2.24767	null
GO:0032007	negative regulation of TOR signaling	-3.30103	4.44665	0.0689289	0.807787	0.889065	null	null	32008
GO:1904262	negative regulation of TORC1 signaling	-3.09528	4.26214	0.0450702	0.812392	0.863937	null	null	32008
GO:1904263	positive regulation of TORC1 signaling	-3.05208	4.22469	0.041346	0.783634	0.909737	null	null	32008
GO:0032092	positive regulation of protein binding	-4.88941	1.91908	0.000202109	0.907024	0.662606	-2.44615	7.27	null
GO:0043388	positive regulation of DNA binding	-1.96853	2.04139	0.000268657	0.905874	0.928486	null	null	32092
GO:0032259	methylation	-1.45727	6.02783	2.62785	0.99075	0.0568522	-1.315	7.49269	null
GO:0032438	melanosome organization	-1.66989	3.75251	0.0139381	0.929204	0.590231	4.13141	-4.76763	null
GO:0032465	regulation of cytokinesis	-1.45025	4.42496	0.0655719	0.881965	0.693568	-6.40191	-2.55515	null
GO:0032483	regulation of Rab protein signal transduction	-3.08249	3.88412	0.0188725	0.854513	0.684099	-4.22085	0.476892	null
GO:0032012	regulation of ARF protein signal transduction	-2.50409	4.35463	0.0557672	0.84498	0.744172	null	null	32483
GO:0032880	regulation of protein localization	-3.34582	4.99185	0.24189	0.84303	0.657196	-6.69818	1.19729	null
GO:0050714	positive regulation of protein secretion	-1.68404	4.12294	0.0327096	0.794901	0.907116	null	null	32880
GO:0090316	positive regulation of intracellular protein transport	-2.77271	4.03019	0.0264195	0.798078	0.816061	null	null	32880
GO:1900181	negative regulation of protein localization to nucleus	-1.5472	3.12024	0.00324853	0.844861	0.893894	null	null	32880
GO:1900182	positive regulation of protein localization to nucleus	-1.8242	3.78746	0.0151064	0.808006	0.785285	null	null	32880
GO:1903078	positive regulation of protein localization to plasma membrane	-1.75976	3.69854	0.0123089	0.810373	0.774583	null	null	32880
GO:1903566	positive regulation of protein localization to cilium	-1.531	3.40892	0.00631713	0.817484	0.74166	null	null	32880
GO:1904778	positive regulation of protein localization to cell cortex	-1.69339	2.37658	0.000584143	0.836996	0.82443	null	null	32880
GO:2000010	positive regulation of protein localization to cell surface	-1.5472	3.16346	0.00358866	0.822692	0.715867	null	null	32880
GO:0032886	regulation of microtubule-based process	-4.62342	4.88004	0.186985	0.883029	0.249441	-7.52208	-0.0718392	null
GO:0032922	circadian regulation of gene expression	-7.14813	4.39468	0.0611551	0.867689	0.360951	-7.35023	0.418404	null
GO:0007623	circadian rhythm	-3.33068	4.61039	0.100497	0.996908	0.903513	null	null	32922
GO:0032968	positive regulation of transcription elongation by RNA polymerase II	-3.78781	4.35612	0.0559595	0.795355	0.677548	-6.00655	2.3852	null
GO:0032786	positive regulation of DNA-templated transcription, elongation	-2.74311	4.51392	0.0804787	0.791498	0.863804	null	null	32968
GO:0033148	positive regulation of intracellular estrogen receptor signaling pathway	-1.67651	2.96095	0.00225031	0.818149	0.451572	-5.39644	3.22294	null
GO:2000323	negative regulation of glucocorticoid receptor signaling pathway	-1.531	2.35025	0.000549637	0.854706	0.802765	null	null	33148
GO:0033344	cholesterol efflux	-1.68271	3.95415	0.0221753	0.944858	0.698031	-0.929644	-7.21576	null
GO:0034063	stress granule assembly	-2.03385	4.02902	0.0263481	0.920131	0.541609	3.93497	-3.9545	null
GO:0034067	protein localization to Golgi apparatus	-1.80768	4.32531	0.0521268	0.918863	0.554594	-0.297169	-6.90009	null
GO:0034088	maintenance of mitotic sister chromatid cohesion	-1.90148	3.62128	0.0103026	0.926778	0.542498	4.54033	-3.72869	null
GO:0034315	regulation of Arp2/3 complex-mediated actin nucleation	-1.43025	4.14079	0.0340824	0.844615	0.670393	-3.38771	-1.37572	null
GO:0034394	protein localization to cell surface	-2.13921	3.67979	0.0117889	0.92892	0.488754	-0.41691	-7.23885	null
GO:0034453	microtubule anchoring	-1.77518	3.88457	0.0188922	0.911477	0.573557	3.68741	-4.81787	null
GO:0034504	protein localization to nucleus	-2.543	5.05339	0.278715	0.908368	0.693492	-0.156961	-6.94002	null
GO:0034976	response to endoplasmic reticulum stress	-3.28819	5.01085	0.252707	0.944541	0.621904	-5.05247	-5.77481	null
GO:0035019	somatic stem cell population maintenance	-3.02045	3.33806	0.00536574	0.870215	0.326203	1.42255	5.87283	null
GO:0019827	stem cell population maintenance	-1.68404	3.84572	0.0172754	0.861595	0.934604	null	null	35019
GO:0097150	neuronal stem cell population maintenance	-1.4371	2.98677	0.00238833	0.875583	0.84611	null	null	35019
GO:0035108	limb morphogenesis	-3.04431	3.82086	0.0163141	0.840511	0.549813	1.7896	5.60638	null
GO:0030326	embryonic limb morphogenesis	-2.52056	3.68088	0.0118184	0.831976	0.947625	null	null	35108
GO:0042733	embryonic digit morphogenesis	-2.29811	3.37566	0.00585129	0.83824	0.957629	null	null	35108
GO:0035162	embryonic hemopoiesis	-2.41464	3.56419	0.00903327	0.819978	0.686085	2.13669	5.72902	null
GO:0030316	osteoclast differentiation	-1.4195	3.84621	0.0172951	0.85576	0.701663	null	null	35162
GO:0035176	social behavior	-4.6073	3.20737	0.0039707	0.897055	0.321018	0.738092	6.55468	null
GO:0007612	learning	-4.2815	3.69443	0.0121931	0.888301	0.700138	null	null	35176
GO:0008344	adult locomotory behavior	-2.6556	3.68949	0.012055	0.890711	0.743249	null	null	35176
GO:0008542	visual learning	-3.54668	3.18554	0.00377598	0.862608	0.844244	null	null	35176
GO:0035264	multicellular organism growth	-8.91721	3.55919	0.00892975	0.869136	0.335365	1.48547	6.10015	null
GO:0035278	miRNA-mediated gene silencing by inhibition of translation	-2.77271	3.18611	0.00378091	0.833343	0.661339	-7.32752	-0.971122	null
GO:0035194	regulatory ncRNA-mediated post-transcriptional gene silencing	-2.47017	4.21651	0.0405746	0.826983	0.844645	null	null	35278
GO:0035329	hippo signaling	-1.9639	4.1564	0.0353296	0.855985	0.414123	-5.46031	-3.9365	null
GO:0035357	peroxisome proliferator activated receptor signaling pathway	-1.88481	2.88536	0.00189046	0.876325	0.628754	-5.54903	-5.02818	null
GO:0035556	intracellular signal transduction	-9.61618	6.22507	4.13847	0.799959	0.512258	-5.02285	-2.13244	null
GO:0007165	signal transduction	-1.94894	6.55057	8.75663	0.786403	0.775461	null	null	35556
GO:0035845	photoreceptor cell outer segment organization	-2.35186	3.09899	0.00309325	0.803426	0.5051	2.35996	3.60503	null
GO:0035865	cellular response to potassium ion	-1.67651	2.4624	0.00071231	0.956003	0.357357	-4.47031	-6.36826	null
GO:0051592	response to calcium ion	-1.44745	4.45956	0.0710092	0.954121	0.777239	null	null	35865
GO:0071277	cellular response to calcium ion	-1.59783	4.38954	0.0604354	0.943482	0.711161	null	null	35865
GO:0036211	protein modification process	-2.56816	6.18602	3.78261	0.946218	0.675153	5.76284	-0.968533	null
GO:0038083	peptidyl-tyrosine autophosphorylation	-2.14312	1.50515	7.64069e-05	0.960917	0.337447	6.91602	-0.879961	null
GO:0042147	retrograde transport, endosome to Golgi	-5.42597	4.89032	0.191463	0.89503	0.627985	0.450188	-6.8555	null
GO:0006895	Golgi to endosome transport	-1.58701	4.24667	0.0434928	0.902395	0.858755	null	null	42147
GO:0045022	early endosome to late endosome transport	-2.17441	3.96633	0.0228062	0.911005	0.711009	null	null	42147
GO:0042593	glucose homeostasis	-3.47625	4.55042	0.0875352	0.974977	0.477484	5.33372	4.79616	null
GO:0001678	intracellular glucose homeostasis	-1.38614	4.32081	0.0515895	0.975281	0.961696	null	null	42593
GO:0071333	cellular response to glucose stimulus	-3.66354	3.98412	0.0237601	0.921984	0.913235	null	null	42593
GO:0042632	cholesterol homeostasis	-1.93755	4.44179	0.0681624	0.978022	0.564774	5.39155	4.73377	null
GO:0042634	regulation of hair cycle	-2.49657	3.06558	0.00286403	0.884553	0.439438	-3.00281	5.77277	null
GO:0042692	muscle cell differentiation	-2.25022	4.74349	0.136537	0.836138	0.586985	2.6487	5.45012	null
GO:0007517	muscle organ development	-1.57256	4.47481	0.0735478	0.834018	0.89334	null	null	42692
GO:0007519	skeletal muscle tissue development	-1.45635	4.18061	0.0373556	0.834421	0.85157	null	null	42692
GO:0007520	myoblast fusion	-1.33764	3.77041	0.0145247	0.845975	0.799448	null	null	42692
GO:0051146	striated muscle cell differentiation	-1.66989	4.62887	0.104865	0.838768	0.91689	null	null	42692
GO:0042752	regulation of circadian rhythm	-7.92082	4.51614	0.0808903	0.895319	0.211275	-3.45494	-2.67688	null
GO:0042753	positive regulation of circadian rhythm	-3.48678	3.29026	0.00480624	0.848012	0.327336	-5.63221	4.60755	null
GO:0043153	entrainment of circadian clock by photoperiod	-2.17441	4.18279	0.0375429	0.868462	0.797969	null	null	42753
GO:0071482	cellular response to light stimulus	-2.14312	4.56793	0.0911362	0.948843	0.798052	null	null	42753
GO:0042789	mRNA transcription by RNA polymerase II	-3.93554	3.2052	0.00395098	0.961186	0.54473	2.552	-0.315388	null
GO:0043066	negative regulation of apoptotic process	-5.383	5.06879	0.288774	0.832055	0.424241	-6.12404	-1.12653	null
GO:0042981	regulation of apoptotic process	-1.64581	5.39241	0.608384	0.866241	0.920562	null	null	43066
GO:0043065	positive regulation of apoptotic process	-4.9431	4.9079	0.199373	0.799772	0.840624	null	null	43066
GO:0043524	negative regulation of neuron apoptotic process	-2.43942	4.02057	0.0258403	0.855737	0.822772	null	null	43066
GO:0043113	receptor clustering	-1.64708	4.40035	0.0619586	0.916147	0.687681	-0.25701	-7.13975	null
GO:0043243	positive regulation of protein-containing complex disassembly	-1.531	4.03121	0.0264812	0.78763	0.673077	-4.96101	2.77345	null
GO:0043408	regulation of MAPK cascade	-4.51428	5.13261	0.334487	0.827284	0.645096	-4.85368	0.45197	null
GO:0051056	regulation of small GTPase mediated signal transduction	-2.70007	5.0054	0.249555	0.830668	0.776927	null	null	43408
GO:0043473	pigmentation	-1.73278	4.40965	0.0632995	1	0	6.84672	2.66961	null
GO:0043484	regulation of RNA splicing	-6.29843	4.97003	0.230034	0.85495	0.420381	-6.65121	0.480647	null
GO:0043491	phosphatidylinositol 3-kinase/protein kinase B signal transduction	-2.84646	3.70586	0.0125184	0.861715	0.607334	-5.54565	-4.33591	null
GO:0043536	positive regulation of blood vessel endothelial cell migration	-1.73278	3.62242	0.0103297	0.808213	0.694465	-5.12918	3.91017	null
GO:0010634	positive regulation of epithelial cell migration	-1.33042	4.12001	0.0324902	0.795985	0.891951	null	null	43536
GO:0090050	positive regulation of cell migration involved in sprouting angiogenesis	-1.73671	3.33304	0.00530412	0.814804	0.896823	null	null	43536
GO:0043547	positive regulation of GTPase activity	-5.68403	2.55871	0.000889771	0.899349	0.133757	-2.5203	7.13114	null
GO:0006469	negative regulation of protein kinase activity	-1.80163	2.54654	0.000865124	0.825452	0.701695	null	null	43547
GO:0034260	negative regulation of GTPase activity	-1.60683	1.6721	0.000113378	0.876304	0.884362	null	null	43547
GO:0043087	regulation of GTPase activity	-2.3221	2.74663	0.00137286	0.897954	0.897987	null	null	43547
GO:0043507	positive regulation of JUN kinase activity	-1.60622	1.86332	0.000177461	0.787805	0.847735	null	null	43547
GO:0045736	negative regulation of cyclin-dependent protein serine/threonine kinase activity	-1.60683	1.63347	0.000103519	0.835142	0.912175	null	null	43547
GO:0051090	regulation of DNA-binding transcription factor activity	-1.66989	2.94399	0.00216404	0.869396	0.71917	null	null	43547
GO:0090630	activation of GTPase activity	-3.01592	2.01284	0.000251403	0.904861	0.913079	null	null	43547
GO:0043923	positive regulation by host of viral transcription	-3.04769	2.84323	0.00171546	0.995544	0	4.29197	2.30593	null
GO:0044828	negative regulation by host of viral genome replication	-2.00776	2.48287	0.000746816	0.995625	0.792231	null	null	43923
GO:0044027	negative regulation of gene expression via CpG island methylation	-1.88324	2.76567	0.00143448	0.807423	0.618556	-0.722198	-2.01111	null
GO:0045053	protein retention in Golgi apparatus	-1.69339	4.05262	0.0278195	0.921009	0.648408	-0.434196	-6.91511	null
GO:0045070	positive regulation of viral genome replication	-1.4371	3.03302	0.00265699	0.854705	0.316741	-5.54955	4.83756	null
GO:0045197	establishment or maintenance of epithelial cell apical/basal polarity	-2.74519	4.35938	0.0563809	0.988673	0.00893536	6.63806	3.16994	null
GO:0000132	establishment of mitotic spindle orientation	-1.33042	4.30948	0.050261	0.824902	0.78967	null	null	45197
GO:0030010	establishment of cell polarity	-2.427	4.67884	0.117652	0.988219	0.83688	null	null	45197
GO:0045444	fat cell differentiation	-3.50446	3.8996	0.0195577	0.864154	0.473756	2.80115	5.27952	null
GO:0045494	photoreceptor cell maintenance	-12.0088	3.78154	0.0149018	0.87607	0	1.51383	6.59785	null
GO:0030218	erythrocyte differentiation	-1.73254	4.0582	0.0281794	0.822168	0.855734	null	null	45494
GO:0048872	homeostasis of number of cells	-2.89462	4.33177	0.0529081	0.866429	0.822401	null	null	45494
GO:0045648	positive regulation of erythrocyte differentiation	-2.03385	3.04766	0.00274819	0.809176	0.554457	-4.92497	3.94676	null
GO:0045663	positive regulation of myoblast differentiation	-1.38534	3.56961	0.00914665	0.805349	0.627425	-5.29114	3.5842	null
GO:0045665	negative regulation of neuron differentiation	-2.83615	3.71063	0.0126564	0.828262	0.698459	-6.7455	-1.10557	null
GO:0016525	negative regulation of angiogenesis	-2.15235	4.01187	0.0253277	0.811531	0.710031	null	null	45665
GO:0045766	positive regulation of angiogenesis	-1.97687	4.19634	0.0387334	0.787329	0.897776	null	null	45665
GO:0045807	positive regulation of endocytosis	-2.96506	4.00741	0.0250689	0.76642	0.670781	-4.97886	3.04196	null
GO:0002091	negative regulation of receptor internalization	-1.50528	3.14301	0.00342352	0.809791	0.835133	null	null	45807
GO:0043268	positive regulation of potassium ion transport	-1.67651	3.65686	0.0111825	0.81826	0.714004	null	null	45807
GO:0045921	positive regulation of exocytosis	-1.33764	3.98173	0.0236295	0.803677	0.746102	null	null	45807
GO:0099149	regulation of postsynaptic neurotransmitter receptor internalization	-2.02667	2.64147	0.00107709	0.838754	0.723217	null	null	45807
GO:1901018	positive regulation of potassium ion transmembrane transporter activity	-1.531	1.44716	6.6548e-05	0.834664	0.719304	null	null	45807
GO:1905150	regulation of voltage-gated sodium channel activity	-1.39852	1.39794	5.91538e-05	0.880798	0.792767	null	null	45807
GO:0045815	transcription initiation-coupled chromatin remodeling	-2.20744	3.29491	0.004858	0.745448	0.578308	-0.778896	-0.207368	null
GO:0045821	positive regulation of glycolytic process	-2.85993	2.75891	0.0014123	0.809597	0.53885	-6.33048	3.46587	null
GO:0006110	regulation of glycolytic process	-1.58701	3.78017	0.014855	0.843896	0.882092	null	null	45821
GO:0045722	positive regulation of gluconeogenesis	-2.85993	2.83632	0.00168835	0.830537	0.856126	null	null	45821
GO:0045725	positive regulation of glycogen biosynthetic process	-2.05029	3.02612	0.00261509	0.826457	0.921951	null	null	45821
GO:0045925	positive regulation of female receptivity	-1.531	1.72428	0.000128166	0.827583	0.575888	0.34562	5.38321	null
GO:0045943	positive regulation of transcription by RNA polymerase I	-1.49071	4.08945	0.0302818	0.804216	0.64465	-6.08316	2.58846	null
GO:0045944	positive regulation of transcription by RNA polymerase II	-26.0964	5.63454	1.06246	0.75244	0.519094	-5.67881	1.87963	null
GO:0010628	positive regulation of gene expression	-6.00174	5.34253	0.542369	0.76929	0.775604	null	null	45944
GO:0045893	positive regulation of DNA-templated transcription	-17.4622	5.80928	1.58872	0.745571	0.938497	null	null	45944
GO:0045945	positive regulation of transcription by RNA polymerase III	-1.9639	3.20003	0.00390415	0.825	0.554787	-6.28876	3.19623	null
GO:0045995	regulation of embryonic development	-2.25979	3.77677	0.0147391	0.85326	0.59614	-3.06167	4.29268	null
GO:0046326	positive regulation of glucose import	-2.25979	3.28194	0.00471505	0.820723	0.680223	-5.3951	4.36995	null
GO:0046329	negative regulation of JNK cascade	-1.38614	3.44886	0.00692592	0.831856	0.626711	-6.16768	-0.812193	null
GO:0046580	negative regulation of Ras protein signal transduction	-3.70115	3.74194	0.0136029	0.825708	0.5062	-5.90729	-0.660985	null
GO:0043409	negative regulation of MAPK cascade	-2.59752	4.60403	0.0990357	0.804106	0.732095	null	null	46580
GO:0043410	positive regulation of MAPK cascade	-1.80491	4.81973	0.162739	0.765847	0.851877	null	null	46580
GO:0046600	negative regulation of centriole replication	-1.39852	3.50488	0.00787977	0.81542	0.687133	-5.66785	-1.70445	null
GO:0046626	regulation of insulin receptor signaling pathway	-1.67651	3.86094	0.0178915	0.859585	0.515702	-4.05565	0.48102	null
GO:0046628	positive regulation of insulin receptor signaling pathway	-1.38614	3.28623	0.00476188	0.812589	0.587209	-5.36372	2.98648	null
GO:0046716	muscle cell cellular homeostasis	-1.4371	3.46494	0.00718718	0.980936	0.412445	5.34997	4.60109	null
GO:0046777	protein autophosphorylation	-6.95861	2.76567	0.00143448	0.95706	0.400307	6.67687	-0.788602	null
GO:0046856	phosphatidylinositol dephosphorylation	-3.49214	4.64679	0.109282	0.9704	0.563529	7.13071	0.565148	null
GO:0046488	phosphatidylinositol metabolic process	-2.1987	5.35628	0.559819	0.968391	0.750269	null	null	46856
GO:0046854	phosphatidylinositol phosphate biosynthetic process	-3.30539	4.8936	0.192915	0.966115	0.789046	null	null	46856
GO:0046889	positive regulation of lipid biosynthetic process	-2.41464	3.91249	0.0201468	0.817691	0.57747	-6.13439	3.04894	null
GO:0046931	pore complex assembly	-1.77518	3.35353	0.00556045	0.931319	0.443797	3.03546	-3.47444	null
GO:0047497	mitochondrion transport along microtubule	-2.49657	3.8512	0.0174947	0.893908	0.577243	1.13259	-6.52066	null
GO:0008089	anterograde axonal transport	-1.84662	4.18196	0.0374714	0.894285	0.747143	null	null	47497
GO:0072383	plus-end-directed vesicle transport along microtubule	-2.1887	3.10175	0.00311297	0.903271	0.746371	null	null	47497
GO:0048009	insulin-like growth factor receptor signaling pathway	-3.1261	3.53007	0.00835054	0.863472	0.648233	-5.27156	-4.50307	null
GO:0048015	phosphatidylinositol-mediated signaling	-2.85993	4.50402	0.0786646	0.848565	0.437896	-5.24205	-3.57646	null
GO:0048041	focal adhesion assembly	-1.84662	2.91116	0.0020063	0.931709	0.656911	4.34352	-3.56772	null
GO:0048170	positive regulation of long-term neuronal synaptic plasticity	-1.88481	2.24304	0.000428865	0.792848	0.649747	-4.24767	3.28443	null
GO:0048194	Golgi vesicle budding	-1.90148	3.91408	0.0202207	0.869827	0.677133	2.32446	-5.26776	null
GO:0048488	synaptic vesicle endocytosis	-3.79317	4.48009	0.0744475	0.900824	0.684699	0.541961	-6.91555	null
GO:0006898	receptor-mediated endocytosis	-2.29811	4.82118	0.163284	0.92532	0.750105	null	null	48488
GO:0006909	phagocytosis	-3.767	4.58336	0.0944316	0.928183	0.708523	null	null	48488
GO:0016079	synaptic vesicle exocytosis	-1.33764	4.51363	0.0804245	0.787162	0.892762	null	null	48488
GO:0016081	synaptic vesicle docking	-1.77518	3.59051	0.0095977	0.807448	0.777422	null	null	48488
GO:0016082	synaptic vesicle priming	-1.73671	3.94876	0.0219017	0.746256	0.818461	null	null	48488
GO:0048511	rhythmic process	-18.4248	4.79784	0.154741	1	0	6.30039	2.75915	null
GO:0048681	negative regulation of axon regeneration	-2.59987	2.72591	0.00130878	0.791501	0.638345	-4.49995	0.217262	null
GO:0048679	regulation of axon regeneration	-1.88481	3.19921	0.00389675	0.807845	0.912106	null	null	48681
GO:0048705	skeletal system morphogenesis	-2.38805	4.35811	0.0562158	0.812386	0.629093	2.08628	5.927	null
GO:0048706	embryonic skeletal system development	-1.4195	4.2093	0.0399066	0.822044	0.866438	null	null	48705
GO:0048813	dendrite morphogenesis	-4.011	3.95928	0.022439	0.772465	0.583714	2.39337	3.39481	null
GO:0050804	modulation of chemical synaptic transmission	-7.53313	5.01532	0.255322	0.840233	0.259225	-4.69793	0.634478	null
GO:0046928	regulation of neurotransmitter secretion	-1.4371	4.25278	0.044109	0.825728	0.955927	null	null	50804
GO:2000300	regulation of synaptic vesicle exocytosis	-1.60622	4.00406	0.0248766	0.830301	0.834641	null	null	50804
GO:2000463	positive regulation of excitatory postsynaptic potential	-1.49322	3.06633	0.00286896	0.785848	0.72491	null	null	50804
GO:0050808	synapse organization	-4.92082	4.95307	0.221228	0.923993	0.351951	4.37744	-4.06664	null
GO:0050821	protein stabilization	-7.0381	4.61443	0.101436	0.875637	0.205217	-1.54512	1.17262	null
GO:0031648	protein destabilization	-2.1995	3.29447	0.00485307	0.895624	0.794518	null	null	50821
GO:0050885	neuromuscular process controlling balance	-2.42858	3.51242	0.0080178	0.895512	0.575779	0.898946	6.72999	null
GO:0050890	cognition	-1.61215	4.18938	0.0381172	0.885732	0.636852	0.968157	6.65719	null
GO:0050896	response to stimulus	-1.80724	6.85295	17.5678	1	0	-1.70889	7.22121	null
GO:0051028	mRNA transport	-8.31605	5.01337	0.254179	0.93075	0.582709	-0.652982	-7.16287	null
GO:0006405	RNA export from nucleus	-3.49214	4.99876	0.245767	0.897069	0.946388	null	null	51028
GO:0006406	mRNA export from nucleus	-3.10237	4.8566	0.177158	0.8719	0.921224	null	null	51028
GO:0016973	poly(A)+ mRNA export from nucleus	-1.5472	4.52131	0.081859	0.87881	0.86686	null	null	51028
GO:0051148	negative regulation of muscle cell differentiation	-3.08249	3.42111	0.00649706	0.834307	0.428547	-6.91836	-1.2423	null
GO:0051179	localization	-2.61012	6.90397	19.7581	1	0	1.79015	1.75056	null
GO:0051262	protein tetramerization	-2.68954	4.22474	0.0413509	0.922422	0.517359	3.26586	-3.53085	null
GO:0051292	nuclear pore complex assembly	-2.00776	2.78604	0.00150349	0.929725	0.406152	3.1674	-3.77399	null
GO:0051301	cell division	-6.8729	5.80394	1.56932	0.992379	0.0138116	5.748	3.08207	null
GO:0051642	centrosome localization	-4.47625	4.15957	0.0355884	0.957987	0.227946	-1.55343	-7.26759	null
GO:0051645	Golgi localization	-1.39852	3.72099	0.0129621	0.952934	0.526116	1.7058	-7.07554	null
GO:0051726	regulation of cell cycle	-10.0132	5.56881	0.913226	0.868782	0.308774	-5.12119	-0.739573	null
GO:0051865	protein autoubiquitination	-2.6556	4.02547	0.0261336	0.956338	0.544962	6.40063	-1.39593	null
GO:0051897	positive regulation of phosphatidylinositol 3-kinase/protein kinase B signal transduction	-2.11075	4.03846	0.0269273	0.791066	0.654495	-5.26803	2.43612	null
GO:0055085	transmembrane transport	-1.89986	6.71578	12.8102	0.927164	0.496636	0.25763	-6.69827	null
GO:0060021	roof of mouth development	-3.82102	3.52647	0.00828153	0.876005	0.467157	2.65973	5.13589	null
GO:0060041	retina development in camera-type eye	-5.07779	4.1858	0.0378042	0.818781	0.608651	1.98377	5.90348	null
GO:0002088	lens development in camera-type eye	-2.10737	4.24187	0.0430146	0.817389	0.894024	null	null	60041
GO:0010842	retina layer formation	-2.17441	3.10823	0.0031598	0.830642	0.865604	null	null	60041
GO:0042462	eye photoreceptor cell development	-1.80768	3.7653	0.0143546	0.806568	0.910513	null	null	60041
GO:0043010	camera-type eye development	-3.29243	4.5882	0.0954914	0.809361	0.886242	null	null	60041
GO:0046548	retinal rod cell development	-2.24329	3.25285	0.00440942	0.817047	0.880882	null	null	60041
GO:0048596	embryonic camera-type eye morphogenesis	-2.80793	3.25551	0.00443653	0.819918	0.881168	null	null	60041
GO:0060042	retina morphogenesis in camera-type eye	-3.04769	3.7641	0.0143152	0.819299	0.830409	null	null	60041
GO:0060059	embryonic retina morphogenesis in camera-type eye	-1.39852	2.70501	0.00124716	0.831608	0.724707	null	null	60041
GO:0061072	iris morphogenesis	-2.49657	2.49276	0.000764069	0.844511	0.706649	null	null	60041
GO:0060213	positive regulation of nuclear-transcribed mRNA poly(A) tail shortening	-4.85078	3.69819	0.0122991	0.796619	0.665497	-6.27045	2.72613	null
GO:0060235	lens induction in camera-type eye	-1.39852	2.11727	0.000320416	0.850687	0.676738	2.10268	6.30077	null
GO:0060261	positive regulation of transcription initiation by RNA polymerase II	-2.07002	4.13691	0.0337793	0.802296	0.65027	-6.09327	2.50389	null
GO:0060322	head development	-1.5472	4.92663	0.20816	0.848706	0.610551	2.56532	5.37337	null
GO:0060444	branching involved in mammary gland duct morphogenesis	-2.47017	2.90956	0.0019989	0.834126	0.632974	2.24904	6.02901	null
GO:0001889	liver development	-1.85258	4.16649	0.0361602	0.82606	0.768971	null	null	60444
GO:0007595	lactation	-1.77774	3.0835	0.0029848	0.737701	0.855069	null	null	60444
GO:0060563	neuroepithelial cell differentiation	-2.92345	3.16643	0.00361331	0.864097	0.00724715	2.93535	5.56477	null
GO:0060999	positive regulation of dendritic spine development	-3.56067	3.42177	0.00650691	0.816895	0.33303	-5.20049	4.07265	null
GO:0061025	membrane fusion	-1.73671	5.09982	0.310158	0.925856	0.363738	3.30224	-4.0585	null
GO:0061038	uterus morphogenesis	-1.531	2.38561	0.000596467	0.850927	0.598109	1.943	6.26031	null
GO:0061351	neural precursor cell proliferation	-1.77774	3.79092	0.0152272	0.984537	0.00804271	5.16412	3.29763	null
GO:0001935	endothelial cell proliferation	-1.68271	3.57542	0.00926989	0.984898	0.760911	null	null	61351
GO:0050673	epithelial cell proliferation	-1.58101	3.95679	0.0223108	0.98425	0.799771	null	null	61351
GO:0060038	cardiac muscle cell proliferation	-1.63248	3.1758	0.00369218	0.824674	0.724038	null	null	61351
GO:0061512	protein localization to cilium	-1.45025	4.47091	0.0728898	0.916962	0.571971	-0.239004	-6.81439	null
GO:0061626	pharyngeal arch artery morphogenesis	-2.59987	2.61595	0.00101547	0.841707	0.697163	1.78577	6.19145	null
GO:0035904	aorta development	-1.40885	3.34163	0.0054101	0.847196	0.870576	null	null	61626
GO:0070316	regulation of G0 to G1 transition	-3.70115	2.6561	0.00111406	0.905742	0.153909	-2.36048	-4.22119	null
GO:0070922	RISC complex assembly	-2.00776	3.00647	0.00249925	0.798349	0.419995	-0.811317	-1.99806	null
GO:0070936	protein K48-linked ubiquitination	-2.749	4.31762	0.0512124	0.953974	0.517932	6.29062	-1.26419	null
GO:0070534	protein K63-linked ubiquitination	-1.47879	4.29537	0.048654	0.954123	0.710345	null	null	70936
GO:0071108	protein K48-linked deubiquitination	-3.59346	1.92428	0.000204573	0.963927	0.608786	6.73249	-1.77308	null
GO:0070536	protein K63-linked deubiquitination	-1.33764	1.97772	0.000231686	0.963726	0.846662	null	null	71108
GO:0071233	cellular response to leucine	-3.66154	3.52504	0.00825441	0.94039	0.67974	-4.75778	-6.11259	null
GO:0071456	cellular response to hypoxia	-1.74215	4.02995	0.0264048	0.937975	0.501473	-4.79888	-5.94997	null
GO:0001666	response to hypoxia	-1.53859	4.52809	0.083148	0.953241	0.923249	null	null	71456
GO:0071539	protein localization to centrosome	-3.81248	3.68673	0.0119786	0.926261	0.489379	-0.43	-6.76096	null
GO:0072577	endothelial cell apoptotic process	-1.88481	2.47712	0.000736957	0.983409	0.616357	6.18343	3.91803	null
GO:0097284	hepatocyte apoptotic process	-1.80768	2.66745	0.00114364	0.983094	0.855523	null	null	72577
GO:0072659	protein localization to plasma membrane	-6.40561	4.90077	0.196124	0.90778	0.630276	-0.169523	-7.09549	null
GO:0043001	Golgi to plasma membrane protein transport	-4.69037	4.27907	0.0468621	0.898309	0.87617	null	null	72659
GO:0090150	establishment of protein localization to membrane	-2.00776	5.37417	0.583367	0.900048	0.823204	null	null	72659
GO:0072660	maintenance of protein location in plasma membrane	-2.1887	1.90309	0.000194714	0.937765	0.368121	-0.935333	-7.0039	null
GO:0090161	Golgi ribbon formation	-2.90272	3.32428	0.00519814	0.931964	0.63246	4.34867	-4.81004	null
GO:0090263	positive regulation of canonical Wnt signaling pathway	-4.64589	4.61171	0.100803	0.776526	0.584976	-5.22525	2.16056	null
GO:0090090	negative regulation of canonical Wnt signaling pathway	-3.72584	4.60425	0.099085	0.808704	0.887838	null	null	90263
GO:0090557	establishment of endothelial intestinal barrier	-1.67651	3.50718	0.00792167	0.854829	0.649154	2.84691	5.47777	null
GO:0030216	keratinocyte differentiation	-1.34942	4.19095	0.0382552	0.828734	0.737636	null	null	90557
GO:0097062	dendritic spine maintenance	-1.67651	3.07298	0.00291332	0.929109	0.67171	4.80649	-4.11011	null
GO:0034334	adherens junction maintenance	-1.531	3.33686	0.00535095	0.938055	0.885249	null	null	97062
GO:0048790	maintenance of presynaptic active zone structure	-1.531	3.65369	0.0111012	0.935454	0.823666	null	null	97062
GO:0098609	cell-cell adhesion	-2.10241	5.3618	0.566984	0.9885	0.0111095	5.18434	2.40976	null
GO:0007156	homophilic cell adhesion via plasma membrane adhesion molecules	-1.85296	4.96187	0.225753	0.989103	0.790273	null	null	98609
GO:0098977	inhibitory chemical synaptic transmission	-1.39852	2.1271	0.00032781	0.903875	0.131562	-3.5986	-5.83366	null
GO:0099041	vesicle tethering to Golgi	-3.00966	3.52088	0.00817554	0.865061	0.49106	1.76319	-5.67115	null
GO:0099022	vesicle tethering	-1.50528	4.06558	0.0286625	0.85443	0.839645	null	null	99041
GO:0099175	regulation of postsynapse organization	-2.43832	4.05219	0.0277924	0.83357	0.507379	-2.56853	0.0401873	null
GO:0051965	positive regulation of synapse assembly	-1.40179	4.00873	0.0251453	0.741784	0.934356	null	null	99175
GO:0061001	regulation of dendritic spine morphogenesis	-1.60683	3.7417	0.0135955	0.811337	0.853148	null	null	99175
GO:0099159	regulation of modification of postsynaptic structure	-1.88481	2.34044	0.000537313	0.864287	0.717511	null	null	99175
GO:1905606	regulation of presynapse assembly	-1.45025	3.86308	0.0179803	0.83473	0.867333	null	null	99175
GO:0110104	mRNA alternative polyadenylation	-1.531	3.49693	0.00773682	0.962436	0.571152	2.72707	-0.176063	null
GO:0120163	negative regulation of cold-induced thermogenesis	-2.77058	3.1784	0.00371436	0.833716	0.379503	-7.28339	-0.0319712	null
GO:0120162	positive regulation of cold-induced thermogenesis	-2.08848	3.48799	0.00757908	0.807618	0.922958	null	null	120163
GO:0140673	transcription elongation-coupled chromatin remodeling	-1.88481	4.29508	0.0486219	0.893778	0.68985	3.13522	-2.42791	null
GO:0150052	regulation of postsynapse assembly	-1.92193	1.83885	0.000167602	0.868428	0.678609	-0.87285	1.14105	null
GO:1900076	regulation of cellular response to insulin stimulus	-2.14727	3.90789	0.0199348	0.866721	0.354129	-4.68297	-0.162911	null
GO:1900153	positive regulation of nuclear-transcribed mRNA catabolic process, deadenylation-dependent decay	-4.23359	3.29159	0.00482103	0.789393	0.628657	-5.68687	2.7609	null
GO:1900223	positive regulation of amyloid-beta clearance	-1.39852	2.61066	0.00100315	0.841533	0.418204	-4.81968	4.94213	null
GO:1900272	negative regulation of long-term synaptic potentiation	-1.58701	2.52504	0.000823223	0.845163	0.673714	-3.17345	0.368302	null
GO:1900744	regulation of p38MAPK cascade	-1.39852	3.6131	0.0101104	0.858937	0.496299	-3.66984	0.687699	null
GO:1901224	positive regulation of non-canonical NF-kappaB signal transduction	-2.1759	3.54913	0.00872518	0.803611	0.609097	-5.32539	2.73955	null
GO:1901888	regulation of cell junction assembly	-2.49657	4.38122	0.0592893	0.841266	0.582315	-3.59213	-1.15598	null
GO:1901985	positive regulation of protein acetylation	-3.08249	2.65418	0.00110913	0.82633	0.302318	-6.43844	3.65645	null
GO:1902083	negative regulation of peptidyl-cysteine S-nitrosylation	-1.531	2.25768	0.000443653	0.855463	0.482578	-7.8346	-1.17687	null
GO:1902430	negative regulation of amyloid-beta formation	-1.9639	2.75891	0.0014123	0.851922	0.360141	-7.70434	-1.09472	null
GO:1902459	positive regulation of stem cell population maintenance	-2.0595	2.59988	0.000978502	0.82649	0.527417	-4.7957	4.52107	null
GO:1902895	positive regulation of miRNA transcription	-1.72141	3.45301	0.00699247	0.819555	0.577698	-6.28092	2.97786	null
GO:1903053	regulation of extracellular matrix organization	-1.88481	3.37822	0.0058858	0.863825	0.462418	-2.57136	-1.74199	null
GO:1903423	positive regulation of synaptic vesicle recycling	-1.69339	2.24551	0.00043133	0.846169	0.412825	-5.09307	5.30523	null
GO:1904017	cellular response to Thyroglobulin triiodothyronine	-1.90148	1.93952	0.000211968	0.958804	0.377824	-4.30788	-6.44781	null
GO:1904019	epithelial cell apoptotic process	-1.5472	3.29885	0.00490237	0.983254	0.691946	6.22447	3.8097	null
GO:1904707	positive regulation of vascular associated smooth muscle cell proliferation	-3.66555	3.01368	0.00254115	0.842663	0.330591	-5.88848	4.24671	null
GO:1904781	positive regulation of protein localization to centrosome	-1.39852	2.45939	0.00070738	0.836115	0.494342	-5.23186	4.99468	null
GO:1905515	non-motile cilium assembly	-5.78781	4.38417	0.0596935	0.904514	0.312671	3.84242	-3.78027	null
GO:1905719	protein localization to perinuclear region of cytoplasm	-3.08249	2.58092	0.000936601	0.93859	0.406529	-0.789551	-6.82023	null
GO:1990049	retrograde neuronal dense core vesicle transport	-1.69339	1.34242	5.17595e-05	0.919149	0.614148	1.55628	-6.56117	null
GO:1990403	embryonic brain development	-2.68954	3.27323	0.00462139	0.836811	0.62213	1.82046	6.07129	null
GO:2000737	negative regulation of stem cell differentiation	-1.73671	3.04922	0.00275804	0.841474	0.645619	-7.12714	-1.39507	null
GO:2000772	regulation of cellular senescence	-1.67651	3.2014	0.00391647	0.890949	0.268378	-7.72793	-2.21316	null
GO:2000819	regulation of nucleotide-excision repair	-5.17914	2.46538	0.000717239	0.86365	0.235405	-7.47285	1.21653	null
GO:0045830	positive regulation of isotype switching	-1.58701	3.47524	0.00735971	0.755617	0.858959	null	null	2000819
GO:1905168	positive regulation of double-strand break repair via homologous recombination	-1.73278	3.35622	0.00559496	0.791961	0.856426	null	null	2000819
GO:2000779	regulation of double-strand break repair	-2.77271	4.20358	0.0393841	0.831397	0.708279	null	null	2000819
GO:2000781	positive regulation of double-strand break repair	-2.95949	3.73544	0.0134008	0.78252	0.832023	null	null	2000819
GO:2001224	positive regulation of neuron migration	-5.20135	3.56229	0.00899384	0.826644	0.355037	-5.59392	3.90001	null
