# Supplementary material for: Aberrant maintenance of developmental transcription factor PAX6 promotes neuronal cell death via JNK3 signaling
Source: Cell Death Dis. 2026 Jan 29;17(1):161. doi: 10.1038/s41419-026-08417-6 (PMC12876059; doi:10.1038/s41419-026-08417-6)
Supplement: Supplementary file 5 — Supplementary Table S5 [file 41419_2026_8417_MOESM5_ESM.xlsx]

## Sheet: expression of genes in apoptoti
Fig 2k. expression of genes in apoptotic process (GO: 0006915)
Transcript Name	B6J_PBS_S1	B6J_PBS_S2	B6J_NM_S1	B6J_NM_S2	PBS_shPax6_S1	PBS_shPax6_S2	NM_shPax6_S1	NM_shPax6_S2
Ccl3-201	2.76472	2.34086	28.6736	32.1159	0.531726	0.428402	6.00764	6.37257
Tle5-201	163.905	165.797	420.971	398.255	211.676	189.677	199.686	207.268
Bcl2l1-201	26.6257	28.0921	56.1019	53.7488	26.103	19.4927	18.3329	13.3577
G0s2-201	2.28257	2.69914	27.7525	28.0974	0.935251	1.99143	3.05022	3.09714
Aldh1a3-201	0.853602	1.14575	8.40856	8.17296	0.0946388	0.0136159	0.0275584	0.733759
Gadd45b-201	37.5986	38.8845	139.63	133.519	30.3256	27.7114	103.123	101.145
Fis1-201	90.1239	95.865	266.668	292.049	116.335	104.793	99.4707	111.733
Smpd2-201	17.9678	19.4258	58.0998	49.7149	22.3736	18.4357	29.6437	35.1481
Rack1-201	156.78	174.587	465.747	432.927	189.07	169.245	242.094	252.151
Igfbp3-201	4.07027	3.81842	9.37081	8.80537	2.06932	1.29737	7.95595	5.42978
Gadd45g-201	13.1556	14.9192	63.4358	64.1724	9.92584	11.1618	23.1229	28.7061
Tomm22-201	28.4276	30.2214	76.545	70.9507	24.5835	30.5956	29.9346	31.8756
Tnfrsf12a-201	13.2207	13.4037	60.5975	54.2911	14.2804	14.2925	49.2738	53.437
Grk2-201	10.3635	11.7711	25.2379	22.9123	8.00011	10.9022	8.37909	9.32549
Fosl1-201	0.440546	0.705438	12.4079	14.2271	0.131106	0.477848	11.4532	13.1398
Ddit3-201	41.8116	44.3685	174.374	194.016	54.3222	53.5163	82.0902	86.6968
Ncf2-201	2.31416	2.85495	8.22868	7.37419	0.737411	0.361167	2.35747	4.76685
Il1b-201	13.9604	15.6036	81.5507	74.5495	0.330407	0.484006	4.30334	6.59971
Bag1-201	49.3608	55.6621	131.685	143.249	43.4665	40.0014	43.2288	45.3983
Park7-201	111.762	119.189	390.258	376.677	124.433	125.149	142.168	147.179
Ltbr-201	8.18449	8.66148	23.8977	24.8691	5.77994	3.89364	15.4687	12.7421
Bax-201	16.6	25.1396	67.0614	76.0262	18.0397	20.3847	30.4787	37.6829
Pin1-201	12.2473	12.9815	32.7351	28.6013	18.8124	13.6747	12.7524	14.9305
Phlda3-201	8.25244	7.30289	26.7224	29.4141	8.28795	9.53923	15.4392	15.3075
Irf8-201	5.08558	5.38845	12.6793	13.2235	2.36055	2.30527	9.58167	9.61063
Hcar2-201	1.72432	1.87878	6.51194	7.15748	0.253245	0.315768	2.94975	3.46103
Cd24a-201	17.8734	15.5349	54.5256	58.6944	3.99228	3.89801	20.9778	18.2972
Osm-201	0.0570685	0.0526143	2.27984	1.93286	0	0.103168	0.647313	1.90349
Cryba1-201	15.3325	15.5187	38.5019	33.8674	12.1458	13.2564	7.62239	7.81533
Unc13b-201	7.27813	9.50072	24.2223	24.3038	0	0.627125	8.53414	8.92235
Lgals1-201	28.6332	29.337	297.638	316.463	26.9328	22.6193	150.39	142.748
Tomm40-202	23.8984	25.899	65.5136	61.3985	29.3144	22.4736	26.8646	23.8669
Tia1-202	6.85417	5.32237	11.8927	11.2279	4.59431	5.27747	5.31958	6.03505
Rps6-201	316.273	338.514	1238.77	1275.57	343.562	325.807	433.676	434.581
Plekhn1-202	1.07834	0.854991	1.18216	1.8935	0.73168	0.491251	0	0.128201
Cxcr2-202	5.49117	5.44195	6.23526	5.17898	0.213947	0.107733	2.64777	1.91182
Eif5a-210	106.875	122.774	297.22	269.846	126.77	115.645	164.898	170.639
Ndufa13-201	60.4595	62.4932	230.843	242.522	65.1813	57.7093	69.1717	75.5411
Pea15a-202	5.43133	7.39657	22.6904	27.9802	10.3373	7.18112	12.3719	9.70686
Steap3-202	3.23521	3.53291	10.8117	10.8758	1.06562	1.37981	4.60281	5.41464
Rnps1-202	20.4809	20.7464	86.8691	79.6245	26.5513	22.3574	33.4917	35.4832
Brms1-201	12.393	12.5166	46.2575	45.2159	15.846	13.1722	14.253	16.2886
Pdcd5-201	23.9479	23.7681	100.208	115.69	29.5353	28.7171	39.8122	34.7436
Tfpt-204	9.70565	10.2264	36.105	33.1003	8.54923	12.8908	8.43602	9.85116
Dab2ip-213	3.17635	2.54129	9.33314	9.29401	3.46014	1.50659	0.850973	0.725387
Myc-204	0	0.699855	6.91596	9.46921	0	0.212485	0	1.69821
Mff-209	21.7372	23.503	45.8897	50.83	22.1647	16.3284	21.3453	23.0492
Cdc34-202	33.0363	35.1892	101.725	105.363	25.6925	35.9206	33.3148	38.9663
Aldh1a3-203	0.491135	0.426167	8.56214	8.97742	0	0.0313365	0	0.601072
Plekhn1-203	0.981279	0.120625	7.1312	4.56042	1.5207	0.473052	3.56651	1.49068
Nqo2-204	0.260622	0	3.75304	2.95664	0	0.047115	0.619842	2.84027
Stub1-204	31.1052	26.1418	87.7597	82.0413	23.605	21.3799	30.0105	32.0495
Ei24-211	24.9993	25.6427	42.8826	50.6399	16.9967	18.5601	22.3454	26.2329
