# Supplementary material for: Aberrant maintenance of developmental transcription factor PAX6 promotes neuronal cell death via JNK3 signaling
Source: Cell Death Dis. 2026 Jan 29;17(1):161. doi: 10.1038/s41419-026-08417-6 (PMC12876059; doi:10.1038/s41419-026-08417-6)
Supplement: Supplementary file 6 — Supplementary Table S6 [file 41419_2026_8417_MOESM6_ESM.xlsx]

## Sheet: GO analysis of DEG 
GO analysis of RNA-seq: Up and Down regulated terms in Fig 5
Upregulated genes in B6J-NMDA						Downregulated genes in B6J-NMDA
GO Term	Count	PValue	FDR			GO Term	Count	PValue	FDR
GO:0006412: translation	127	1.38474e-65	6.4626e-62			GO:0006357: regulation of transcription by RNA polymerase II	344	5.8512e-54	3.64881e-50
GO:0032543: mitochondrial translation	53	8.91548e-38	2.08043e-34			GO:0045944: positive regulation of transcription by RNA polymerase II	291	3.98502e-46	1.24253e-42
GO:0002181: cytoplasmic translation	58	1.40941e-36	2.19257e-33			GO:0016310: phosphorylation	175	1.26068e-33	2.62054e-30
GO:0006364: rRNA processing	54	2.16729e-25	2.52868e-22			GO:0006468: protein phosphorylation	161	9.03256e-32	1.40818e-28
GO:0032981: mitochondrial respiratory chain complex I assembly	33	2.20621e-21	2.05928e-18			GO:0045893: positive regulation of DNA-templated transcription	177	1.84809e-31	2.30493e-28
GO:0140236: translation at presynapse	32	5.45403e-21	4.24233e-18			GO:0015031: protein transport	160	2.06548e-29	2.14672e-26
GO:0140242: translation at postsynapse	32	9.79347e-21	6.52944e-18			GO:0007156: homophilic cell adhesion via plasma membrane adhesion molecules	76	4.9133e-29	4.37705e-26
GO:0042274: ribosomal small subunit biogenesis	34	4.80169e-18	2.80119e-15			GO:0007399: nervous system development	124	3.33656e-28	2.60085e-25
GO:0015031: protein transport	101	6.31722e-18	3.27583e-15			GO:0000122: negative regulation of transcription by RNA polymerase II	210	1.07574e-27	7.45365e-25
GO:0042776: proton motive force-driven mitochondrial ATP synthesis	27	1.72898e-15	8.06916e-13			GO:0006325: chromatin organization	116	3.29009e-27	2.0517e-24
GO:0009060: aerobic respiration	28	8.28246e-15	3.51402e-12			GO:0007155: cell adhesion	151	3.7905e-27	2.14887e-24
GO:0042254: ribosome biogenesis	34	4.40079e-14	1.71154e-11			GO:0048511: rhythmic process	64	9.93706e-25	5.16396e-22
GO:0006281: DNA repair	65	2.91148e-12	1.04522e-09			GO:0035556: intracellular signal transduction	112	2.81284e-22	1.3493e-19
GO:0006397: mRNA processing	61	1.57612e-11	5.25409e-09			GO:0006355: regulation of DNA-templated transcription	242	3.15914e-22	1.40717e-19
GO:0008380: RNA splicing	52	3.23101e-11	1.00528e-08			GO:0007275: multicellular organism development	207	1.51385e-20	6.2936e-18
GO:0007049: cell cycle	86	4.65161e-11	1.27837e-08			GO:0006897: endocytosis	70	4.53803e-20	1.7687e-17
GO:0006974: DNA damage response	76	4.65658e-11	1.27837e-08			GO:0050808: synapse organization	45	7.82267e-20	2.86954e-17
GO:0006457: protein folding	30	7.83546e-11	2.03156e-08			GO:0016567: protein ubiquitination	108	1.77629e-18	6.15387e-16
GO:0006915: apoptotic process	84	4.33741e-10	1.06541e-07			GO:0007409: axonogenesis	49	2.25892e-18	7.41403e-16
GO:0000028: ribosomal small subunit assembly	12	1.00987e-09	2.35653e-07			GO:0006511: ubiquitin-dependent protein catabolic process	72	3.41693e-18	1.0654e-15
GO:0051726: regulation of cell cycle	42	1.14184e-09	2.5376e-07			GO:0050804: modulation of chemical synaptic transmission	54	5.2837e-18	1.56901e-15
GO:0050821: protein stabilization	38	1.03907e-08	2.20425e-06			GO:0006338: chromatin remodeling	69	1.80183e-17	5.10736e-15
GO:0000398: mRNA splicing, via spliceosome	33	5.73134e-08	1.16296e-05			GO:0008104: protein localization	63	4.1519e-16	1.12571e-13
GO:0006979: response to oxidative stress	29	6.23277e-08	1.21201e-05			GO:0018105: peptidyl-serine phosphorylation	55	1.3123e-15	3.40979e-13
GO:0045893: positive regulation of DNA-templated transcription	82	1.53085e-07	2.8157e-05			GO:0045892: negative regulation of DNA-templated transcription	131	3.35943e-15	8.37975e-13
GO:0042273: ribosomal large subunit biogenesis	14	1.56863e-07	2.8157e-05			GO:0030154: cell differentiation	177	4.98296e-15	1.19514e-12
GO:0042981: regulation of apoptotic process	37	1.77245e-07	3.06372e-05			GO:0001701: in utero embryonic development	83	4.90192e-14	1.13216e-11
GO:0051301: cell division	54	2.50085e-07	4.16838e-05			GO:0007411: axon guidance	59	7.10724e-14	1.58288e-11
GO:0043161: proteasome-mediated ubiquitin-dependent protein catabolic process	38	3.81061e-07	6.13246e-05			GO:0043087: regulation of GTPase activity	34	1.51994e-13	3.26839e-11
GO:0006413: translational initiation	18	8.57536e-07	0.000133404			GO:0030036: actin cytoskeleton organization	64	1.91104e-13	3.97243e-11
GO:0006325: chromatin organization	52	9.27828e-07	0.000139683			GO:0007420: brain development	64	3.48617e-13	7.01283e-11
GO:0030150: protein import into mitochondrial matrix	10	1.13778e-06	0.000165937			GO:0031175: neuron projection development	53	7.702e-13	1.50093e-10
GO:0000122: negative regulation of transcription by RNA polymerase II	100	2.00176e-06	0.000283098			GO:0007030: Golgi organization	39	1.07405e-12	2.02962e-10
GO:0006338: chromatin remodeling	35	2.20842e-06	0.000303138			GO:0042752: regulation of circadian rhythm	30	1.11281e-12	2.04102e-10
GO:0045454: cell redox homeostasis	12	2.59254e-06	0.000345697			GO:0055085: transmembrane transport	96	1.24988e-12	2.22693e-10
GO:0051603: proteolysis involved in protein catabolic process	16	6.01035e-06	0.000779175			GO:0007268: chemical synaptic transmission	49	2.31556e-12	4.01106e-10
GO:1905168: positive regulation of double-strand break repair via homologous recombination	13	1.24126e-05	0.00156567			GO:0072659: protein localization to plasma membrane	51	4.27501e-12	7.20513e-10
GO:0008053: mitochondrial fusion	10	1.50943e-05	0.00185382			GO:0098609: cell-cell adhesion	60	4.70248e-12	7.71702e-10
GO:0001701: in utero embryonic development	44	1.66619e-05	0.00199387			GO:0016192: vesicle-mediated transport	67	5.91301e-12	9.45475e-10
GO:0006120: mitochondrial electron transport, NADH to ubiquinone	10	2.14038e-05	0.00249729			GO:0010976: positive regulation of neuron projection development	52	6.956e-12	1.08444e-09
GO:0032091: negative regulation of protein binding	16	2.29217e-05	0.00259222			GO:0043547: positive regulation of GTPase activity	45	8.58723e-12	1.2771e-09
GO:0006631: fatty acid metabolic process	30	2.33283e-05	0.00259222			GO:0051965: positive regulation of synapse assembly	32	8.6014e-12	1.2771e-09
GO:0006282: regulation of DNA repair	14	2.76892e-05	0.00300524			GO:0006974: DNA damage response	105	9.2773e-12	1.30726e-09
GO:2000779: regulation of double-strand break repair	10	2.98194e-05	0.00316289			GO:0006886: intracellular protein transport	65	9.42758e-12	1.30726e-09
GO:0006351: DNA-templated transcription	20	3.13693e-05	0.00319065			GO:0048812: neuron projection morphogenesis	33	9.43337e-12	1.30726e-09
GO:0036503: ERAD pathway	18	3.14484e-05	0.00319065			GO:0000209: protein polyubiquitination	49	1.19061e-11	1.61405e-09
GO:1905907: negative regulation of amyloid fibril formation	7	3.64224e-05	0.00361667			GO:0010628: positive regulation of gene expression	112	1.59631e-11	2.11176e-09
GO:0000387: spliceosomal snRNP assembly	10	4.08776e-05	0.0039745			GO:0016579: protein deubiquitination	31	1.62547e-11	2.11176e-09
GO:0032259: methylation	27	0.00010482	0.00998353			GO:0032922: circadian regulation of gene expression	30	3.06966e-11	3.90661e-09
GO:0045944: positive regulation of transcription by RNA polymerase II	112	0.000107909	0.0100722			GO:0035264: multicellular organism growth	47	4.15026e-11	5.1762e-09
GO:0000027: ribosomal large subunit assembly	8	0.000127097	0.0116306			GO:0007010: cytoskeleton organization	39	5.02061e-11	6.13892e-09
GO:0006123: mitochondrial electron transport, cytochrome c to oxygen	8	0.000180521	0.0162018			GO:0090630: activation of GTPase activity	32	9.98491e-11	1.19742e-08
GO:0031647: regulation of protein stability	17	0.00019218	0.0169227			GO:0007626: locomotory behavior	39	1.11144e-10	1.30772e-08
GO:0000956: nuclear-transcribed mRNA catabolic process	9	0.000209803	0.0178027			GO:0007601: visual perception	43	2.57381e-10	2.97227e-08
GO:0009117: nucleotide metabolic process	9	0.000209803	0.0178027			GO:0006397: mRNA processing	78	2.65158e-10	3.00641e-08
GO:0016310: phosphorylation	67	0.000220187	0.0181183			GO:0016477: cell migration	70	2.99392e-10	3.2758e-08
GO:0006366: transcription by RNA polymerase II	30	0.000221287	0.0181183			GO:0050821: protein stabilization	53	2.99424e-10	3.2758e-08
GO:0051123: RNA polymerase II preinitiation complex assembly	12	0.000228521	0.0183881			GO:0045494: photoreceptor cell maintenance	22	3.06844e-10	3.29911e-08
GO:0043484: regulation of RNA splicing	15	0.00023343	0.0184647			GO:0000902: cell morphogenesis	40	5.38572e-10	5.69243e-08
GO:0006783: heme biosynthetic process	8	0.000250719	0.0193044			GO:0007507: heart development	67	1.46338e-09	1.52094e-07
GO:0001732: formation of cytoplasmic translation initiation complex	7	0.000254713	0.0193044			GO:0007049: cell cycle	112	2.58983e-09	2.61884e-07
GO:0006367: transcription initiation at RNA polymerase II promoter	10	0.000259683	0.0193044			GO:0050772: positive regulation of axonogenesis	20	2.60372e-09	2.61884e-07
GO:0045727: positive regulation of translation	16	0.000260591	0.0193044			GO:0046777: protein autophosphorylation	42	3.24167e-09	3.20874e-07
GO:0034976: response to endoplasmic reticulum stress	18	0.000289476	0.0211091			GO:0006417: regulation of translation	43	3.91325e-09	3.81298e-07
GO:0045039: protein insertion into mitochondrial inner membrane	6	0.00029894	0.0212604			GO:0050885: neuromuscular process controlling balance	25	4.71914e-09	4.52747e-07
GO:0034644: cellular response to UV	13	0.000300661	0.0212604			GO:0043484: regulation of RNA splicing	27	6.72327e-09	6.35247e-07
GO:0006396: RNA processing	15	0.000308119	0.0214625			GO:0008542: visual learning	27	9.15743e-09	8.52324e-07
GO:0061077: chaperone-mediated protein folding	10	0.000324524	0.0220844			GO:0006470: protein dephosphorylation	39	1.09813e-08	1.00705e-06
GO:0006487: protein N-linked glycosylation	12	0.00032651	0.0220844			GO:0006914: autophagy	51	1.38384e-08	1.25067e-06
GO:0060261: positive regulation of transcription initiation by RNA polymerase II	13	0.000352146	0.0234781			GO:0043161: proteasome-mediated ubiquitin-dependent protein catabolic process	54	1.6308e-08	1.4405e-06
GO:0030308: negative regulation of cell growth	20	0.000435147	0.0286032			GO:0001764: neuron migration	39	1.64008e-08	1.4405e-06
GO:0006511: ubiquitin-dependent protein catabolic process	30	0.000451726	0.0292806			GO:0006915: apoptotic process	110	1.76734e-08	1.53071e-06
GO:0000463: maturation of LSU-rRNA from tricistronic rRNA transcript (SSU-rRNA, 5.8S rRNA, LSU-rRNA)	7	0.000530632	0.0339241			GO:0000381: regulation of alternative mRNA splicing, via spliceosome	25	1.80444e-08	1.54144e-06
GO:0043066: negative regulation of apoptotic process	63	0.000599328	0.036862			GO:0099149: regulation of postsynaptic neurotransmitter receptor internalization	18	3.56397e-08	3.00337e-06
GO:0048025: negative regulation of mRNA splicing, via spliceosome	8	0.000600281	0.036862			GO:2000300: regulation of synaptic vesicle exocytosis	20	3.79505e-08	3.15546e-06
GO:0033617: mitochondrial cytochrome c oxidase assembly	8	0.000600281	0.036862			GO:0060041: retina development in camera-type eye	31	3.87436e-08	3.17901e-06
GO:0000462: maturation of SSU-rRNA from tricistronic rRNA transcript (SSU-rRNA, 5.8S rRNA, LSU-rRNA)	8	0.000778039	0.0471573			GO:0006606: protein import into nucleus	33	4.34968e-08	3.52268e-06
GO:0006606: protein import into nucleus	18	0.000833926	0.0498966			GO:0007623: circadian rhythm	31	4.90536e-08	3.92177e-06
GO:0051028: mRNA transport	16	0.000958289	0.0566118			GO:0006281: DNA repair	75	5.30796e-08	4.18993e-06
GO:0006913: nucleocytoplasmic transport	12	0.000987886	0.0576308			GO:0008380: RNA splicing	60	8.85114e-08	6.89947e-06
GO:0048870: cell motility	10	0.00105337	0.0606922			GO:0001843: neural tube closure	30	9.2308e-08	7.10658e-06
GO:0007601: visual perception	21	0.00110112	0.0615742			GO:0060999: positive regulation of dendritic spine development	17	1.03266e-07	7.85328e-06
GO:0043248: proteasome assembly	6	0.00110826	0.0615742			GO:0006888: endoplasmic reticulum to Golgi vesicle-mediated transport	33	1.26389e-07	9.38427e-06
GO:0042775: mitochondrial ATP synthesis coupled electron transport	6	0.00110826	0.0615742			GO:0007416: synapse assembly	22	1.27913e-07	9.38427e-06
GO:0016192: vesicle-mediated transport	32	0.00112952	0.0620172			GO:0031047: regulatory ncRNA-mediated gene silencing	22	1.27913e-07	9.38427e-06
GO:0008033: tRNA processing	16	0.00118413	0.0642597			GO:0048814: regulation of dendrite morphogenesis	14	2.01132e-07	1.45844e-05
GO:0006890: retrograde vesicle-mediated transport, Golgi to endoplasmic reticulum	10	0.00125272	0.0670663			GO:0006811: monoatomic ion transport	99	2.90663e-07	2.08342e-05
GO:0006886: intracellular protein transport	31	0.00127004	0.0670663			GO:0016197: endosomal transport	22	3.24215e-07	2.29751e-05
GO:0006417: regulation of translation	22	0.00128864	0.0670663			GO:0010468: regulation of gene expression	78	3.6172e-07	2.53448e-05
GO:0071347: cellular response to interleukin-1	14	0.00130989	0.0670663			GO:0030182: neuron differentiation	51	4.10224e-07	2.8424e-05
GO:0033209: tumor necrosis factor-mediated signaling pathway	11	0.00131846	0.0670663			GO:0007528: neuromuscular junction development	18	4.36461e-07	2.99096e-05
GO:0006626: protein targeting to mitochondrion	7	0.00132207	0.0670663			GO:0035176: social behavior	23	5.27136e-07	3.53465e-05
GO:0006888: endoplasmic reticulum to Golgi vesicle-mediated transport	18	0.00133955	0.0672224			GO:0048167: regulation of synaptic plasticity	23	5.27136e-07	3.53465e-05
GO:0006914: autophagy	27	0.00137457	0.068246			GO:0043488: regulation of mRNA stability	17	5.66726e-07	3.75968e-05
GO:0097250: mitochondrial respirasome assembly	5	0.00141149	0.0693415			GO:0060271: cilium assembly	50	6.00758e-07	3.9435e-05
GO:2000045: regulation of G1/S transition of mitotic cell cycle	12	0.00149875	0.0727071			GO:0043524: negative regulation of neuron apoptotic process	44	7.25218e-07	4.68741e-05
GO:0001934: positive regulation of protein phosphorylation	30	0.00151116	0.0727071			GO:0033138: positive regulation of peptidyl-serine phosphorylation	26	7.2912e-07	4.68741e-05
GO:0007005: mitochondrion organization	21	0.00164069	0.077708			GO:0009791: post-embryonic development	30	7.90531e-07	5.03036e-05
GO:0008360: regulation of cell shape	20	0.0016484	0.077708			GO:0001934: positive regulation of protein phosphorylation	52	8.58717e-07	5.40905e-05
GO:0006406: mRNA export from nucleus	12	0.00171066	0.0798366			GO:0016055: Wnt signaling pathway	49	8.79088e-07	5.482e-05
GO:0045582: positive regulation of T cell differentiation	10	0.00174246	0.0805153			GO:0048666: neuron development	23	8.9742e-07	5.5409e-05
GO:0042744: hydrogen peroxide catabolic process	8	0.00193915	0.0878643			GO:0043065: positive regulation of apoptotic process	70	9.08376e-07	5.55356e-05
GO:0072344: rescue of stalled ribosome	8	0.00193915	0.0878643			GO:0042391: regulation of membrane potential	29	9.74782e-07	5.90169e-05
GO:0030030: cell projection organization	25	0.00207521	0.0931249			GO:0042147: retrograde transport, endosome to Golgi	24	1.00553e-06	6.02931e-05
GO:0075525: viral translational termination-reinitiation	4	0.00212893	0.0937333			GO:0008360: regulation of cell shape	35	1.08261e-06	6.42966e-05
GO:0033599: regulation of mammary gland epithelial cell proliferation	4	0.00212893	0.0937333			GO:0009267: cellular response to starvation	25	1.37323e-06	8.07873e-05
GO:0061136: regulation of proteasomal protein catabolic process	7	0.00221178	0.0964706			GO:0051028: mRNA transport	27	1.4639e-06	8.48073e-05
GO:0006119: oxidative phosphorylation	5	0.00223796	0.0967089			GO:0071277: cellular response to calcium ion	28	1.46876e-06	8.48073e-05
GO:0008284: positive regulation of cell population proliferation	58	0.00230714	0.0987835			GO:0099560: synaptic membrane adhesion	16	1.58963e-06	9.09444e-05
GO:0000165: MAPK cascade	16	0.00258426	0.109643			GO:0000226: microtubule cytoskeleton organization	39	1.6572e-06	9.3948e-05
GO:0140861: DNA repair-dependent chromatin remodeling	7	0.00279692	0.117597			GO:0010629: negative regulation of gene expression	70	1.77616e-06	9.91427e-05
GO:0001889: liver development	16	0.00282956	0.117828			GO:0021987: cerebral cortex development	26	1.78063e-06	9.91427e-05
GO:1902042: negative regulation of extrinsic apoptotic signaling pathway via death domain receptors	8	0.00287817	0.117828			GO:0008286: insulin receptor signaling pathway	23	1.90964e-06	0.000105385
GO:0071902: positive regulation of protein serine/threonine kinase activity	8	0.00287817	0.117828			GO:1905515: non-motile cilium assembly	21	1.9381e-06	0.000106017
GO:0033138: positive regulation of peptidyl-serine phosphorylation	14	0.00311123	0.126262			GO:0031647: regulation of protein stability	26	2.20389e-06	0.000119509
GO:0006469: negative regulation of protein kinase activity	12	0.0031674	0.127433			GO:0048813: dendrite morphogenesis	18	2.42889e-06	0.000130574
GO:0044571: [2Fe-2S] cluster assembly	5	0.00334597	0.129055			GO:0048041: focal adhesion assembly	14	2.5031e-06	0.000133413
GO:0075522: IRES-dependent viral translational initiation	5	0.00334597	0.129055			GO:0007264: small GTPase-mediated signal transduction	27	2.70839e-06	0.000143132
GO:1901798: positive regulation of signal transduction by p53 class mediator	5	0.00334597	0.129055			GO:0030030: cell projection organization	43	2.7531e-06	0.000144272
GO:0002183: cytoplasmic translational initiation	5	0.00334597	0.129055			GO:0006376: mRNA splice site recognition	11	2.93187e-06	0.00015236
GO:0097428: protein maturation by iron-sulfur cluster transfer	5	0.00334597	0.129055			GO:0007417: central nervous system development	29	3.10308e-06	0.000159924
GO:0016567: protein ubiquitination	44	0.00370837	0.14186			GO:0000165: MAPK cascade	28	3.22049e-06	0.000164614
GO:0070131: positive regulation of mitochondrial translation	6	0.00385696	0.145165			GO:0003007: heart morphogenesis	23	3.87586e-06	0.000196503
GO:0033044: regulation of chromosome organization	6	0.00385696	0.145165			GO:0008283: cell population proliferation	56	4.43953e-06	0.000221773
GO:0006479: protein methylation	7	0.00430437	0.158365			GO:0006366: transcription by RNA polymerase II	46	4.44542e-06	0.000221773
GO:0045333: cellular respiration	7	0.00430437	0.158365			GO:0048593: camera-type eye morphogenesis	13	4.6495e-06	0.000230113
GO:0032436: positive regulation of proteasomal ubiquitin-dependent protein catabolic process	13	0.00434341	0.158365			GO:0048488: synaptic vesicle endocytosis	20	4.84369e-06	0.000237837
GO:0031398: positive regulation of protein ubiquitination	13	0.00434341	0.158365			GO:0051897: positive regulation of phosphatidylinositol 3-kinase/protein kinase B signal transduction	44	5.15474e-06	0.000251133
GO:0045892: negative regulation of DNA-templated transcription	59	0.00438732	0.158726			GO:0006869: lipid transport	38	5.75889e-06	0.000278391
GO:0032968: positive regulation of transcription elongation by RNA polymerase II	10	0.00476135	0.170932			GO:0051649: establishment of localization in cell	43	5.88425e-06	0.000282263
GO:0043124: negative regulation of canonical NF-kappaB signal transduction	11	0.00494757	0.174463			GO:0043408: regulation of MAPK cascade	18	6.00424e-06	0.00028582
GO:0051131: chaperone-mediated protein complex assembly	6	0.00497185	0.174463			GO:0007265: Ras protein signal transduction	23	6.06472e-06	0.000286512
GO:1902430: negative regulation of amyloid-beta formation	6	0.00497185	0.174463			GO:0048675: axon extension	16	6.58423e-06	0.000308716
GO:0006310: DNA recombination	14	0.00501905	0.174805			GO:0030324: lung development	32	6.98741e-06	0.00032407
GO:0006401: RNA catabolic process	7	0.00524992	0.181492			GO:0030334: regulation of cell migration	30	7.01563e-06	0.00032407
GO:1904263: positive regulation of TORC1 signaling	10	0.00540761	0.185568			GO:1903861: positive regulation of dendrite extension	13	7.23115e-06	0.00033157
GO:0010976: positive regulation of neuron projection development	22	0.00617751	0.209733			GO:0007612: learning	22	7.30204e-06	0.000331733
GO:0032456: endocytic recycling	11	0.00620165	0.209733			GO:0007179: transforming growth factor beta receptor signaling pathway	26	7.3411e-06	0.000331733
GO:0016226: iron-sulfur cluster assembly	7	0.006339	0.212835			GO:0030335: positive regulation of cell migration	51	7.5021e-06	0.000336569
GO:0002690: positive regulation of leukocyte chemotaxis	5	0.00656475	0.21425			GO:0006629: lipid metabolic process	110	7.56385e-06	0.000336916
GO:0006122: mitochondrial electron transport, ubiquinol to cytochrome c	5	0.00656475	0.21425			GO:1904263: positive regulation of TORC1 signaling	18	7.97448e-06	0.000351188
GO:0035308: negative regulation of protein dephosphorylation	5	0.00656475	0.21425			GO:0090263: positive regulation of canonical Wnt signaling pathway	28	8.02936e-06	0.000351188
GO:0032780: negative regulation of ATP-dependent activity	5	0.00656475	0.21425			GO:0007157: heterophilic cell-cell adhesion via plasma membrane cell adhesion molecules	20	8.05322e-06	0.000351188
GO:0060999: positive regulation of dendritic spine development	8	0.00672995	0.215394			GO:0090090: negative regulation of canonical Wnt signaling pathway	33	8.63235e-06	0.000373829
GO:0071896: protein localization to adherens junction	4	0.00678443	0.215394			GO:0006913: nucleocytoplasmic transport	19	9.28356e-06	0.000399257
GO:0032527: protein exit from endoplasmic reticulum	4	0.00678443	0.215394			GO:0051963: regulation of synapse assembly	13	1.09885e-05	0.0004666
GO:0010883: regulation of lipid storage	4	0.00678443	0.215394			GO:0007165: signal transduction	179	1.09991e-05	0.0004666
GO:0097191: extrinsic apoptotic signaling pathway	10	0.00690164	0.217635			GO:0016339: calcium-dependent cell-cell adhesion via plasma membrane cell adhesion molecules	16	1.24256e-05	0.000523555
GO:0043065: positive regulation of apoptotic process	38	0.00704704	0.220729			GO:0051301: cell division	68	1.31996e-05	0.000552435
GO:0030307: positive regulation of cell growth	15	0.00713175	0.221893			GO:0050770: regulation of axonogenesis	12	1.35497e-05	0.000563306
GO:0032088: negative regulation of NF-kappaB transcription factor activity	12	0.00741473	0.228637			GO:0008344: adult locomotory behavior	21	1.3745e-05	0.000567642
GO:0007163: establishment or maintenance of cell polarity	9	0.00749549	0.228637			GO:0010977: negative regulation of neuron projection development	24	1.38386e-05	0.000567745
GO:0045815: transcription initiation-coupled chromatin remodeling	9	0.00749549	0.228637			GO:0006887: exocytosis	30	1.56737e-05	0.000638832
GO:0055088: lipid homeostasis	10	0.00775791	0.234902			GO:0045773: positive regulation of axon extension	16	1.67911e-05	0.000679932
GO:0001516: prostaglandin biosynthetic process	6	0.00785188	0.234902			GO:0150052: regulation of postsynapse assembly	15	1.76491e-05	0.000710061
GO:0034067: protein localization to Golgi apparatus	6	0.00785188	0.234902			GO:0043491: phosphatidylinositol 3-kinase/protein kinase B signal transduction	24	2.02568e-05	0.000809752
GO:0070301: cellular response to hydrogen peroxide	12	0.00816353	0.242363			GO:0072583: clathrin-dependent endocytosis	12	2.08615e-05	0.000828613
GO:0010628: positive regulation of gene expression	53	0.0082404	0.242363			GO:0008152: metabolic process	42	2.19528e-05	0.000866441
GO:0043123: positive regulation of canonical NF-kappaB signal transduction	22	0.00827153	0.242363			GO:0007413: axonal fasciculation	11	2.52176e-05	0.000989036
GO:0043410: positive regulation of MAPK cascade	24	0.0084977	0.242363			GO:0002091: negative regulation of receptor internalization	9	2.66228e-05	0.00103762
GO:0090398: cellular senescence	9	0.00851969	0.242363			GO:1902430: negative regulation of amyloid-beta formation	10	2.79564e-05	0.00107615
GO:0031146: SCF-dependent proteasomal ubiquitin-dependent protein catabolic process	9	0.00851969	0.242363			GO:0035329: hippo signaling	10	2.79564e-05	0.00107615
GO:0060271: cilium assembly	26	0.00855269	0.242363			GO:0008285: negative regulation of cell population proliferation	65	2.83639e-05	0.00108514
GO:0001682: tRNA 5'-leader removal	5	0.00874735	0.242363			GO:0009410: response to xenobiotic stimulus	55	2.88177e-05	0.00109578
GO:0006779: porphyrin-containing compound biosynthetic process	5	0.00874735	0.242363			GO:0120163: negative regulation of cold-induced thermogenesis	16	2.97545e-05	0.00112454
GO:0045830: positive regulation of isotype switching	5	0.00874735	0.242363			GO:0001822: kidney development	37	3.0803e-05	0.00115715
GO:1901800: positive regulation of proteasomal protein catabolic process	5	0.00874735	0.242363			GO:0071108: protein K48-linked deubiquitination	12	3.13516e-05	0.00117071
GO:0032496: response to lipopolysaccharide	22	0.00875252	0.242363			GO:0043010: camera-type eye development	22	3.16917e-05	0.00117637
GO:0071346: cellular response to type II interferon	16	0.00877639	0.242363			GO:1904262: negative regulation of TORC1 signaling	15	3.25845e-05	0.00119528
GO:0061844: antimicrobial humoral immune response mediated by antimicrobial peptide	19	0.00936478	0.257091			GO:0007043: cell-cell junction assembly	15	3.25845e-05	0.00119528
GO:0090201: negative regulation of release of cytochrome c from mitochondria	6	0.00965425	0.261959			GO:0001892: embryonic placenta development	13	3.41805e-05	0.00123682
GO:0006986: response to unfolded protein	10	0.0097105	0.261959			GO:0006611: protein export from nucleus	14	3.43121e-05	0.00123682
GO:0034614: cellular response to reactive oxygen species	10	0.0097105	0.261959			GO:0007026: negative regulation of microtubule depolymerization	14	3.43121e-05	0.00123682
GO:0045444: fat cell differentiation	14	0.00991496	0.265937			GO:0009790: embryo development	24	3.49628e-05	0.00125304
GO:0030335: positive regulation of cell migration	28	0.0101927	0.26714			GO:0018107: peptidyl-threonine phosphorylation	18	3.7226e-05	0.00132652
GO:1902749: regulation of cell cycle G2/M phase transition	4	0.0103605	0.26714			GO:0001933: negative regulation of protein phosphorylation	25	4.59212e-05	0.00162707
GO:0033615: mitochondrial proton-transporting ATP synthase complex assembly	4	0.0103605	0.26714			GO:0030705: cytoskeleton-dependent intracellular transport	9	4.87063e-05	0.001716
GO:0097294: 'de novo' XMP biosynthetic process	4	0.0103605	0.26714			GO:0031122: cytoplasmic microtubule organization	16	5.08229e-05	0.00178052
GO:0062196: regulation of lysosome size	4	0.0103605	0.26714			GO:0043066: negative regulation of apoptotic process	96	5.19664e-05	0.00181041
GO:0071051: poly(A)-dependent snoRNA 3'-end processing	4	0.0103605	0.26714			GO:0032880: regulation of protein localization	27	5.26562e-05	0.00182425
GO:0106035: protein maturation by [4Fe-4S] cluster transfer	4	0.0103605	0.26714			GO:0051726: regulation of cell cycle	43	6.16361e-05	0.00212355
GO:0010332: response to gamma radiation	7	0.0105834	0.271389			GO:0001525: angiogenesis	51	6.31311e-05	0.00215921
GO:0043377: negative regulation of CD8-positive, alpha-beta T cell differentiation	3	0.0109287	0.278712			GO:0050775: positive regulation of dendrite morphogenesis	14	6.33635e-05	0.00215921
GO:0038202: TORC1 signaling	5	0.0113542	0.286434			GO:0045732: positive regulation of protein catabolic process	22	6.69692e-05	0.00226967
GO:0006970: response to osmotic stress	5	0.0113542	0.286434			GO:0051893: regulation of focal adhesion assembly	10	7.42931e-05	0.0024775
GO:0043277: apoptotic cell clearance	6	0.0117216	0.291524			GO:0097284: hepatocyte apoptotic process	10	7.42931e-05	0.0024775
GO:0030593: neutrophil chemotaxis	12	0.01176	0.291524			GO:0060074: synapse maturation	10	7.42931e-05	0.0024775
GO:0033627: cell adhesion mediated by integrin	8	0.0118684	0.291524			GO:0042220: response to cocaine	15	7.54532e-05	0.00248956
GO:0001824: blastocyst development	8	0.0118684	0.291524			GO:0046326: positive regulation of glucose import	15	7.54532e-05	0.00248956
GO:0042073: intraciliary transport	8	0.0118684	0.291524			GO:0097062: dendritic spine maintenance	8	8.09549e-05	0.00265702
GO:0030100: regulation of endocytosis	7	0.0123615	0.297378			GO:0016311: dephosphorylation	27	8.22439e-05	0.0026852
GO:0006139: nucleobase-containing compound metabolic process	7	0.0123615	0.297378			GO:0031398: positive regulation of protein ubiquitination	21	8.46529e-05	0.00274946
GO:0043523: regulation of neuron apoptotic process	7	0.0123615	0.297378			GO:0032869: cellular response to insulin stimulus	25	8.71142e-05	0.00280023
GO:0060337: type I interferon-mediated signaling pathway	7	0.0123615	0.297378			GO:0045666: positive regulation of neuron differentiation	25	8.71142e-05	0.00280023
GO:0034599: cellular response to oxidative stress	14	0.0124989	0.29914			GO:0007517: muscle organ development	20	8.83523e-05	0.00282546
GO:0006935: chemotaxis	17	0.0126326	0.300799			GO:0061003: positive regulation of dendritic spine morphogenesis	12	9.39519e-05	0.00297403
GO:0007052: mitotic spindle organization	10	0.0133048	0.315195			GO:0021772: olfactory bulb development	12	9.39519e-05	0.00297403
GO:0042632: cholesterol homeostasis	14	0.0134665	0.317415			GO:0045444: fat cell differentiation	24	9.56852e-05	0.0030136
GO:0045739: positive regulation of DNA repair	9	0.0136846	0.320935			GO:0071805: potassium ion transmembrane transport	28	9.73703e-05	0.00305126
GO:0043524: negative regulation of neuron apoptotic process	22	0.0141783	0.326579			GO:0010507: negative regulation of autophagy	16	0.000106691	0.00332661
GO:0010875: positive regulation of cholesterol efflux	7	0.0143393	0.326579			GO:0007613: memory	27	0.000109488	0.00339685
GO:0051457: maintenance of protein location in nucleus	5	0.0144123	0.326579			GO:0099171: presynaptic modulation of chemical synaptic transmission	17	0.000111252	0.00341435
GO:0061462: protein localization to lysosome	5	0.0144123	0.326579			GO:0065003: protein-containing complex assembly	28	0.000111688	0.00341435
GO:0000470: maturation of LSU-rRNA	5	0.0144123	0.326579			GO:0007029: endoplasmic reticulum organization	14	0.000111695	0.00341435
GO:0008152: metabolic process	23	0.0145048	0.326579			GO:0030521: androgen receptor signaling pathway	10	0.000114919	0.00347881
GO:0006177: GMP biosynthetic process	4	0.0148349	0.326579			GO:0061025: membrane fusion	10	0.000114919	0.00347881
GO:0000054: ribosomal subunit export from nucleus	4	0.0148349	0.326579			GO:0060021: roof of mouth development	21	0.000121165	0.00365017
GO:0007007: inner mitochondrial membrane organization	4	0.0148349	0.326579			GO:0010586: miRNA metabolic process	7	0.000122963	0.00365037
GO:0043328: protein transport to vacuole involved in ubiquitin-dependent protein catabolic process via the multivesicular body sorting pathway	4	0.0148349	0.326579			GO:0010501: RNA secondary structure unwinding	7	0.000122963	0.00365037
GO:0006785: heme B biosynthetic process	4	0.0148349	0.326579			GO:0042593: glucose homeostasis	33	0.000123046	0.00365037
GO:0006362: transcription elongation by RNA polymerase I	4	0.0148349	0.326579			GO:0070507: regulation of microtubule cytoskeleton organization	13	0.000123513	0.00365037
GO:0034475: U4 snRNA 3'-end processing	4	0.0148349	0.326579			GO:0046580: negative regulation of Ras protein signal transduction	11	0.000129327	0.00376862
GO:0070374: positive regulation of ERK1 and ERK2 cascade	25	0.0156429	0.342749			GO:1900242: regulation of synaptic vesicle endocytosis	11	0.000129327	0.00376862
GO:0000724: double-strand break repair via homologous recombination	13	0.0161042	0.350866			GO:0046928: regulation of neurotransmitter secretion	11	0.000129327	0.00376862
GO:0045471: response to ethanol	16	0.0161637	0.350866			GO:0099175: regulation of postsynapse organization	16	0.000134587	0.00390365
GO:0051085: chaperone cofactor-dependent protein refolding	7	0.0165269	0.356207			GO:0021549: cerebellum development	18	0.000137713	0.00394719
GO:0042692: muscle cell differentiation	6	0.0167151	0.356207			GO:0051496: positive regulation of stress fiber assembly	17	0.00013817	0.00394719
GO:0045862: positive regulation of proteolysis	6	0.0167151	0.356207			GO:0048268: clathrin coat assembly	9	0.00013862	0.00394719
GO:0016973: poly(A)+ mRNA export from nucleus	6	0.0167151	0.356207			GO:0060563: neuroepithelial cell differentiation	9	0.00013862	0.00394719
GO:0007098: centrosome cycle	8	0.0172462	0.365855			GO:1990138: neuron projection extension	14	0.000145976	0.00411252
GO:0032956: regulation of actin cytoskeleton organization	13	0.017355	0.366497			GO:0034332: adherens junction organization	14	0.000145976	0.00411252
GO:0030490: maturation of SSU-rRNA	5	0.0179444	0.375308			GO:0006813: potassium ion transport	29	0.000146405	0.00411252
GO:2001034: positive regulation of double-strand break repair via nonhomologous end joining	5	0.0179444	0.375308			GO:0006895: Golgi to endosome transport	8	0.000148326	0.0041293
GO:0001932: regulation of protein phosphorylation	11	0.0180135	0.375308			GO:0031054: pre-miRNA processing	8	0.000148326	0.0041293
GO:0051607: defense response to virus	25	0.0187078	0.386729			GO:0034220: monoatomic ion transmembrane transport	55	0.000154645	0.00428607
GO:0007017: microtubule-based process	7	0.0189338	0.386729			GO:0008306: associative learning	15	0.00016079	0.00443667
GO:0045807: positive regulation of endocytosis	7	0.0189338	0.386729			GO:0032092: positive regulation of protein binding	18	0.000168028	0.00461159
GO:0031175: neuron projection development	20	0.0192802	0.386729			GO:0008333: endosome to lysosome transport	16	0.000168608	0.00461159
GO:0045746: negative regulation of Notch signaling pathway	8	0.0193681	0.386729			GO:0007611: learning or memory	21	0.000170924	0.0046545
GO:2000042: negative regulation of double-strand break repair via homologous recombination	6	0.01967	0.386729			GO:2001224: positive regulation of neuron migration	10	0.000172584	0.00465902
GO:0032740: positive regulation of interleukin-17 production	6	0.01967	0.386729			GO:0006829: zinc ion transport	10	0.000172584	0.00465902
GO:0014070: response to organic cyclic compound	13	0.0200736	0.386729			GO:0007269: neurotransmitter secretion	12	0.000178917	0.00472764
GO:0048034: heme O biosynthetic process	4	0.0202336	0.386729			GO:0051966: regulation of synaptic transmission, glutamatergic	12	0.000178917	0.00472764
GO:0071028: nuclear mRNA surveillance	4	0.0202336	0.386729			GO:0099170: postsynaptic modulation of chemical synaptic transmission	12	0.000178917	0.00472764
GO:0006782: protoporphyrinogen IX biosynthetic process	4	0.0202336	0.386729			GO:0048009: insulin-like growth factor receptor signaling pathway	12	0.000178917	0.00472764
GO:1901524: regulation of mitophagy	4	0.0202336	0.386729			GO:0051928: positive regulation of calcium ion transport	12	0.000178917	0.00472764
GO:1904851: positive regulation of establishment of protein localization to telomere	4	0.0202336	0.386729			GO:0007059: chromosome segregation	25	0.000183039	0.00479462
GO:0032263: GMP salvage	4	0.0202336	0.386729			GO:0031116: positive regulation of microtubule polymerization	11	0.000183758	0.00479462
GO:0031204: post-translational protein targeting to membrane, translocation	4	0.0202336	0.386729			GO:0034063: stress granule assembly	11	0.000183758	0.00479462
GO:0006901: vesicle coating	4	0.0202336	0.386729			GO:0035774: positive regulation of insulin secretion involved in cellular response to glucose stimulus	15	0.000203555	0.0052671
GO:0050731: positive regulation of peptidyl-tyrosine phosphorylation	14	0.0205286	0.386729			GO:0007628: adult walking behavior	15	0.000203555	0.0052671
GO:0006635: fatty acid beta-oxidation	9	0.0208251	0.386729			GO:0032465: regulation of cytokinesis	13	0.000217023	0.00556937
GO:0046338: phosphatidylethanolamine catabolic process	3	0.0209647	0.386729			GO:1905606: regulation of presynapse assembly	13	0.000217023	0.00556937
GO:0014040: positive regulation of Schwann cell differentiation	3	0.0209647	0.386729			GO:0035196: miRNA processing	9	0.000219102	0.00559968
GO:0046940: nucleoside monophosphate phosphorylation	3	0.0209647	0.386729			GO:1904707: positive regulation of vascular associated smooth muscle cell proliferation	14	0.000242284	0.00616686
GO:1902164: positive regulation of DNA damage response, signal transduction by p53 class mediator resulting in transcription of p21 class mediator	3	0.0209647	0.386729			GO:0022011: myelination in peripheral nervous system	10	0.000252451	0.00634028
GO:0042167: heme catabolic process	3	0.0209647	0.386729			GO:0061001: regulation of dendritic spine morphogenesis	10	0.000252451	0.00634028
GO:0006432: phenylalanyl-tRNA aminoacylation	3	0.0209647	0.386729			GO:0045806: negative regulation of endocytosis	8	0.000254817	0.00634028
GO:2000825: positive regulation of androgen receptor activity	3	0.0209647	0.386729			GO:0007216: G protein-coupled glutamate receptor signaling pathway	8	0.000254817	0.00634028
GO:0106034: protein maturation by [2Fe-2S] cluster transfer	3	0.0209647	0.386729			GO:0043409: negative regulation of MAPK cascade	15	0.00025576	0.00634028
GO:0140141: mitochondrial potassium ion transmembrane transport	3	0.0209647	0.386729			GO:0051262: protein tetramerization	11	0.000256214	0.00634028
GO:1903376: regulation of oxidative stress-induced neuron intrinsic apoptotic signaling pathway	3	0.0209647	0.386729			GO:0033365: protein localization to organelle	11	0.000256214	0.00634028
GO:0071216: cellular response to biotic stimulus	3	0.0209647	0.386729			GO:0043410: positive regulation of MAPK cascade	39	0.000272051	0.00670558
GO:0045765: regulation of angiogenesis	7	0.0215691	0.392839			GO:0044331: cell-cell adhesion mediated by cadherin	13	0.000282878	0.00691774
GO:0030071: regulation of mitotic metaphase/anaphase transition	7	0.0215691	0.392839			GO:0035904: aorta development	13	0.000282878	0.00691774
GO:0010498: proteasomal protein catabolic process	7	0.0215691	0.392839			GO:0070936: protein K48-linked ubiquitination	20	0.000305404	0.00743945
GO:0051260: protein homooligomerization	16	0.0219464	0.392839			GO:0007162: negative regulation of cell adhesion	16	0.000318959	0.00773941
GO:0045947: negative regulation of translational initiation	5	0.0219694	0.392839			GO:0045807: positive regulation of endocytosis	12	0.00032146	0.00776985
GO:0048268: clathrin coat assembly	5	0.0219694	0.392839			GO:0099003: vesicle-mediated transport in synapse	9	0.000334204	0.0080467
GO:0034314: Arp2/3 complex-mediated actin nucleation	5	0.0219694	0.392839			GO:0030866: cortical actin cytoskeleton organization	11	0.000351113	0.00842132
GO:0061051: positive regulation of cell growth involved in cardiac muscle cell development	5	0.0219694	0.392839			GO:0001568: blood vessel development	20	0.000359258	0.00858366
GO:0072583: clathrin-dependent endocytosis	6	0.0229473	0.399803			GO:2000809: positive regulation of synaptic vesicle clustering	6	0.000371972	0.00878644
GO:0070316: regulation of G0 to G1 transition	6	0.0229473	0.399803			GO:0030913: paranodal junction assembly	6	0.000371972	0.00878644
GO:1900242: regulation of synaptic vesicle endocytosis	6	0.0229473	0.399803			GO:1903944: negative regulation of hepatocyte apoptotic process	6	0.000371972	0.00878644
GO:0043162: ubiquitin-dependent protein catabolic process via the multivesicular body sorting pathway	6	0.0229473	0.399803			GO:0030514: negative regulation of BMP signaling pathway	16	0.000389768	0.00917205
GO:0022904: respiratory electron transport chain	6	0.0229473	0.399803			GO:0050905: neuromuscular process	15	0.000395285	0.00926691
GO:0000413: protein peptidyl-prolyl isomerization	6	0.0229473	0.399803			GO:0099041: vesicle tethering to Golgi	5	0.000406935	0.00946883
GO:0001558: regulation of cell growth	9	0.0229585	0.399803			GO:0045053: protein retention in Golgi apparatus	5	0.000406935	0.00946883
GO:0006260: DNA replication	14	0.0234089	0.406131			GO:0046548: retinal rod cell development	8	0.000415125	0.0096235
GO:0002548: monocyte chemotaxis	7	0.0244413	0.417829			GO:0043393: regulation of protein binding	12	0.000422648	0.00965432
GO:0006289: nucleotide-excision repair	7	0.0244413	0.417829			GO:0030071: regulation of mitotic metaphase/anaphase transition	12	0.000422648	0.00965432
GO:0006368: transcription elongation by RNA polymerase II	7	0.0244413	0.417829			GO:0046488: phosphatidylinositol metabolic process	12	0.000422648	0.00965432
GO:0032008: positive regulation of TOR signaling	7	0.0244413	0.417829			GO:0046907: intracellular transport	12	0.000422648	0.00965432
GO:0001933: negative regulation of protein phosphorylation	13	0.0264424	0.43657			GO:0010457: centriole-centriole cohesion	7	0.000455708	0.0103715
GO:0045859: regulation of protein kinase activity	5	0.026502	0.43657			GO:0007492: endoderm development	13	0.000466222	0.0105156
GO:0038061: non-canonical NF-kappaB signal transduction	5	0.026502	0.43657			GO:0060325: face morphogenesis	13	0.000466222	0.0105156
GO:0071816: tail-anchored membrane protein insertion into ER membrane	5	0.026502	0.43657			GO:0017148: negative regulation of translation	23	0.000467098	0.0105156
GO:0071480: cellular response to gamma radiation	6	0.0265578	0.43657			GO:0032007: negative regulation of TOR signaling	11	0.000473571	0.010623
GO:0045050: protein insertion into ER membrane by stop-transfer membrane-anchor sequence	4	0.0265665	0.43657			GO:0016043: cellular component organization	9	0.000494149	0.0108504
GO:0006784: heme A biosynthetic process	4	0.0265665	0.43657			GO:0051642: centrosome localization	9	0.000494149	0.0108504
GO:0006390: mitochondrial transcription	4	0.0265665	0.43657			GO:0042462: eye photoreceptor cell development	9	0.000494149	0.0108504
GO:0032515: negative regulation of phosphoprotein phosphatase activity	4	0.0265665	0.43657			GO:0045724: positive regulation of cilium assembly	9	0.000494149	0.0108504
GO:0010269: response to selenium ion	4	0.0265665	0.43657			GO:0042551: neuron maturation	9	0.000494149	0.0108504
GO:0000492: box C/D snoRNP assembly	4	0.0265665	0.43657			GO:0060997: dendritic spine morphogenesis	9	0.000494149	0.0108504
GO:0120163: negative regulation of cold-induced thermogenesis	8	0.0268134	0.439081			GO:0030512: negative regulation of transforming growth factor beta receptor signaling pathway	21	0.000513716	0.0112405
GO:0006611: protein export from nucleus	7	0.0275578	0.448505			GO:0045597: positive regulation of cell differentiation	17	0.000540312	0.0117811
GO:0031648: protein destabilization	9	0.0276772	0.448505			GO:0050890: cognition	16	0.000572451	0.0124383
GO:0070371: ERK1 and ERK2 cascade	9	0.0276772	0.448505			GO:0042981: regulation of apoptotic process	39	0.000614372	0.0133029
GO:0006629: lipid metabolic process	60	0.0278247	0.449334			GO:0016239: positive regulation of macroautophagy	11	0.000629435	0.0135819
GO:0017148: negative regulation of translation	13	0.0301278	0.482692			GO:0060042: retina morphogenesis in camera-type eye	8	0.000646796	0.0139083
GO:0048144: fibroblast proliferation	9	0.0302713	0.482692			GO:0006493: protein O-linked glycosylation	16	0.000688307	0.0147501
GO:0006405: RNA export from nucleus	6	0.0305109	0.482692			GO:0001889: liver development	23	0.000696783	0.0148806
GO:0001836: release of cytochrome c from mitochondria	6	0.0305109	0.482692			GO:2000463: positive regulation of excitatory postsynaptic potential	12	0.000705862	0.0149212
GO:0043388: positive regulation of DNA binding	6	0.0305109	0.482692			GO:0050807: regulation of synapse organization	12	0.000705862	0.0149212
GO:0006261: DNA-templated DNA replication	6	0.0305109	0.482692			GO:0048514: blood vessel morphogenesis	12	0.000705862	0.0149212
GO:0007015: actin filament organization	18	0.0306228	0.482826			GO:0007020: microtubule nucleation	9	0.000710851	0.0149255
GO:0070373: negative regulation of ERK1 and ERK2 cascade	11	0.0312801	0.490864			GO:0031290: retinal ganglion cell axon guidance	9	0.000710851	0.0149255
GO:0048208: COPII vesicle coating	5	0.0315533	0.490864			GO:0021915: neural tube development	15	0.000723505	0.0151402
GO:0048245: eosinophil chemotaxis	5	0.0315533	0.490864			GO:0007595: lactation	13	0.00074066	0.0154033
GO:0033554: cellular response to stress	5	0.0315533	0.490864			GO:0032436: positive regulation of proteasomal ubiquitin-dependent protein catabolic process	19	0.000741878	0.0154033
GO:1901224: positive regulation of non-canonical NF-kappaB signal transduction	10	0.0324189	0.491854			GO:0001508: action potential	14	0.000743489	0.0154033
GO:0042177: negative regulation of protein catabolic process	8	0.0327348	0.491854			GO:0006898: receptor-mediated endocytosis	17	0.000763724	0.0156793
GO:0030968: endoplasmic reticulum unfolded protein response	8	0.0327348	0.491854			GO:0042733: embryonic digit morphogenesis	17	0.000763724	0.0156793
GO:0006954: inflammatory response	36	0.03295	0.491854			GO:0097680: double-strand break repair via classical nonhomologous end joining	6	0.000769929	0.0156793
GO:0051289: protein homotetramerization	9	0.0330274	0.491854			GO:0060603: mammary gland duct morphogenesis	6	0.000769929	0.0156793
GO:1904874: positive regulation of telomerase RNA localization to Cajal body	3	0.0335219	0.491854			GO:0060213: positive regulation of nuclear-transcribed mRNA poly(A) tail shortening	7	0.000776925	0.0156793
GO:0001885: endothelial cell development	3	0.0335219	0.491854			GO:0071233: cellular response to L-leucine	7	0.000776925	0.0156793
GO:2000435: negative regulation of protein neddylation	3	0.0335219	0.491854			GO:0016242: negative regulation of macroautophagy	7	0.000776925	0.0156793
GO:0000466: maturation of 5.8S rRNA from tricistronic rRNA transcript (SSU-rRNA, 5.8S rRNA, LSU-rRNA)	3	0.0335219	0.491854			GO:0032801: receptor catabolic process	7	0.000776925	0.0156793
GO:0006449: regulation of translational termination	3	0.0335219	0.491854			GO:0036211: protein modification process	16	0.00082349	0.0165487
GO:0018342: protein prenylation	3	0.0335219	0.491854			GO:0051896: regulation of phosphatidylinositol 3-kinase/protein kinase B signal transduction	11	0.000825312	0.0165487
GO:0038158: granulocyte colony-stimulating factor signaling pathway	3	0.0335219	0.491854			GO:0007040: lysosome organization	15	0.000874578	0.0174803
GO:0048254: snoRNA localization	3	0.0335219	0.491854			GO:0050673: epithelial cell proliferation	20	0.00088926	0.017717
GO:0032675: regulation of interleukin-6 production	4	0.0338301	0.491854			GO:0030032: lamellipodium assembly	12	0.000897905	0.0178323
GO:0019941: modification-dependent protein catabolic process	4	0.0338301	0.491854			GO:0042789: mRNA transcription by RNA polymerase II	14	0.000910344	0.0179649
GO:0051156: glucose 6-phosphate metabolic process	4	0.0338301	0.491854			GO:0048568: embryonic organ development	14	0.000910344	0.0179649
GO:0034551: mitochondrial respiratory chain complex III assembly	4	0.0338301	0.491854			GO:0006605: protein targeting	13	0.000921888	0.0180216
GO:0051036: regulation of endosome size	4	0.0338301	0.491854			GO:0030534: adult behavior	13	0.000921888	0.0180216
GO:0071901: negative regulation of protein serine/threonine kinase activity	4	0.0338301	0.491854			GO:0060079: excitatory postsynaptic potential	13	0.000921888	0.0180216
GO:0035456: response to interferon-beta	4	0.0338301	0.491854			GO:0090316: positive regulation of intracellular protein transport	10	0.000932653	0.0181751
GO:1904996: positive regulation of leukocyte adhesion to vascular endothelial cell	4	0.0338301	0.491854			GO:0048024: regulation of mRNA splicing, via spliceosome	8	0.00097018	0.0186816
GO:0043542: endothelial cell migration	7	0.0345513	0.499228			GO:0051246: regulation of protein metabolic process	8	0.00097018	0.0186816
GO:0008625: extrinsic apoptotic signaling pathway via death domain receptors	7	0.0345513	0.499228			GO:0045725: positive regulation of glycogen biosynthetic process	8	0.00097018	0.0186816
GO:2000819: regulation of nucleotide-excision repair	6	0.0348142	0.501475			GO:0030336: negative regulation of cell migration	28	0.000970629	0.0186816
GO:0045787: positive regulation of cell cycle	8	0.0359982	0.51496			GO:0051146: striated muscle cell differentiation	9	0.000997927	0.0191069
GO:0071364: cellular response to epidermal growth factor stimulus	8	0.0359982	0.51496			GO:0006486: protein glycosylation	24	0.000998855	0.0191069
GO:0006919: activation of cysteine-type endopeptidase activity involved in apoptotic process	11	0.0360814	0.51496			GO:1902895: positive regulation of miRNA transcription	15	0.00105137	0.0199888
GO:0032680: regulation of tumor necrosis factor production	5	0.0371301	0.525109			GO:0060173: limb development	15	0.00105137	0.0199888
GO:0001510: RNA methylation	5	0.0371301	0.525109			GO:0043001: Golgi to plasma membrane protein transport	11	0.00106859	0.0201931
GO:0051642: centrosome localization	5	0.0371301	0.525109			GO:0035108: limb morphogenesis	11	0.00106859	0.0201931
GO:0071479: cellular response to ionizing radiation	7	0.0384398	0.538734			GO:0019228: neuronal action potential	14	0.00110744	0.0208012
GO:0007095: mitotic G2 DNA damage checkpoint signaling	7	0.0384398	0.538734			GO:0034504: protein localization to nucleus	14	0.00110744	0.0208012
GO:0001835: blastocyst hatching	7	0.0384398	0.538734			GO:1902993: positive regulation of amyloid precursor protein catabolic process	5	0.00112655	0.0209944
GO:0051092: positive regulation of NF-kappaB transcription factor activity	15	0.0391513	0.543436			GO:0010606: positive regulation of cytoplasmic mRNA processing body assembly	5	0.00112655	0.0209944
GO:0034605: cellular response to heat	8	0.0394693	0.543436			GO:0001578: microtubule bundle formation	12	0.00113119	0.0209944
GO:0010212: response to ionizing radiation	8	0.0394693	0.543436			GO:0051491: positive regulation of filopodium assembly	12	0.00113119	0.0209944
GO:0060612: adipose tissue development	8	0.0394693	0.543436			GO:0006836: neurotransmitter transport	13	0.00113855	0.0210683
GO:0032007: negative regulation of TOR signaling	6	0.0394739	0.543436			GO:0006909: phagocytosis	19	0.00115558	0.0213202
GO:1903076: regulation of protein localization to plasma membrane	6	0.0394739	0.543436			GO:0006816: calcium ion transport	28	0.00119533	0.0219885
GO:0043039: tRNA aminoacylation	4	0.0420097	0.568288			GO:0046856: phosphatidylinositol dephosphorylation	10	0.00123705	0.022689
GO:0022900: electron transport chain	4	0.0420097	0.568288			GO:0035331: negative regulation of hippo signaling	7	0.00124837	0.0228295
GO:1900244: positive regulation of synaptic vesicle endocytosis	4	0.0420097	0.568288			GO:0006986: response to unfolded protein	15	0.0012572	0.0228568
GO:1901796: regulation of signal transduction by p53 class mediator	4	0.0420097	0.568288			GO:0016358: dendrite development	15	0.0012572	0.0228568
GO:0071493: cellular response to UV-B	4	0.0420097	0.568288			GO:0034976: response to endoplasmic reticulum stress	22	0.00132456	0.0240114
GO:1902857: positive regulation of non-motile cilium assembly	4	0.0420097	0.568288			GO:0032968: positive regulation of transcription elongation by RNA polymerase II	14	0.00133889	0.024131
GO:0006897: endocytosis	21	0.0422104	0.569353			GO:0031334: positive regulation of protein-containing complex assembly	14	0.00133889	0.024131
GO:0030833: regulation of actin filament polymerization	7	0.0425958	0.571249			GO:0021510: spinal cord development	11	0.00136744	0.0244082
GO:0032481: positive regulation of type I interferon production	7	0.0425958	0.571249			GO:0040008: regulation of growth	9	0.00137067	0.0244082
GO:0007346: regulation of mitotic cell cycle	8	0.0431516	0.574876			GO:0022038: corpus callosum development	9	0.00137067	0.0244082
GO:0050709: negative regulation of protein secretion	5	0.0432358	0.574876			GO:0051592: response to calcium ion	16	0.00137104	0.0244082
GO:0042176: regulation of protein catabolic process	5	0.0432358	0.574876			GO:0019933: cAMP-mediated signaling	13	0.00139577	0.0244082
GO:0009749: response to glucose	10	0.0469277	0.608623			GO:2001237: negative regulation of extrinsic apoptotic signaling pathway	13	0.00139577	0.0244082
GO:1900182: positive regulation of protein localization to nucleus	7	0.0470232	0.608623			GO:1903427: negative regulation of reactive oxygen species biosynthetic process	8	0.00140831	0.0244082
GO:0070098: chemokine-mediated signaling pathway	8	0.0470486	0.608623			GO:0048596: embryonic camera-type eye morphogenesis	8	0.00140831	0.0244082
GO:1903108: regulation of mitochondrial transcription	3	0.0482516	0.608623			GO:0047496: vesicle transport along microtubule	8	0.00140831	0.0244082
GO:0007023: post-chaperonin tubulin folding pathway	3	0.0482516	0.608623			GO:0003281: ventricular septum development	12	0.00141215	0.0244082
GO:0051651: maintenance of location in cell	3	0.0482516	0.608623			GO:0006482: protein demethylation	6	0.00141689	0.0244082
GO:0051204: protein insertion into mitochondrial membrane	3	0.0482516	0.608623			GO:0032483: regulation of Rab protein signal transduction	6	0.00141689	0.0244082
GO:1904030: negative regulation of cyclin-dependent protein kinase activity	3	0.0482516	0.608623			GO:0070922: RISC complex assembly	6	0.00141689	0.0244082
GO:1902512: positive regulation of apoptotic DNA fragmentation	3	0.0482516	0.608623			GO:0016188: synaptic vesicle maturation	6	0.00141689	0.0244082
GO:2001140: positive regulation of phospholipid transport	3	0.0482516	0.608623			GO:1902414: protein localization to cell junction	6	0.00141689	0.0244082
GO:0006231: dTMP biosynthetic process	3	0.0482516	0.608623			GO:0036010: protein localization to endosome	6	0.00141689	0.0244082
GO:0097113: AMPA glutamate receptor clustering	3	0.0482516	0.608623			GO:0051260: protein homooligomerization	26	0.00145924	0.0250683
GO:0090027: negative regulation of monocyte chemotaxis	3	0.0482516	0.608623			GO:0001756: somitogenesis	15	0.00149567	0.0256237
GO:0051354: negative regulation of oxidoreductase activity	3	0.0482516	0.608623			GO:0120162: positive regulation of cold-induced thermogenesis	21	0.00152224	0.0260074
GO:0031665: negative regulation of lipopolysaccharide-mediated signaling pathway	3	0.0482516	0.608623			GO:0071333: cellular response to glucose stimulus	19	0.00152893	0.0260503
GO:0042797: tRNA transcription by RNA polymerase III	3	0.0482516	0.608623			GO:0021766: hippocampus development	20	0.00153412	0.0260674
GO:0071569: protein ufmylation	3	0.0482516	0.608623			GO:0030163: protein catabolic process	24	0.00158515	0.0268614
GO:1990834: response to odorant	3	0.0482516	0.608623			GO:0030073: insulin secretion	14	0.00160915	0.0271021
GO:0097006: regulation of plasma lipoprotein particle levels	3	0.0482516	0.608623			GO:0051894: positive regulation of focal adhesion assembly	10	0.00161674	0.0271021
GO:0051896: regulation of phosphatidylinositol 3-kinase/protein kinase B signal transduction	6	0.0498797	0.625712			GO:0035335: peptidyl-tyrosine dephosphorylation	10	0.00161674	0.0271021
GO:0048009: insulin-like growth factor receptor signaling pathway	6	0.0498797	0.625712			GO:2000819: regulation of nucleotide-excision repair	10	0.00161674	0.0271021
						GO:0007283: spermatogenesis	76	0.00162924	0.0272384
						GO:0007616: long-term memory	13	0.00169911	0.0282551
						GO:0043507: positive regulation of JUN kinase activity	13	0.00169911	0.0282551
						GO:0045665: negative regulation of neuron differentiation	18	0.00173313	0.0287441
						GO:0008654: phospholipid biosynthetic process	15	0.00177067	0.0292889
						GO:0016973: poly(A)+ mRNA export from nucleus	9	0.00184596	0.0304535
						GO:0007219: Notch signaling pathway	25	0.00188793	0.0310637
						GO:0050771: negative regulation of axonogenesis	7	0.00191075	0.031274
						GO:0071679: commissural neuron axon guidance	7	0.00191075	0.031274
						GO:0071625: vocalization behavior	8	0.00198667	0.0324317
						GO:0071560: cellular response to transforming growth factor beta stimulus	18	0.00199238	0.0324398
						GO:0002088: lens development in camera-type eye	13	0.00205457	0.0333654
						GO:0010975: regulation of neuron projection development	12	0.00214574	0.0347554
						GO:0032435: negative regulation of proteasomal ubiquitin-dependent protein catabolic process	11	0.00216846	0.034942
						GO:0032008: positive regulation of TOR signaling	11	0.00216846	0.034942
						GO:0006469: negative regulation of protein kinase activity	16	0.0021956	0.0352881
						GO:0030900: forebrain development	20	0.00224621	0.0359164
						GO:0032868: response to insulin	20	0.00224621	0.0359164
						GO:0001932: regulation of protein phosphorylation	17	0.00225862	0.0360225
						GO:0070373: negative regulation of ERK1 and ERK2 cascade	18	0.00228334	0.0363237
						GO:0009887: animal organ morphogenesis	28	0.00237159	0.0367727
						GO:0022008: neurogenesis	22	0.00238902	0.0367727
						GO:0048170: positive regulation of long-term neuronal synaptic plasticity	6	0.00239077	0.0367727
						GO:0060323: head morphogenesis	6	0.00239077	0.0367727
						GO:1902966: positive regulation of protein localization to early endosome	6	0.00239077	0.0367727
						GO:0090037: positive regulation of protein kinase C signaling	6	0.00239077	0.0367727
						GO:0032933: SREBP signaling pathway	6	0.00239077	0.0367727
						GO:1903053: regulation of extracellular matrix organization	6	0.00239077	0.0367727
						GO:0048842: positive regulation of axon extension involved in axon guidance	5	0.00242641	0.0367727
						GO:0030522: intracellular receptor signaling pathway	5	0.00242641	0.0367727
						GO:0045162: clustering of voltage-gated sodium channels	5	0.00242641	0.0367727
						GO:0017196: N-terminal peptidyl-methionine acetylation	5	0.00242641	0.0367727
						GO:0051645: Golgi localization	5	0.00242641	0.0367727
						GO:0042297: vocal learning	5	0.00242641	0.0367727
						GO:0071896: protein localization to adherens junction	5	0.00242641	0.0367727
						GO:0043153: entrainment of circadian clock by photoperiod	9	0.00244221	0.0367727
						GO:0048260: positive regulation of receptor-mediated endocytosis	9	0.00244221	0.0367727
						GO:0061178: regulation of insulin secretion involved in cellular response to glucose stimulus	9	0.00244221	0.0367727
						GO:0007009: plasma membrane organization	9	0.00244221	0.0367727
						GO:0001702: gastrulation with mouth forming second	9	0.00244221	0.0367727
						GO:0045022: early endosome to late endosome transport	9	0.00244221	0.0367727
						GO:0010842: retina layer formation	9	0.00244221	0.0367727
						GO:0010595: positive regulation of endothelial cell migration	15	0.00244719	0.0367727
						GO:0046854: phosphatidylinositol phosphate biosynthetic process	13	0.0024686	0.0369165
						GO:1902459: positive regulation of stem cell population maintenance	13	0.0024686	0.0369165
						GO:0000281: mitotic cytokinesis	16	0.00254836	0.0380181
						GO:0035725: sodium ion transmembrane transport	19	0.00258618	0.0384903
						GO:0009749: response to glucose	17	0.00259914	0.0385379
						GO:0050680: negative regulation of epithelial cell proliferation	18	0.00260895	0.0385379
						GO:0007098: centrosome cycle	12	0.0026141	0.0385379
						GO:0006890: retrograde vesicle-mediated transport, Golgi to endoplasmic reticulum	12	0.0026141	0.0385379
						GO:1900273: positive regulation of long-term synaptic potentiation	10	0.00265373	0.038938
						GO:0002092: positive regulation of receptor internalization	10	0.00265373	0.038938
						GO:0045197: establishment or maintenance of epithelial cell apical/basal polarity	11	0.00269082	0.0393896
						GO:1903078: positive regulation of protein localization to plasma membrane	14	0.00270259	0.0394692
						GO:1905564: positive regulation of vascular endothelial cell proliferation	8	0.00273294	0.0398191
						GO:0007224: smoothened signaling pathway	21	0.00277324	0.0402184
						GO:0042632: cholesterol homeostasis	21	0.00277324	0.0402184
						GO:0061014: positive regulation of mRNA catabolic process	7	0.00280812	0.0404421
						GO:0007064: mitotic sister chromatid cohesion	7	0.00280812	0.0404421
						GO:1900153: positive regulation of nuclear-transcribed mRNA catabolic process, deadenylation-dependent decay	7	0.00280812	0.0404421
						GO:0030326: embryonic limb morphogenesis	15	0.00285786	0.0410636
						GO:0045785: positive regulation of cell adhesion	16	0.00294667	0.0422424
						GO:0001570: vasculogenesis	17	0.00298116	0.0426387
						GO:0030198: extracellular matrix organization	31	0.00299603	0.0427534
						GO:0009952: anterior/posterior pattern specification	24	0.00300297	0.0427546
						GO:0043536: positive regulation of blood vessel endothelial cell migration	12	0.00316158	0.0446516
						GO:0000380: alternative mRNA splicing, via spliceosome	9	0.00317917	0.0446516
						GO:0046716: muscle cell cellular homeostasis	9	0.00317917	0.0446516
						GO:0070316: regulation of G0 to G1 transition	9	0.00317917	0.0446516
						GO:0007205: protein kinase C-activating G protein-coupled receptor signaling pathway	9	0.00317917	0.0446516
						GO:1903077: negative regulation of protein localization to plasma membrane	9	0.00317917	0.0446516
						GO:0009615: response to virus	20	0.0032176	0.0450898
						GO:0061512: protein localization to cilium	11	0.00330907	0.0461784
						GO:0006334: nucleosome assembly	19	0.00331009	0.0461784
						GO:0071466: cellular response to xenobiotic stimulus	18	0.00337662	0.0465045
						GO:0030035: microspike assembly	4	0.00337821	0.0465045
						GO:0097118: neuroligin clustering involved in postsynaptic membrane assembly	4	0.00337821	0.0465045
						GO:2001013: epithelial cell proliferation involved in renal tubule morphogenesis	4	0.00337821	0.0465045
						GO:1903828: negative regulation of protein localization	4	0.00337821	0.0465045
						GO:2000331: regulation of terminal button organization	4	0.00337821	0.0465045
						GO:0010467: gene expression	50	0.00347249	0.047697
						GO:0045184: establishment of protein localization	13	0.00350025	0.0477627
						GO:0001974: blood vessel remodeling	13	0.00350025	0.0477627
						GO:0034605: cellular response to heat	13	0.00350025	0.0477627
						GO:0007178: cell surface receptor protein serine/threonine kinase signaling pathway	8	0.00367657	0.0498416
						GO:0016082: synaptic vesicle priming	8	0.00367657	0.0498416
						GO:0035641: locomotory exploration behavior	8	0.00367657	0.0498416
						GO:0034446: substrate adhesion-dependent cell spreading	14	0.00372291	0.0503602
						GO:0021952: central nervous system projection neuron axonogenesis	6	0.00377295	0.0505981
						GO:0099054: presynapse assembly	6	0.00377295	0.0505981
						GO:0140694: non-membrane-bounded organelle assembly	6	0.00377295	0.0505981
						GO:0048846: axon extension involved in axon guidance	6	0.00377295	0.0505981
						GO:0045727: positive regulation of translation	18	0.00382534	0.0511906
						GO:0003222: ventricular trabecula myocardium morphogenesis	7	0.00398702	0.0529001
						GO:0033120: positive regulation of RNA splicing	7	0.00398702	0.0529001
						GO:0061621: canonical glycolysis	7	0.00398702	0.0529001
						GO:0038083: peptidyl-tyrosine autophosphorylation	7	0.00398702	0.0529001
						GO:0045931: positive regulation of mitotic cell cycle	11	0.00403503	0.0532871
						GO:0008625: extrinsic apoptotic signaling pathway via death domain receptors	11	0.00403503	0.0532871
						GO:0045471: response to ethanol	24	0.00404182	0.0532871
						GO:0046628: positive regulation of insulin receptor signaling pathway	9	0.00407778	0.0534223
						GO:0035278: miRNA-mediated gene silencing by inhibition of translation	9	0.00407778	0.0534223
						GO:0045648: positive regulation of erythrocyte differentiation	9	0.00407778	0.0534223
						GO:0006487: protein N-linked glycosylation	13	0.00413284	0.0540302
						GO:0033344: cholesterol efflux	10	0.00415687	0.0542306
						GO:0060348: bone development	19	0.00419458	0.0546083
						GO:0007169: cell surface receptor protein tyrosine kinase signaling pathway	21	0.00431178	0.0560173
						GO:0009968: negative regulation of signal transduction	14	0.00433895	0.056253
						GO:0046959: habituation	5	0.00448084	0.0572593
						GO:0016441: post-transcriptional gene silencing	5	0.00448084	0.0572593
						GO:0099525: presynaptic dense core vesicle exocytosis	5	0.00448084	0.0572593
						GO:0032507: maintenance of protein location in cell	5	0.00448084	0.0572593
						GO:1990116: ribosome-associated ubiquitin-dependent protein catabolic process	5	0.00448084	0.0572593
						GO:0036289: peptidyl-serine autophosphorylation	5	0.00448084	0.0572593
						GO:2000650: negative regulation of sodium ion transmembrane transporter activity	5	0.00448084	0.0572593
						GO:0043113: receptor clustering	12	0.00453122	0.0576667
						GO:0007163: establishment or maintenance of cell polarity	12	0.00453122	0.0576667
						GO:0050773: regulation of dendrite development	8	0.00484848	0.061273
						GO:0046889: positive regulation of lipid biosynthetic process	8	0.00484848	0.061273
						GO:0099151: regulation of postsynaptic density assembly	8	0.00484848	0.061273
						GO:0045663: positive regulation of myoblast differentiation	13	0.00485389	0.061273
						GO:0015914: phospholipid transport	11	0.00488112	0.0614922
						GO:0071407: cellular response to organic cyclic compound	14	0.00503452	0.0632969
						GO:0010506: regulation of autophagy	15	0.00510292	0.0640277
						GO:0002053: positive regulation of mesenchymal cell proliferation	10	0.00512244	0.0641437
						GO:0006882: intracellular zinc ion homeostasis	9	0.00515996	0.064355
						GO:0030001: metal ion transport	9	0.00515996	0.064355
						GO:0051402: neuron apoptotic process	23	0.00521219	0.0648766
						GO:0036503: ERAD pathway	18	0.00547433	0.0678605
						GO:0030520: estrogen receptor signaling pathway	7	0.00549544	0.0678605
						GO:0032469: endoplasmic reticulum calcium ion homeostasis	7	0.00549544	0.0678605
						GO:0050884: neuromuscular process controlling posture	7	0.00549544	0.0678605
						GO:0043268: positive regulation of potassium ion transport	6	0.00564547	0.0688946
						GO:1902857: positive regulation of non-motile cilium assembly	6	0.00564547	0.0688946
						GO:0097475: motor neuron migration	6	0.00564547	0.0688946
						GO:2001223: negative regulation of neuron migration	6	0.00564547	0.0688946
						GO:0048312: intracellular distribution of mitochondria	6	0.00564547	0.0688946
						GO:0035865: cellular response to potassium ion	6	0.00564547	0.0688946
						GO:0045599: negative regulation of fat cell differentiation	13	0.00567181	0.0690808
						GO:0060261: positive regulation of transcription initiation by RNA polymerase II	14	0.00581669	0.0707073
						GO:0002931: response to ischemia	15	0.00584296	0.0708885
						GO:0070588: calcium ion transmembrane transport	21	0.00588101	0.0712117
						GO:0050919: negative chemotaxis	10	0.00625298	0.0754631
						GO:0010821: regulation of mitochondrion organization	8	0.00628053	0.0754631
						GO:0034260: negative regulation of GTPase activity	8	0.00628053	0.0754631
						GO:0010765: positive regulation of sodium ion transport	8	0.00628053	0.0754631
						GO:0048169: regulation of long-term neuronal synaptic plasticity	9	0.0064484	0.0767409
						GO:0061484: hematopoietic stem cell homeostasis	9	0.0064484	0.0767409
						GO:0010800: positive regulation of peptidyl-threonine phosphorylation	9	0.0064484	0.0767409
						GO:0009416: response to light stimulus	9	0.0064484	0.0767409
						GO:0002009: morphogenesis of an epithelium	9	0.0064484	0.0767409
						GO:0009653: anatomical structure morphogenesis	16	0.00654933	0.0776457
						GO:0042060: wound healing	16	0.00654933	0.0776457
						GO:0043123: positive regulation of canonical NF-kappaB signal transduction	31	0.00656504	0.0776843
						GO:0003151: outflow tract morphogenesis	14	0.00669276	0.0790455
						GO:0010508: positive regulation of autophagy	18	0.00686503	0.0809269
						GO:0060976: coronary vasculature development	11	0.00698589	0.0814281
						GO:0000184: nuclear-transcribed mRNA catabolic process, nonsense-mediated decay	11	0.00698589	0.0814281
						GO:0045664: regulation of neuron differentiation	11	0.00698589	0.0814281
						GO:0030010: establishment of cell polarity	11	0.00698589	0.0814281
						GO:0008277: regulation of G protein-coupled receptor signaling pathway	11	0.00698589	0.0814281
						GO:0019216: regulation of lipid metabolic process	11	0.00698589	0.0814281
						GO:0045820: negative regulation of glycolytic process	7	0.00738181	0.0843114
						GO:0009792: embryo development ending in birth or egg hatching	7	0.00738181	0.0843114
						GO:0003279: cardiac septum development	7	0.00738181	0.0843114
						GO:0045793: positive regulation of cell size	7	0.00738181	0.0843114
						GO:0050684: regulation of mRNA processing	7	0.00738181	0.0843114
						GO:0046323: glucose import	7	0.00738181	0.0843114
						GO:0014912: negative regulation of smooth muscle cell migration	7	0.00738181	0.0843114
						GO:0021702: cerebellar Purkinje cell differentiation	7	0.00738181	0.0843114
						GO:0001837: epithelial to mesenchymal transition	12	0.00742404	0.0843114
						GO:0099536: synaptic signaling	5	0.00744958	0.0843114
						GO:0097104: postsynaptic membrane assembly	5	0.00744958	0.0843114
						GO:0060998: regulation of dendritic spine development	5	0.00744958	0.0843114
						GO:0044788: modulation by host of viral process	5	0.00744958	0.0843114
						GO:0030242: autophagy of peroxisome	5	0.00744958	0.0843114
						GO:0061042: vascular wound healing	5	0.00744958	0.0843114
						GO:0048671: negative regulation of collateral sprouting	5	0.00744958	0.0843114
						GO:0008045: motor neuron axon guidance	10	0.00756586	0.0854723
						GO:0006351: DNA-templated transcription	20	0.00761998	0.0857686
						GO:0035249: synaptic transmission, glutamatergic	13	0.00763335	0.0857686
						GO:0001558: regulation of cell growth	13	0.00763335	0.0857686
						GO:0072102: glomerulus morphogenesis	4	0.00783513	0.0863675
						GO:0061333: renal tubule morphogenesis	4	0.00783513	0.0863675
						GO:0002175: protein localization to paranode region of axon	4	0.00783513	0.0863675
						GO:0090036: regulation of protein kinase C signaling	4	0.00783513	0.0863675
						GO:0071205: protein localization to juxtaparanode region of axon	4	0.00783513	0.0863675
						GO:0070106: interleukin-27-mediated signaling pathway	4	0.00783513	0.0863675
						GO:0046068: cGMP metabolic process	4	0.00783513	0.0863675
						GO:0022604: regulation of cell morphogenesis	9	0.00796632	0.0863675
						GO:0036342: post-anal tail morphogenesis	9	0.00796632	0.0863675
						GO:0008089: anterograde axonal transport	9	0.00796632	0.0863675
						GO:0002021: response to dietary excess	8	0.00800508	0.0863675
						GO:0031589: cell-substrate adhesion	8	0.00800508	0.0863675
						GO:0006622: protein targeting to lysosome	8	0.00800508	0.0863675
						GO:0001964: startle response	8	0.00800508	0.0863675
						GO:0048025: negative regulation of mRNA splicing, via spliceosome	8	0.00800508	0.0863675
						GO:0098696: regulation of neurotransmitter receptor localization to postsynaptic specialization membrane	8	0.00800508	0.0863675
						GO:1903672: positive regulation of sprouting angiogenesis	8	0.00800508	0.0863675
						GO:0046579: positive regulation of Ras protein signal transduction	8	0.00800508	0.0863675
						GO:1900181: negative regulation of protein localization to nucleus	8	0.00800508	0.0863675
						GO:0030518: nuclear receptor-mediated steroid hormone signaling pathway	6	0.0080883	0.0863675
						GO:0098885: modification of postsynaptic actin cytoskeleton	6	0.0080883	0.0863675
						GO:0051168: nuclear export	6	0.0080883	0.0863675
						GO:0032926: negative regulation of activin receptor signaling pathway	6	0.0080883	0.0863675
						GO:0002087: regulation of respiratory gaseous exchange by nervous system process	6	0.0080883	0.0863675
						GO:0000289: nuclear-transcribed mRNA poly(A) tail shortening	6	0.0080883	0.0863675
						GO:0035194: regulatory ncRNA-mediated post-transcriptional gene silencing	6	0.0080883	0.0863675
						GO:0019217: regulation of fatty acid metabolic process	6	0.0080883	0.0863675
						GO:0060444: branching involved in mammary gland duct morphogenesis	6	0.0080883	0.0863675
						GO:0042753: positive regulation of circadian rhythm	6	0.0080883	0.0863675
						GO:0042127: regulation of cell population proliferation	30	0.00825493	0.0878746
						GO:0016236: macroautophagy	11	0.00827171	0.0878746
						GO:0061351: neural precursor cell proliferation	11	0.00827171	0.0878746
						GO:0034198: cellular response to amino acid starvation	12	0.00865494	0.0916336
						GO:0007193: adenylate cyclase-inhibiting G protein-coupled receptor signaling pathway	12	0.00865494	0.0916336
						GO:0032456: endocytic recycling	14	0.00875701	0.0925571
						GO:0048709: oligodendrocyte differentiation	13	0.0087952	0.0928035
						GO:0032259: methylation	30	0.00887153	0.0934507
						GO:0007605: sensory perception of sound	41	0.00894142	0.0940281
						GO:0002042: cell migration involved in sprouting angiogenesis	7	0.00969401	0.100532
						GO:0051056: regulation of small GTPase mediated signal transduction	7	0.00969401	0.100532
						GO:0001953: negative regulation of cell-matrix adhesion	7	0.00969401	0.100532
						GO:0044027: negative regulation of gene expression via chromosomal CpG island methylation	7	0.00969401	0.100532
						GO:0001736: establishment of planar polarity	7	0.00969401	0.100532
						GO:1902004: positive regulation of amyloid-beta formation	7	0.00969401	0.100532
						GO:0008284: positive regulation of cell population proliferation	80	0.00970048	0.100532
						GO:0007032: endosome organization	11	0.00973175	0.100532
						GO:2000781: positive regulation of double-strand break repair	11	0.00973175	0.100532
						GO:0043473: pigmentation	11	0.00973175	0.100532
						GO:0055001: muscle cell development	9	0.00973718	0.100532
						GO:0000082: G1/S transition of mitotic cell cycle	14	0.00996085	0.102671
						GO:0061157: mRNA destabilization	8	0.0100546	0.102787
						GO:0008610: lipid biosynthetic process	8	0.0100546	0.102787
						GO:0071539: protein localization to centrosome	8	0.0100546	0.102787
						GO:0045445: myoblast differentiation	8	0.0100546	0.102787
						GO:0006891: intra-Golgi vesicle-mediated transport	8	0.0100546	0.102787
						GO:0031397: negative regulation of protein ubiquitination	13	0.0100903	0.102983
						GO:0043433: negative regulation of DNA-binding transcription factor activity	15	0.010928	0.111352
						GO:0009100: glycoprotein metabolic process	6	0.0111771	0.112832
						GO:1902287: semaphorin-plexin signaling pathway involved in axon guidance	6	0.0111771	0.112832
						GO:0008015: blood circulation	6	0.0111771	0.112832
						GO:0061049: cell growth involved in cardiac muscle cell development	6	0.0111771	0.112832
						GO:0099022: vesicle tethering	6	0.0111771	0.112832
						GO:0051898: negative regulation of phosphatidylinositol 3-kinase/protein kinase B signal transduction	14	0.0112899	0.112832
						GO:0001947: heart looping	14	0.0112899	0.112832
						GO:0007259: cell surface receptor signaling pathway via JAK-STAT	11	0.0113802	0.112832
						GO:0045995: regulation of embryonic development	11	0.0113802	0.112832
						GO:0061564: axon development	11	0.0113802	0.112832
						GO:0007015: actin filament organization	27	0.011418	0.112832
						GO:2001259: positive regulation of cation channel activity	5	0.0114714	0.112832
						GO:0021930: cerebellar granule cell precursor proliferation	5	0.0114714	0.112832
						GO:0051292: nuclear pore complex assembly	5	0.0114714	0.112832
						GO:0007207: phospholipase C-activating G protein-coupled acetylcholine receptor signaling pathway	5	0.0114714	0.112832
						GO:0022027: interkinetic nuclear migration	5	0.0114714	0.112832
						GO:1905461: positive regulation of vascular associated smooth muscle cell apoptotic process	5	0.0114714	0.112832
						GO:0003183: mitral valve morphogenesis	5	0.0114714	0.112832
						GO:0060992: response to fungicide	5	0.0114714	0.112832
						GO:0051128: regulation of cellular component organization	5	0.0114714	0.112832
						GO:0021955: central nervous system neuron axonogenesis	5	0.0114714	0.112832
						GO:0060736: prostate gland growth	5	0.0114714	0.112832
						GO:0070374: positive regulation of ERK1 and ERK2 cascade	36	0.0115828	0.113749
						GO:0000724: double-strand break repair via homologous recombination	18	0.01161	0.113837
						GO:0006906: vesicle fusion	9	0.0117845	0.114825
						GO:0060395: SMAD protein signal transduction	9	0.0117845	0.114825
						GO:0030511: positive regulation of transforming growth factor beta receptor signaling pathway	9	0.0117845	0.114825
						GO:0043122: regulation of canonical NF-kappaB signal transduction	9	0.0117845	0.114825
						GO:0046330: positive regulation of JNK cascade	21	0.0124452	0.120457
						GO:0045070: positive regulation of viral genome replication	8	0.0124609	0.120457
						GO:0016601: Rac protein signal transduction	8	0.0124609	0.120457
						GO:0060155: platelet dense granule organization	7	0.0124784	0.120457
						GO:0007097: nuclear migration	7	0.0124784	0.120457
						GO:0071577: zinc ion transmembrane transport	7	0.0124784	0.120457
						GO:0006508: proteolysis	81	0.0126064	0.121504
						GO:0042327: positive regulation of phosphorylation	10	0.0127766	0.122765
						GO:0043542: endothelial cell migration	10	0.0127766	0.122765
						GO:0051216: cartilage development	18	0.0128129	0.122925
						GO:0000045: autophagosome assembly	16	0.01305	0.125008
						GO:0045815: transcription initiation-coupled chromatin remodeling	11	0.0132313	0.126549
						GO:0009953: dorsal/ventral pattern formation	12	0.0133062	0.127072
						GO:0016525: negative regulation of angiogenesis	18	0.0141115	0.134555
						GO:0071300: cellular response to retinoic acid	14	0.0143562	0.135567
						GO:0045766: positive regulation of angiogenesis	26	0.0143816	0.135567
						GO:1905037: autophagosome organization	4	0.0145437	0.135567
						GO:0010742: macrophage derived foam cell differentiation	4	0.0145437	0.135567
						GO:1901018: positive regulation of potassium ion transmembrane transporter activity	4	0.0145437	0.135567
						GO:1990034: calcium ion export across plasma membrane	4	0.0145437	0.135567
						GO:0044806: G-quadruplex DNA unwinding	4	0.0145437	0.135567
						GO:0032053: ciliary basal body organization	4	0.0145437	0.135567
						GO:0009449: gamma-aminobutyric acid biosynthetic process	4	0.0145437	0.135567
						GO:0018393: internal peptidyl-lysine acetylation	4	0.0145437	0.135567
						GO:0034334: adherens junction maintenance	4	0.0145437	0.135567
						GO:1900037: regulation of cellular response to hypoxia	4	0.0145437	0.135567
						GO:0090031: positive regulation of steroid hormone biosynthetic process	4	0.0145437	0.135567
						GO:0032784: regulation of DNA-templated transcription elongation	4	0.0145437	0.135567
						GO:1903566: positive regulation of protein localization to cilium	4	0.0145437	0.135567
						GO:0030308: negative regulation of cell growth	22	0.0148061	0.137807
						GO:0003407: neural retina development	6	0.0149811	0.138347
						GO:0045956: positive regulation of calcium ion-dependent exocytosis	6	0.0149811	0.138347
						GO:0010717: regulation of epithelial to mesenchymal transition	6	0.0149811	0.138347
						GO:2000767: positive regulation of cytoplasmic translation	6	0.0149811	0.138347
						GO:0001569: branching involved in blood vessel morphogenesis	10	0.0149972	0.138347
						GO:0042073: intraciliary transport	10	0.0149972	0.138347
						GO:0030097: hemopoiesis	17	0.0150863	0.138963
						GO:0048705: skeletal system morphogenesis	12	0.0152149	0.13949
						GO:0010613: positive regulation of cardiac muscle hypertrophy	8	0.0152553	0.13949
						GO:0003382: epithelial cell morphogenesis	8	0.0152553	0.13949
						GO:0048699: generation of neurons	8	0.0152553	0.13949
						GO:0008589: regulation of smoothened signaling pathway	8	0.0152553	0.13949
						GO:0035019: somatic stem cell population maintenance	15	0.0153311	0.139978
						GO:0051481: negative regulation of cytosolic calcium ion concentration	7	0.0157791	0.14323
						GO:0046849: bone remodeling	7	0.0157791	0.14323
						GO:0090050: positive regulation of cell migration involved in sprouting angiogenesis	7	0.0157791	0.14323
						GO:0032012: regulation of ARF protein signal transduction	7	0.0157791	0.14323
						GO:0006814: sodium ion transport	22	0.0160462	0.145442
						GO:0060765: regulation of androgen receptor signaling pathway	5	0.0166603	0.149918
						GO:0098976: excitatory chemical synaptic transmission	5	0.0166603	0.149918
						GO:0140115: export across plasma membrane	5	0.0166603	0.149918
						GO:0031017: exocrine pancreas development	5	0.0166603	0.149918
						GO:0007158: neuron cell-cell adhesion	5	0.0166603	0.149918
						GO:1902476: chloride transmembrane transport	13	0.016795	0.150748
						GO:0060038: cardiac muscle cell proliferation	9	0.0168008	0.150748
						GO:0071363: cellular response to growth factor stimulus	15	0.0170663	0.15291
						GO:0007405: neuroblast proliferation	12	0.0173219	0.154917
						GO:0050896: response to stimulus	36	0.0173686	0.154917
						GO:0008203: cholesterol metabolic process	21	0.0174188	0.154917
						GO:0005977: glycogen metabolic process	10	0.017489	0.154917
						GO:0000132: establishment of mitotic spindle orientation	10	0.017489	0.154917
						GO:0046718: symbiont entry into host cell	10	0.017489	0.154917
						GO:0040018: positive regulation of multicellular organism growth	10	0.017489	0.154917
						GO:0010634: positive regulation of epithelial cell migration	10	0.017489	0.154917
						GO:0045921: positive regulation of exocytosis	8	0.0184675	0.161974
						GO:0006405: RNA export from nucleus	8	0.0184675	0.161974
						GO:0030325: adrenal gland development	8	0.0184675	0.161974
						GO:0035640: exploration behavior	8	0.0184675	0.161974
						GO:0070536: protein K63-linked deubiquitination	8	0.0184675	0.161974
						GO:0006893: Golgi to plasma membrane transport	8	0.0184675	0.161974
						GO:0051453: regulation of intracellular pH	8	0.0184675	0.161974
						GO:0045669: positive regulation of osteoblast differentiation	15	0.0189471	0.165946
						GO:0048668: collateral sprouting	6	0.019562	0.168687
						GO:0061158: 3'-UTR-mediated mRNA destabilization	6	0.019562	0.168687
						GO:0021680: cerebellar Purkinje cell layer development	6	0.019562	0.168687
						GO:0043116: negative regulation of vascular permeability	6	0.019562	0.168687
						GO:0051298: centrosome duplication	6	0.019562	0.168687
						GO:0035721: intraciliary retrograde transport	6	0.019562	0.168687
						GO:0043923: positive regulation by host of viral transcription	6	0.019562	0.168687
						GO:0010633: negative regulation of epithelial cell migration	6	0.019562	0.168687
						GO:0098974: postsynaptic actin cytoskeleton organization	7	0.019637	0.168687
						GO:0017015: regulation of transforming growth factor beta receptor signaling pathway	7	0.019637	0.168687
						GO:0060996: dendritic spine development	7	0.019637	0.168687
						GO:0051090: regulation of DNA-binding transcription factor activity	7	0.019637	0.168687
						GO:0014009: glial cell proliferation	7	0.019637	0.168687
						GO:0001541: ovarian follicle development	12	0.0196387	0.168687
						GO:0031669: cellular response to nutrient levels	9	0.0198144	0.169496
						GO:0048565: digestive tract development	9	0.0198144	0.169496
						GO:0044782: cilium organization	9	0.0198144	0.169496
						GO:0071456: cellular response to hypoxia	23	0.0200276	0.171085
						GO:1901224: positive regulation of non-canonical NF-kappaB signal transduction	14	0.0200999	0.171468
						GO:0001755: neural crest cell migration	11	0.0201415	0.171588
						GO:0048870: cell motility	10	0.0202693	0.172441
						GO:0016485: protein processing	18	0.0203598	0.172975
						GO:0007018: microtubule-based movement	15	0.0209805	0.177764
						GO:0007519: skeletal muscle tissue development	15	0.0209805	0.177764
						GO:0070534: protein K63-linked ubiquitination	13	0.0211973	0.179358
						GO:0007368: determination of left/right symmetry	16	0.0215963	0.182486
						GO:0048708: astrocyte differentiation	8	0.0221255	0.184952
						GO:0045332: phospholipid translocation	8	0.0221255	0.184952
						GO:0060045: positive regulation of cardiac muscle cell proliferation	8	0.0221255	0.184952
						GO:0051179: localization	8	0.0221255	0.184952
						GO:0061744: motor behavior	8	0.0221255	0.184952
						GO:0060122: inner ear receptor cell stereocilium organization	8	0.0221255	0.184952
						GO:0072344: rescue of stalled ribosome	8	0.0221255	0.184952
						GO:0031643: positive regulation of myelination	8	0.0221255	0.184952
						GO:0051865: protein autoubiquitination	14	0.0223523	0.185601
						GO:0002011: morphogenesis of an epithelial sheet	5	0.0231039	0.185601
						GO:0061723: glycophagy	5	0.0231039	0.185601
						GO:0031123: RNA 3'-end processing	5	0.0231039	0.185601
						GO:0010944: negative regulation of transcription by competitive promoter binding	5	0.0231039	0.185601
						GO:0098815: modulation of excitatory postsynaptic potential	5	0.0231039	0.185601
						GO:0034638: phosphatidylcholine catabolic process	5	0.0231039	0.185601
						GO:0008090: retrograde axonal transport	5	0.0231039	0.185601
						GO:0060306: regulation of membrane repolarization	5	0.0231039	0.185601
						GO:2000310: regulation of NMDA receptor activity	5	0.0231039	0.185601
						GO:0035563: positive regulation of chromatin binding	5	0.0231039	0.185601
						GO:1903706: regulation of hemopoiesis	5	0.0231039	0.185601
						GO:0034453: microtubule anchoring	5	0.0231039	0.185601
						GO:0006696: ergosterol biosynthetic process	5	0.0231039	0.185601
						GO:0043517: positive regulation of DNA damage response, signal transduction by p53 class mediator	5	0.0231039	0.185601
						GO:0060013: righting reflex	5	0.0231039	0.185601
						GO:0032000: positive regulation of fatty acid beta-oxidation	5	0.0231039	0.185601
						GO:0098887: neurotransmitter receptor transport, endosome to postsynaptic membrane	5	0.0231039	0.185601
						GO:0050847: progesterone receptor signaling pathway	5	0.0231039	0.185601
						GO:0097091: synaptic vesicle clustering	5	0.0231039	0.185601
						GO:0090314: positive regulation of protein targeting to membrane	9	0.0231933	0.185601
						GO:0099072: regulation of postsynaptic membrane neurotransmitter receptor levels	10	0.0233544	0.185601
						GO:0070059: intrinsic apoptotic signaling pathway in response to endoplasmic reticulum stress	10	0.0233544	0.185601
						GO:0060059: embryonic retina morphogenesis in camera-type eye	4	0.0236317	0.185601
						GO:1905150: regulation of voltage-gated sodium channel activity	4	0.0236317	0.185601
						GO:0033602: negative regulation of dopamine secretion	4	0.0236317	0.185601
						GO:0061072: iris morphogenesis	4	0.0236317	0.185601
						GO:0050920: regulation of chemotaxis	4	0.0236317	0.185601
						GO:0099179: regulation of synaptic membrane adhesion	4	0.0236317	0.185601
						GO:1900452: regulation of long-term synaptic depression	4	0.0236317	0.185601
						GO:1900744: regulation of p38MAPK cascade	4	0.0236317	0.185601
						GO:0047497: mitochondrion transport along microtubule	4	0.0236317	0.185601
						GO:0021828: gonadotrophin-releasing hormone neuronal migration to the hypothalamus	4	0.0236317	0.185601
						GO:0098977: inhibitory chemical synaptic transmission	4	0.0236317	0.185601
						GO:0006903: vesicle targeting	4	0.0236317	0.185601
						GO:0070988: demethylation	4	0.0236317	0.185601
						GO:0045762: positive regulation of adenylate cyclase activity	4	0.0236317	0.185601
						GO:2000051: negative regulation of non-canonical Wnt signaling pathway	4	0.0236317	0.185601
						GO:1900020: positive regulation of protein kinase C activity	4	0.0236317	0.185601
						GO:0022029: telencephalon cell migration	4	0.0236317	0.185601
						GO:0150093: amyloid-beta clearance by transcytosis	4	0.0236317	0.185601
						GO:2000058: regulation of ubiquitin-dependent protein catabolic process	4	0.0236317	0.185601
						GO:1902396: protein localization to bicellular tight junction	4	0.0236317	0.185601
						GO:1903351: cellular response to dopamine	4	0.0236317	0.185601
						GO:0031547: brain-derived neurotrophic factor receptor signaling pathway	4	0.0236317	0.185601
						GO:0030011: maintenance of cell polarity	4	0.0236317	0.185601
						GO:0007096: regulation of exit from mitosis	4	0.0236317	0.185601
						GO:0098971: anterograde dendritic transport of neurotransmitter receptor complex	4	0.0236317	0.185601
						GO:0014044: Schwann cell development	7	0.0240892	0.188719
						GO:0014902: myotube differentiation	7	0.0240892	0.188719
						GO:0007389: pattern specification process	12	0.0249463	0.19369
						GO:0031648: protein destabilization	12	0.0249463	0.19369
						GO:1902236: negative regulation of endoplasmic reticulum stress-induced intrinsic apoptotic signaling pathway	6	0.0249722	0.19369
						GO:0022414: reproductive process	6	0.0249722	0.19369
						GO:0016322: neuron remodeling	6	0.0249722	0.19369
						GO:0001967: suckling behavior	6	0.0249722	0.19369
						GO:0046426: negative regulation of receptor signaling pathway via JAK-STAT	6	0.0249722	0.19369
						GO:0003184: pulmonary valve morphogenesis	6	0.0249722	0.19369
						GO:0060828: regulation of canonical Wnt signaling pathway	8	0.0262552	0.200816
						GO:0072660: maintenance of protein location in plasma membrane	3	0.0263741	0.200816
						GO:1904071: presynaptic active zone assembly	3	0.0263741	0.200816
						GO:0060809: mesodermal to mesenchymal transition involved in gastrulation	3	0.0263741	0.200816
						GO:0006505: GPI anchor metabolic process	3	0.0263741	0.200816
						GO:0072383: plus-end-directed vesicle transport along microtubule	3	0.0263741	0.200816
						GO:1903565: negative regulation of protein localization to cilium	3	0.0263741	0.200816
						GO:0090367: negative regulation of mRNA modification	3	0.0263741	0.200816
						GO:0001704: formation of primary germ layer	3	0.0263741	0.200816
						GO:0140285: endosome fission	3	0.0263741	0.200816
						GO:0055080: monoatomic cation homeostasis	3	0.0263741	0.200816
						GO:0031587: positive regulation of inositol 1,4,5-trisphosphate-sensitive calcium-release channel activity	3	0.0263741	0.200816
						GO:0098912: membrane depolarization during atrial cardiac muscle cell action potential	3	0.0263741	0.200816
						GO:0071464: cellular response to hydrostatic pressure	3	0.0263741	0.200816
						GO:0036466: synaptic vesicle recycling via endosome	3	0.0263741	0.200816
						GO:1905168: positive regulation of double-strand break repair via homologous recombination	10	0.02676	0.203507
						GO:0030901: midbrain development	9	0.0269572	0.204011
						GO:0086091: regulation of heart rate by cardiac conduction	9	0.0269572	0.204011
						GO:1901223: negative regulation of non-canonical NF-kappaB signal transduction	9	0.0269572	0.204011
						GO:0035082: axoneme assembly	9	0.0269572	0.204011
						GO:0032024: positive regulation of insulin secretion	14	0.0274116	0.207199
						GO:0030838: positive regulation of actin filament polymerization	12	0.0279585	0.211077
						GO:0071346: cellular response to type II interferon	20	0.0280288	0.211351
						GO:0010596: negative regulation of endothelial cell migration	7	0.0291684	0.216283
						GO:0032874: positive regulation of stress-activated MAPK cascade	7	0.0291684	0.216283
						GO:0070509: calcium ion import	7	0.0291684	0.216283
						GO:2000573: positive regulation of DNA biosynthetic process	7	0.0291684	0.216283
						GO:0021591: ventricular system development	7	0.0291684	0.216283
						GO:0043149: stress fiber assembly	7	0.0291684	0.216283
						GO:2000010: positive regulation of protein localization to cell surface	7	0.0291684	0.216283
						GO:0071397: cellular response to cholesterol	7	0.0291684	0.216283
						GO:0071711: basement membrane organization	7	0.0291684	0.216283
						GO:0006164: purine nucleotide biosynthetic process	7	0.0291684	0.216283
						GO:0031929: TOR signaling	7	0.0291684	0.216283
						GO:0045862: positive regulation of proteolysis	7	0.0291684	0.216283
						GO:0060322: head development	7	0.0291684	0.216283
						GO:0042692: muscle cell differentiation	7	0.0291684	0.216283
						GO:0030316: osteoclast differentiation	11	0.0293718	0.217275
						GO:0031623: receptor internalization	11	0.0293718	0.217275
						GO:0007005: mitochondrion organization	24	0.0297369	0.219715
						GO:0090307: mitotic spindle assembly	10	0.0305011	0.223257
						GO:0061626: pharyngeal arch artery morphogenesis	5	0.0308633	0.223257
						GO:0033148: positive regulation of intracellular estrogen receptor signaling pathway	5	0.0308633	0.223257
						GO:0001952: regulation of cell-matrix adhesion	5	0.0308633	0.223257
						GO:0036465: synaptic vesicle recycling	5	0.0308633	0.223257
						GO:0006497: protein lipidation	5	0.0308633	0.223257
						GO:0050953: sensory perception of light stimulus	5	0.0308633	0.223257
						GO:0045542: positive regulation of cholesterol biosynthetic process	5	0.0308633	0.223257
						GO:0048680: positive regulation of axon regeneration	5	0.0308633	0.223257
						GO:0032204: regulation of telomere maintenance	5	0.0308633	0.223257
						GO:0070201: regulation of establishment of protein localization	5	0.0308633	0.223257
						GO:0050927: positive regulation of positive chemotaxis	5	0.0308633	0.223257
						GO:0034109: homotypic cell-cell adhesion	5	0.0308633	0.223257
						GO:1990535: neuron projection maintenance	5	0.0308633	0.223257
						GO:0090557: establishment of endothelial intestinal barrier	5	0.0308633	0.223257
						GO:1902902: negative regulation of autophagosome assembly	5	0.0308633	0.223257
						GO:1900244: positive regulation of synaptic vesicle endocytosis	5	0.0308633	0.223257
						GO:0030100: regulation of endocytosis	8	0.0308803	0.223257
						GO:0031297: replication fork processing	9	0.0311243	0.223257
						GO:0008543: fibroblast growth factor receptor signaling pathway	12	0.0312234	0.223257
						GO:0051489: regulation of filopodium assembly	6	0.0312546	0.223257
						GO:0035418: protein localization to synapse	6	0.0312546	0.223257
						GO:0030851: granulocyte differentiation	6	0.0312546	0.223257
						GO:0022408: negative regulation of cell-cell adhesion	6	0.0312546	0.223257
						GO:0090128: regulation of synapse maturation	6	0.0312546	0.223257
						GO:1903232: melanosome assembly	6	0.0312546	0.223257
						GO:0045945: positive regulation of transcription by RNA polymerase III	6	0.0312546	0.223257
						GO:0009190: cyclic nucleotide biosynthetic process	6	0.0312546	0.223257
						GO:0042308: negative regulation of protein import into nucleus	6	0.0312546	0.223257
						GO:0045860: positive regulation of protein kinase activity	13	0.0324768	0.231723
						GO:0033674: positive regulation of kinase activity	11	0.033023	0.235351
						GO:0030307: positive regulation of cell growth	18	0.0334274	0.237689
						GO:0007229: integrin-mediated signaling pathway	18	0.0334274	0.237689
						GO:0048661: positive regulation of smooth muscle cell proliferation	15	0.0336772	0.239192
						GO:0048286: lung alveolus development	12	0.0347504	0.243088
						GO:0009306: protein secretion	12	0.0347504	0.243088
						GO:0033137: negative regulation of peptidyl-serine phosphorylation	7	0.0349025	0.243088
						GO:0021532: neural tube patterning	4	0.0351222	0.243088
						GO:0003344: pericardium morphogenesis	4	0.0351222	0.243088
						GO:0046822: regulation of nucleocytoplasmic transport	4	0.0351222	0.243088
						GO:0006020: inositol metabolic process	4	0.0351222	0.243088
						GO:0010793: regulation of mRNA export from nucleus	4	0.0351222	0.243088
						GO:0071286: cellular response to magnesium ion	4	0.0351222	0.243088
						GO:0010874: regulation of cholesterol efflux	4	0.0351222	0.243088
						GO:0043009: chordate embryonic development	4	0.0351222	0.243088
						GO:0000375: RNA splicing, via transesterification reactions	4	0.0351222	0.243088
						GO:0010766: negative regulation of sodium ion transport	4	0.0351222	0.243088
						GO:0090063: positive regulation of microtubule nucleation	4	0.0351222	0.243088
						GO:0160040: mitocytosis	4	0.0351222	0.243088
						GO:0098967: exocytic insertion of neurotransmitter receptor to postsynaptic membrane	4	0.0351222	0.243088
						GO:0003091: renal water homeostasis	4	0.0351222	0.243088
						GO:0062029: positive regulation of stress granule assembly	4	0.0351222	0.243088
						GO:0070973: protein localization to endoplasmic reticulum exit site	4	0.0351222	0.243088
						GO:0036438: maintenance of lens transparency	4	0.0351222	0.243088
						GO:0006517: protein deglycosylation	4	0.0351222	0.243088
						GO:0150094: amyloid-beta clearance by cellular catabolic process	4	0.0351222	0.243088
						GO:0034728: nucleosome organization	4	0.0351222	0.243088
						GO:0001975: response to amphetamine	9	0.0357112	0.24689
						GO:0061024: membrane organization	8	0.0360215	0.247936
						GO:0006506: GPI anchor biosynthetic process	8	0.0360215	0.247936
						GO:0010001: glial cell differentiation	8	0.0360215	0.247936
						GO:0010875: positive regulation of cholesterol efflux	8	0.0360215	0.247936
						GO:0030155: regulation of cell adhesion	11	0.0369804	0.254256
						GO:0099173: postsynapse organization	6	0.0384414	0.26199
						GO:0048599: oocyte development	6	0.0384414	0.26199
						GO:2000311: regulation of AMPA receptor activity	6	0.0384414	0.26199
						GO:0030166: proteoglycan biosynthetic process	6	0.0384414	0.26199
						GO:0071294: cellular response to zinc ion	6	0.0384414	0.26199
						GO:1904294: positive regulation of ERAD pathway	6	0.0384414	0.26199
						GO:0048208: COPII vesicle coating	6	0.0384414	0.26199
						GO:0046827: positive regulation of protein export from nucleus	6	0.0384414	0.26199
						GO:2000045: regulation of G1/S transition of mitotic cell cycle	12	0.0385487	0.262434
						GO:0001649: osteoblast differentiation	18	0.0389181	0.26466
						GO:0071549: cellular response to dexamethasone stimulus	10	0.0390434	0.265223
						GO:2000785: regulation of autophagosome assembly	5	0.0399733	0.268036
						GO:0030516: regulation of axon extension	5	0.0399733	0.268036
						GO:2001028: positive regulation of endothelial cell chemotaxis	5	0.0399733	0.268036
						GO:0045792: negative regulation of cell size	5	0.0399733	0.268036
						GO:0034472: snRNA 3'-end processing	5	0.0399733	0.268036
						GO:0045830: positive regulation of isotype switching	5	0.0399733	0.268036
						GO:0035773: insulin secretion involved in cellular response to glucose stimulus	5	0.0399733	0.268036
						GO:0099527: postsynapse to nucleus signaling pathway	5	0.0399733	0.268036
						GO:0033762: response to glucagon	5	0.0399733	0.268036
						GO:0071383: cellular response to steroid hormone stimulus	5	0.0399733	0.268036
						GO:0097178: ruffle assembly	5	0.0399733	0.268036
						GO:0097242: amyloid-beta clearance	5	0.0399733	0.268036
						GO:0006284: base-excision repair	9	0.0407328	0.271959
						GO:0009755: hormone-mediated signaling pathway	9	0.0407328	0.271959
						GO:0071526: semaphorin-plexin signaling pathway	9	0.0407328	0.271959
						GO:0048255: mRNA stabilization	9	0.0407328	0.271959
						GO:0045821: positive regulation of glycolytic process	7	0.0413144	0.274373
						GO:0061179: negative regulation of insulin secretion involved in cellular response to glucose stimulus	7	0.0413144	0.274373
						GO:0010839: negative regulation of keratinocyte proliferation	7	0.0413144	0.274373
						GO:2001222: regulation of neuron migration	7	0.0413144	0.274373
						GO:0003148: outflow tract septum morphogenesis	7	0.0413144	0.274373
						GO:0006303: double-strand break repair via nonhomologous end joining	8	0.0416966	0.275154
						GO:0035265: organ growth	8	0.0416966	0.275154
						GO:0031032: actomyosin structure organization	8	0.0416966	0.275154
						GO:0001944: vasculature development	8	0.0416966	0.275154
						GO:0016925: protein sumoylation	8	0.0416966	0.275154
						GO:0001935: endothelial cell proliferation	8	0.0416966	0.275154
						GO:0050731: positive regulation of peptidyl-tyrosine phosphorylation	18	0.0418957	0.276175
						GO:0045668: negative regulation of osteoblast differentiation	13	0.0433702	0.285593
						GO:0051480: regulation of cytosolic calcium ion concentration	10	0.0438686	0.28857
						GO:0055088: lipid homeostasis	11	0.045853	0.301306
						GO:0048172: regulation of short-term neuronal synaptic plasticity	6	0.0465548	0.303321
						GO:0070886: positive regulation of calcineurin-NFAT signaling cascade	6	0.0465548	0.303321
						GO:0006346: DNA methylation-dependent heterochromatin formation	6	0.0465548	0.303321
						GO:0048745: smooth muscle tissue development	6	0.0465548	0.303321
						GO:0055075: potassium ion homeostasis	6	0.0465548	0.303321
						GO:0009612: response to mechanical stimulus	12	0.0469918	0.303321
						GO:0030879: mammary gland development	12	0.0469918	0.303321
						GO:0001666: response to hypoxia	30	0.047677	0.303321
						GO:0071480: cellular response to gamma radiation	7	0.0484214	0.303321
						GO:0048598: embryonic morphogenesis	7	0.0484214	0.303321
						GO:0000956: nuclear-transcribed mRNA catabolic process	7	0.0484214	0.303321
						GO:2000779: regulation of double-strand break repair	7	0.0484214	0.303321
						GO:0032148: activation of protein kinase B activity	7	0.0484214	0.303321
						GO:0006687: glycosphingolipid metabolic process	4	0.0489585	0.303321
						GO:1900152: negative regulation of nuclear-transcribed mRNA catabolic process, deadenylation-dependent decay	4	0.0489585	0.303321
						GO:0050882: voluntary musculoskeletal movement	4	0.0489585	0.303321
						GO:0050650: chondroitin sulfate proteoglycan biosynthetic process	4	0.0489585	0.303321
						GO:2000727: positive regulation of cardiac muscle cell differentiation	4	0.0489585	0.303321
						GO:0071474: cellular hyperosmotic response	4	0.0489585	0.303321
						GO:0061000: negative regulation of dendritic spine development	4	0.0489585	0.303321
						GO:1902065: response to L-glutamate	4	0.0489585	0.303321
						GO:1900076: regulation of cellular response to insulin stimulus	4	0.0489585	0.303321
						GO:2000601: positive regulation of Arp2/3 complex-mediated actin nucleation	4	0.0489585	0.303321
						GO:0038203: TORC2 signaling	4	0.0489585	0.303321
						GO:1901385: regulation of voltage-gated calcium channel activity	4	0.0489585	0.303321
						GO:0018243: protein O-linked glycosylation via threonine	4	0.0489585	0.303321
						GO:0046620: regulation of organ growth	4	0.0489585	0.303321
						GO:0140252: regulation protein catabolic process at postsynapse	4	0.0489585	0.303321
						GO:0031987: locomotion involved in locomotory behavior	4	0.0489585	0.303321
						GO:0008088: axo-dendritic transport	4	0.0489585	0.303321
						GO:0097094: craniofacial suture morphogenesis	4	0.0489585	0.303321
						GO:2000766: negative regulation of cytoplasmic translation	4	0.0489585	0.303321
						GO:0030890: positive regulation of B cell proliferation	10	0.049077	0.303321
						GO:0015910: long-chain fatty acid import into peroxisome	3	0.0493699	0.303321
						GO:0090311: regulation of protein deacetylation	3	0.0493699	0.303321
						GO:2000535: regulation of entry of bacterium into host cell	3	0.0493699	0.303321
						GO:1904515: positive regulation of TORC2 signaling	3	0.0493699	0.303321
						GO:1905166: negative regulation of lysosomal protein catabolic process	3	0.0493699	0.303321
						GO:0034088: maintenance of mitotic sister chromatid cohesion	3	0.0493699	0.303321
						GO:1901897: regulation of relaxation of cardiac muscle	3	0.0493699	0.303321
						GO:0035583: sequestering of TGFbeta in extracellular matrix	3	0.0493699	0.303321
						GO:2000635: negative regulation of primary miRNA processing	3	0.0493699	0.303321
						GO:0048677: axon extension involved in regeneration	3	0.0493699	0.303321
						GO:0021545: cranial nerve development	3	0.0493699	0.303321
						GO:2000302: positive regulation of synaptic vesicle exocytosis	3	0.0493699	0.303321
						GO:1903373: positive regulation of endoplasmic reticulum tubular network organization	3	0.0493699	0.303321
						GO:1903701: substantia propria of cornea development	3	0.0493699	0.303321
						GO:0007196: adenylate cyclase-inhibiting G protein-coupled glutamate receptor signaling pathway	3	0.0493699	0.303321
						GO:1905279: regulation of retrograde transport, endosome to Golgi	3	0.0493699	0.303321
						GO:0036149: phosphatidylinositol acyl-chain remodeling	3	0.0493699	0.303321
						GO:2000973: regulation of pro-B cell differentiation	3	0.0493699	0.303321
						GO:0021562: vestibulocochlear nerve development	3	0.0493699	0.303321
						GO:0051124: synaptic assembly at neuromuscular junction	3	0.0493699	0.303321
						GO:0032648: regulation of interferon-beta production	3	0.0493699	0.303321
						GO:0097167: circadian regulation of translation	3	0.0493699	0.303321
						GO:1905604: negative regulation of blood-brain barrier permeability	3	0.0493699	0.303321
						GO:0043271: negative regulation of monoatomic ion transport	3	0.0493699	0.303321
						GO:0007296: vitellogenesis	3	0.0493699	0.303321
						GO:0099553: trans-synaptic signaling by endocannabinoid, modulating synaptic transmission	3	0.0493699	0.303321
						GO:1904157: DN4 thymocyte differentiation	3	0.0493699	0.303321
						GO:2000677: regulation of transcription regulatory region DNA binding	3	0.0493699	0.303321
						GO:0018027: peptidyl-lysine dimethylation	3	0.0493699	0.303321
						GO:0032225: regulation of synaptic transmission, dopaminergic	3	0.0493699	0.303321
						GO:1902991: regulation of amyloid precursor protein catabolic process	3	0.0493699	0.303321
						GO:0018193: peptidyl-amino acid modification	3	0.0493699	0.303321
						GO:0033563: dorsal/ventral axon guidance	3	0.0493699	0.303321

## Sheet: Fig_5e_RNA(upregulated)REVIGO
RNA(up-regulated) REVIGO
TermID	Name	Value	LogSize	Frequency	Uniqueness	Dispensability	PC_0	PC_1	Representative
GO:0000492	box C/D snoRNP assembly	-1.33282	4.14092	0.0340923	0.846394	0.589207	-5.25709	-4.99921	null
GO:0001516	prostaglandin biosynthetic process	-1.55046	3.86457	0.0180419	0.916421	0.506778	-6.18373	5.6285	null
GO:0001682	tRNA 5'-leader removal	-1.58724	4.41032	0.063398	0.820557	0.58647	-6.90723	1.638	null
GO:0001701	in utero embryonic development	-2.19189	4.12094	0.0325592	0.98271	0	4.75562	-4.66003	null
GO:0001824	blastocyst development	-1.31001	3.56867	0.00912693	0.983355	0.785492	null	null	1701
GO:0002181	cytoplasmic translation	-33.118	5.20754	0.397476	0.816883	0.679274	-6.11432	0.967388	null
GO:0006139	nucleobase-containing compound metabolic process	-1.30529	6.88302	18.8273	0.82964	0.500571	-6.09059	2.77466	null
GO:0006177	GMP biosynthetic process	-1.46005	4.62295	0.103445	0.841812	0.599248	-6.35445	3.33479	null
GO:0006281	DNA repair	-5.78516	6.06996	2.89553	0.761135	0.314866	-3.29936	0.710657	null
GO:0006310	DNA recombination	-1.30116	5.8697	1.82587	0.831498	0.719859	null	null	6281
GO:0006974	DNA damage response	-5.03858	6.12098	3.25653	0.915395	0.839607	null	null	6281
GO:0006325	chromatin organization	-3.59007	5.73483	1.33843	0.850701	0.591238	-5.48663	-4.86393	null
GO:0006338	chromatin remodeling	-2.32846	5.67712	1.17191	0.852303	0.940452	null	null	6325
GO:0006351	DNA-templated transcription	-2.48224	5.9187	2.04397	0.764911	0.571571	-6.19877	2.07956	null
GO:0006366	transcription by RNA polymerase II	-1.68454	5.35662	0.560255	0.790382	0.825176	null	null	6351
GO:0006367	transcription initiation at RNA polymerase II promoter	-2.27224	4.93116	0.210343	0.80445	0.744775	null	null	6351
GO:0051123	RNA polymerase II preinitiation complex assembly	-2.14238	4.48386	0.0750957	0.721621	0.771875	null	null	6351
GO:0006364	rRNA processing	-17.7011	5.79699	1.54441	0.66463	0.494687	-5.90745	-0.686815	null
GO:0000027	ribosomal large subunit assembly	-3.39254	3.71625	0.0128216	0.841404	0.777773	null	null	6364
GO:0000028	ribosomal small subunit assembly	-9.30627	4.88112	0.187448	0.812868	0.72038	null	null	6364
GO:0000387	spliceosomal snRNP assembly	-3.33255	4.65792	0.112119	0.698866	0.772761	null	null	6364
GO:0000462	maturation of SSU-rRNA from tricistronic rRNA transcript (SSU-rRNA, 5.8S rRNA, LSU-rRNA)	-3.73755	4.86358	0.180032	0.714195	0.804583	null	null	6364
GO:0000463	maturation of LSU-rRNA from tricistronic rRNA transcript (SSU-rRNA, 5.8S rRNA, LSU-rRNA)	-2.69651	4.58289	0.0943305	0.725945	0.724531	null	null	6364
GO:0000470	maturation of LSU-rRNA	-1.58724	4.92038	0.205187	0.710199	0.867095	null	null	6364
GO:0001732	formation of cytoplasmic translation initiation complex	-2.85347	4.51215	0.0801509	0.718038	0.753417	null	null	6364
GO:0008033	tRNA processing	-1.43455	5.76104	1.42172	0.768998	0.803002	null	null	6364
GO:0030490	maturation of SSU-rRNA	-1.38637	5.11425	0.320638	0.701517	0.843211	null	null	6364
GO:0042254	ribosome biogenesis	-9.52288	5.93788	2.13622	0.827531	0.893321	null	null	6364
GO:0042273	ribosomal large subunit biogenesis	-6.40121	5.12316	0.327283	0.849371	0.760964	null	null	6364
GO:0042274	ribosomal small subunit biogenesis	-13.3726	5.39348	0.609883	0.841907	0.812059	null	null	6364
GO:0006396	RNA processing	-2.20491	6.2564	4.44809	0.768476	0.657909	-5.91854	1.80682	null
GO:0006397	mRNA processing	-6.53462	5.70244	1.24226	0.771105	0.695016	-6.08478	1.74863	null
GO:0000398	mRNA splicing, via spliceosome	-5.18509	5.50445	0.787443	0.778764	0.857137	null	null	6397
GO:0006401	RNA catabolic process	-1.56177	5.42831	0.660821	0.78788	0.667866	-5.0177	2.43484	null
GO:0006406	mRNA export from nucleus	-2.74148	4.8566	0.177158	0.744822	0.561269	-3.62384	-1.86334	null
GO:0006405	RNA export from nucleus	-1.73226	4.99876	0.245767	0.857545	0.918842	null	null	6406
GO:0006606	protein import into nucleus	-2.05385	5.00606	0.249937	0.843654	0.920228	null	null	6406
GO:0006913	nucleocytoplasmic transport	-2.42856	5.36658	0.573259	0.859175	0.892682	null	null	6406
GO:0016973	poly(A)+ mRNA export from nucleus	-1.32178	4.52131	0.081859	0.758358	0.891678	null	null	6406
GO:0051028	mRNA transport	-1.67397	5.01337	0.254179	0.89406	0.946388	null	null	6406
GO:0006412	translation	-48.1057	6.25056	4.38869	0.771993	0	-6.0803	1.36579	null
GO:0006413	translational initiation	-4.24185	5.28424	0.474253	0.814155	0.693425	-6.27414	1.06786	null
GO:0006432	phenylalanyl-tRNA aminoacylation	-1.41551	4.44738	0.0690448	0.805026	0.564995	-5.81094	1.20503	null
GO:0006457	protein folding	-6.35262	5.67804	1.17438	0.81829	0.476789	-6.38017	0.380411	null
GO:0061077	chaperone-mediated protein folding	-2.34169	5.02943	0.263754	0.839819	0.755047	null	null	6457
GO:0006469	negative regulation of protein kinase activity	-1.77823	2.54654	0.000865124	0.817112	0	0.0664904	6.83049	null
GO:0032088	negative regulation of NF-kappaB transcription factor activity	-1.32944	2.24055	0.0004264	0.865412	0.850099	null	null	6469
GO:0032091	negative regulation of protein binding	-3.16241	2.10037	0.000308093	0.89154	0.838753	-6.58815	-0.411305	6469
GO:0032515	negative regulation of phosphoprotein phosphatase activity	-2.19672	1.66276	0.000110913	0.835184	0.84531	null	null	6469
GO:0032780	negative regulation of ATP-dependent activity	-1.70382	1.64345	0.000105984	0.897176	0.803536	null	null	6469
GO:0035308	negative regulation of protein dephosphorylation	-1.98021	4.14239	0.0342081	0.834561	0.713761	-1.79713	4.60135	6469
GO:0045859	regulation of protein kinase activity	-1.32178	3.0249	0.0026077	0.838055	0.944134	null	null	6469
GO:0071902	positive regulation of protein serine/threonine kinase activity	-1.74136	2.4456	0.000685198	0.820269	0.896368	null	null	6469
GO:1903026	negative regulation of RNA polymerase II regulatory region sequence-specific DNA binding	-1.41551	0.477121	4.92948e-06	0.906303	0.716984	null	null	6469
GO:0006473	protein acetylation	-1.38637	2.21748	0.000404217	0.927674	0.211407	-8.26505	-1.422	null
GO:0006487	protein N-linked glycosylation	-2.43211	5.0969	0.308083	0.843866	0.377895	-7.16689	0.829433	null
GO:0006631	fatty acid metabolic process	-2.38508	5.89535	1.93695	0.917878	0.434622	-5.79151	6.36969	null
GO:0006783	heme biosynthetic process	-2.76955	5.1469	0.345672	0.834008	0.404557	-6.85408	2.60125	null
GO:0006779	porphyrin-containing compound biosynthetic process	-1.58724	5.2844	0.474426	0.830846	0.947293	null	null	6783
GO:0006782	protoporphyrinogen IX biosynthetic process	-1.33282	4.82483	0.164662	0.843224	0.922309	null	null	6783
GO:0042167	heme catabolic process	-1.41551	3.89387	0.0193014	0.855692	0.783269	null	null	6783
GO:0006888	endoplasmic reticulum to Golgi vesicle-mediated transport	-1.70311	5.22758	0.416243	0.861694	0.594982	-1.03341	-5.88629	null
GO:0006890	retrograde vesicle-mediated transport, Golgi to endoplasmic reticulum	-1.52516	4.75334	0.139669	0.918668	0.785683	null	null	6888
GO:0006901	vesicle coating	-1.33282	4.07298	0.0291554	0.842226	0.347944	-3.38806	-5.29885	null
GO:0006915	apoptotic process	-3.3279	5.20733	0.397284	0.979907	0.0121773	-3.15388	8.2465	null
GO:0097191	extrinsic apoptotic signaling pathway	-1.3062	4.27616	0.0465491	0.871583	0.809926	null	null	6915
GO:0006970	response to osmotic stress	-1.46898	4.84392	0.172061	0.940642	0.613216	2.16842	-2.30522	null
GO:0006979	response to oxidative stress	-4.04383	5.52161	0.819181	0.942477	0.595689	1.8421	-1.9958	null
GO:0006986	response to unfolded protein	-1.63961	4.83379	0.168095	0.93209	0.550082	2.23984	-1.54517	null
GO:0071310	cellular response to organic substance	-1.42175	5.68546	1.19463	0.917729	0.72912	null	null	6986
GO:0007005	mitochondrion organization	-2.34169	5.52608	0.82766	0.876134	0.453086	-6.03134	-4.49911	null
GO:0007049	cell cycle	-4.19586	6.05652	2.80731	0.986425	0.0157317	6.69476	-0.6113	null
GO:0007601	visual perception	-1.6346	4.64396	0.108572	0.99128	0.409403	4.36331	-5.06084	null
GO:0008053	mitochondrial fusion	-3.39254	4.17254	0.0366679	0.883002	0.670172	-6.26392	-4.58252	null
GO:0008380	RNA splicing	-6.39577	5.59692	0.974287	0.785241	0.67583	-6.33281	1.71433	null
GO:0009060	aerobic respiration	-10.9788	5.64407	1.08601	0.889891	0.109119	-4.32987	7.63818	null
GO:0006120	mitochondrial electron transport, NADH to ubiquinone	-3.59517	4.39387	0.0610418	0.901696	0.839309	null	null	9060
GO:0006122	mitochondrial electron transport, ubiquinol to cytochrome c	-1.70382	4.34473	0.0545102	0.902441	0.832963	null	null	9060
GO:0006123	mitochondrial electron transport, cytochrome c to oxygen	-3.70774	4.37136	0.0579584	0.902038	0.710466	null	null	9060
GO:0022904	respiratory electron transport chain	-1.56177	5.41366	0.638893	0.891104	0.888531	null	null	9060
GO:0042775	mitochondrial ATP synthesis coupled electron transport	-2.34174	4.89568	0.193839	0.895194	0.822611	null	null	9060
GO:0045333	cellular respiration	-1.7953	5.73554	1.34063	0.889373	0.93355	null	null	9060
GO:0009117	nucleotide metabolic process	-2.87015	6.2351	4.23521	0.831625	0.404393	-6.1157	3.63569	null
GO:0010269	response to selenium ion	-2.19672	2.89432	0.00192989	0.96152	0.150166	3.59172	-1.70965	null
GO:0010498	proteasomal protein catabolic process	-4.10458	5.55099	0.876508	0.840466	0.417938	-4.6036	1.41257	null
GO:0043161	proteasome-mediated ubiquitin-dependent protein catabolic process	-1.65263	5.45516	0.702961	0.841464	0.811031	null	null	10498
GO:0051603	proteolysis involved in protein catabolic process	-3.04769	5.86917	1.82364	0.83021	0.882546	null	null	10498
GO:0010883	regulation of lipid storage	-1.78449	3.97653	0.0233485	0.928894	0.11925	5.96362	2.65352	null
GO:0014040	positive regulation of Schwann cell differentiation	-1.41551	1.70757	0.000123237	0.899654	0.480409	3.30768	6.64157	null
GO:0015031	protein transport	-8.62709	6.09867	3.09344	0.85611	0.015963	-0.720299	-6.00421	null
GO:0016192	vesicle-mediated transport	-1.50946	6.02467	2.60879	0.921154	0.385669	-1.09535	-6.55042	null
GO:0030150	protein import into mitochondrial matrix	-4.8041	4.71213	0.127025	0.869193	0.637083	-0.47594	-6.07154	null
GO:0006626	protein targeting to mitochondrion	-2.18232	5.04148	0.271173	0.863076	0.920108	null	null	30150
GO:0007007	inner mitochondrial membrane organization	-1.33282	4.62375	0.103635	0.869867	0.875426	null	null	30150
GO:0045039	protein insertion into mitochondrial inner membrane	-3.11691	4.15354	0.0350979	0.768616	0.806129	null	null	30150
GO:0030308	negative regulation of cell growth	-1.73867	4.55033	0.0875155	0.883978	0.309323	0.0904089	5.20752	null
GO:0031204	post-translational protein targeting to membrane, translocation	-1.46005	4.14295	0.0342525	0.871846	0.671679	-0.38642	-5.85337	null
GO:0031647	regulation of protein stability	-2.13284	4.70155	0.123969	0.925571	0.481797	5.31128	1.66292	null
GO:0032259	methylation	-1.72086	6.02783	2.62785	0.965891	0.069156	5.88193	-3.06316	null
GO:0032527	protein exit from endoplasmic reticulum	-2.83462	4.31779	0.0512321	0.881039	0.584743	-0.517038	-5.66899	null
GO:0032543	mitochondrial translation	-30.3116	4.95479	0.222105	0.825336	0.63647	-6.48118	0.954507	null
GO:0032680	regulation of tumor necrosis factor production	-1.48198	3.87938	0.0186679	0.892795	0.419365	1.45402	6.61015	null
GO:0032968	positive regulation of transcription elongation by RNA polymerase II	-1.39186	4.35612	0.0559595	0.854142	0.580866	2.72078	5.31044	null
GO:0032981	mitochondrial respiratory chain complex I assembly	-16.8447	4.8816	0.187658	0.827781	0.0112062	-5.67042	-4.76906	null
GO:0033617	mitochondrial cytochrome c oxidase assembly	-3.11577	4.52397	0.0823618	0.837207	0.847053	null	null	32981
GO:0033044	regulation of chromosome organization	-1.73226	4.86816	0.18194	0.901944	0.606727	1.8305	3.26602	null
GO:0033138	positive regulation of peptidyl-serine phosphorylation	-2.85682	3.90374	0.019745	0.830687	0.677883	2.18791	5.72664	null
GO:0033209	tumor necrosis factor-mediated signaling pathway	-1.6962	4.15667	0.0353518	0.861961	0.306127	2.51476	0.0317281	null
GO:0033599	regulation of mammary gland epithelial cell proliferation	-2.27224	2.83948	0.00170067	0.938389	0.101775	6.30032	0.510697	null
GO:0033615	mitochondrial proton-transporting ATP synthase complex assembly	-1.60832	4.04427	0.0272896	0.849767	0.656504	-5.7618	-4.9054	null
GO:0034067	protein localization to Golgi apparatus	-1.55046	4.32531	0.0521268	0.884834	0.554594	-0.276733	-6.13797	null
GO:0034427	nuclear-transcribed mRNA catabolic process, exonucleolytic, 3'-5'	-2.14664	4.54363	0.0861772	0.697087	0.547542	-2.35153	3.72925	null
GO:0071028	nuclear mRNA surveillance	-1.46005	4.31161	0.0505075	0.707234	0.76146	null	null	34427
GO:0034599	cellular response to oxidative stress	-1.36559	5.19175	0.383282	0.91743	0.642327	2.40536	-1.79071	null
GO:0034644	cellular response to UV	-2.33236	4.03064	0.0264467	0.944671	0.00927389	3.08359	-2.64404	null
GO:0071480	cellular response to gamma radiation	-1.30529	3.2079	0.00397563	0.950152	0.744135	null	null	34644
GO:0034976	response to endoplasmic reticulum stress	-2.71012	5.01085	0.252707	0.931694	0.61423	1.74506	-1.78035	null
GO:0036503	ERAD pathway	-1.73619	4.5749	0.0926101	0.799	0.670786	-2.18229	0.17178	null
GO:0040008	regulation of growth	-1.56588	4.95254	0.220954	0.922892	0.177671	4.02956	2.16677	null
GO:0042744	hydrogen peroxide catabolic process	-1.49238	4.87558	0.185072	0.916009	0.0886176	-3.6467	6.25292	null
GO:0042776	proton motive force-driven mitochondrial ATP synthesis	-11.7305	4.03866	0.0269396	0.813365	0.667748	-6.09983	3.8353	null
GO:0042981	regulation of apoptotic process	-2.85762	5.39241	0.608384	0.896041	0.210119	3.79832	3.50707	null
GO:1902042	negative regulation of extrinsic apoptotic signaling pathway via death domain receptors	-2.0355	3.79029	0.015205	0.862743	0.725495	null	null	42981
GO:0043248	proteasome assembly	-2.34174	4.3049	0.0497335	0.863951	0.531324	-5.52097	-5.17401	null
GO:0043277	apoptotic cell clearance	-1.32178	4.23439	0.0422802	0.926863	0.446437	-1.755	-6.291	null
GO:0043328	protein transport to vacuole involved in ubiquitin-dependent protein catabolic process via the multivesicular body sorting pathway	-1.99943	4.42123	0.06501	0.741375	0.651129	-2.95336	-2.10536	null
GO:0032456	endocytic recycling	-1.50127	4.67682	0.117107	0.870126	0.739064	null	null	43328
GO:0061462	protein localization to lysosome	-1.38637	4.28684	0.0477075	0.882664	0.820703	null	null	43328
GO:0043377	negative regulation of CD8-positive, alpha-beta T cell differentiation	-1.69148	1.93952	0.000211968	0.900306	0.233961	-0.982657	7.46333	null
GO:0045582	positive regulation of T cell differentiation	-1.42175	3.66266	0.0113329	0.872667	0.770809	null	null	43377
GO:0043484	regulation of RNA splicing	-1.95677	4.97003	0.230034	0.886712	0.236627	1.8684	4.42938	null
GO:0044571	[2Fe-2S] cluster assembly	-1.83387	3.94345	0.0216355	0.880923	0.411048	-5.07807	-5.39003	null
GO:0016226	iron-sulfur cluster assembly	-1.63514	5.11266	0.31947	0.857394	0.807609	null	null	44571
GO:0045444	fat cell differentiation	-1.33943	3.8996	0.0195577	0.983246	0.367958	5.17198	-4.18969	null
GO:0045454	cell redox homeostasis	-4.14146	5.1367	0.337647	1	0	2.84999	-6.32594	null
GO:0045727	positive regulation of translation	-3.1945	4.74077	0.135686	0.816999	0.441604	2.32455	5.34006	null
GO:0006417	regulation of translation	-1.69089	5.75196	1.39231	0.834861	0.768648	null	null	45727
GO:0045893	positive regulation of DNA-templated transcription	-1.96055	5.80928	1.58872	0.821526	0.704629	null	null	45727
GO:0070131	positive regulation of mitochondrial translation	-1.73226	3.72436	0.0130631	0.839436	0.84044	null	null	45727
GO:0046338	phosphatidylethanolamine catabolic process	-1.41551	2.05308	0.000276051	0.928228	0.280536	-4.89021	6.04392	null
GO:0048025	negative regulation of mRNA splicing, via spliceosome	-2.98956	3.6052	0.00992797	0.877512	0.364436	0.275033	6.11377	null
GO:0048870	cell motility	-1.79859	5.5445	0.863519	0.987929	0.0133774	6.2074	-2.20752	null
GO:0050821	protein stabilization	-5.00087	4.61443	0.101436	0.926465	0.0980666	5.51541	1.61044	null
GO:0051131	chaperone-mediated protein complex assembly	-1.73226	4.20049	0.0391056	0.866088	0.522281	-5.3334	-5.21139	null
GO:0051301	cell division	-3.05849	5.80394	1.56932	0.987211	0.014475	3.46233	-5.7938	null
GO:0051457	maintenance of protein location in nucleus	-1.48198	3.41397	0.00639107	0.89642	0.465971	-0.00933588	-5.89684	null
GO:0051726	regulation of cell cycle	-4.26761	5.56881	0.913226	0.910093	0.156976	3.22717	3.13689	null
GO:0060261	positive regulation of transcription initiation by RNA polymerase II	-1.94852	4.13691	0.0337793	0.858266	0.518723	2.70667	5.50142	null
GO:0060999	positive regulation of dendritic spine development	-1.47271	3.42177	0.00650691	0.890668	0.363943	3.85516	5.74637	null
GO:0061136	regulation of proteasomal protein catabolic process	-2.29661	5.00553	0.249631	0.848838	0.604802	1.44783	5.11174	null
GO:0032436	positive regulation of proteasomal ubiquitin-dependent protein catabolic process	-1.32944	4.69993	0.123508	0.818787	0.936762	null	null	61136
GO:0071051	polyadenylation-dependent snoRNA 3'-end processing	-1.60832	4.33901	0.0537979	0.821103	0.578238	-7.08715	1.57829	null
GO:0034475	U4 snRNA 3'-end processing	-1.60832	4.52612	0.0827709	0.815535	0.735999	null	null	71051
GO:0071216	cellular response to biotic stimulus	-1.41551	4.4143	0.0639822	0.952472	0.217141	2.69564	-2.89483	null
GO:0071347	cellular response to interleukin-1	-1.69513	3.66172	0.0113082	0.937988	0.684146	2.89141	-1.51629	null
GO:0071896	protein localization to adherens junction	-1.78449	2.96237	0.0022577	0.91465	0.431763	0.20186	-6.20535	null
GO:0072344	rescue of stalled ribosome	-1.95238	4.36849	0.0575763	0.776403	0.555301	-6.02924	-1.14676	null
GO:0072384	organelle transport along microtubule	-1.48198	4.52174	0.0819403	0.884394	0.503606	-0.755126	-5.63472	null
GO:0042073	intraciliary transport	-1.31001	4.53006	0.0835251	0.800177	0.870608	null	null	72384
GO:0075525	viral translational termination-reinitiation	-2.27224	2.32428	0.000517595	0.989902	0	6.40726	-1.38995	null
GO:0075522	IRES-dependent viral translational initiation	-1.83387	2.64345	0.00108202	0.989902	0.911083	null	null	75525
GO:0090201	negative regulation of release of cytochrome c from mitochondria	-1.88292	2.88081	0.00187074	0.861823	0.63042	-0.235035	6.21336	null
GO:1903146	regulation of autophagy of mitochondrion	-1.46005	3.46761	0.00723155	0.887278	0.72253	null	null	90201
GO:0097250	mitochondrial respirasome assembly	-2.33853	3.81591	0.0161293	0.854571	0.633505	-5.87779	-4.81401	null
GO:0097294	'de novo' XMP biosynthetic process	-1.60832	2.46687	0.000719704	0.883903	0.237674	-6.70328	4.16121	null
GO:0097428	protein maturation by iron-sulfur cluster transfer	-1.98021	4.60479	0.0992083	0.851412	0.690059	-6.89777	-0.0199338	null
GO:1901798	positive regulation of signal transduction by p53 class mediator	-1.98021	3.2465	0.00434534	0.868416	0.461218	3.82373	5.30798	null
GO:1902164	positive regulation of DNA damage response, signal transduction by p53 class mediator resulting in transcription of p21 class mediator	-1.41551	2.22011	0.000406682	0.871369	0.785247	null	null	1901798
GO:1902430	negative regulation of amyloid-beta formation	-1.73226	2.75891	0.0014123	0.867985	0.498156	-0.247547	6.69096	null
GO:1902749	regulation of cell cycle G2/M phase transition	-1.78449	4.76872	0.144705	0.914326	0.183258	4.43579	2.80432	null
GO:2000045	regulation of G1/S transition of mitotic cell cycle	-1.63961	4.20847	0.0398302	0.92039	0.746908	null	null	1902749
GO:1903376	regulation of oxidative stress-induced neuron intrinsic apoptotic signaling pathway	-1.41551	2.79309	0.00152814	0.896591	0.622544	5.19486	3.97543	null
GO:1904851	positive regulation of establishment of protein localization to telomere	-1.33282	2.61805	0.0010204	0.902554	0.47048	4.62872	5.02822	null
GO:1905168	positive regulation of double-strand break repair via homologous recombination	-3.76955	3.35622	0.00559496	0.832454	0.159428	2.63183	5.86932	null
GO:0006282	regulation of DNA repair	-3.17718	4.57787	0.093246	0.847475	0.726527	null	null	1905168
GO:0045830	positive regulation of isotype switching	-1.58724	3.47524	0.00735971	0.815253	0.858959	null	null	1905168
GO:2000042	negative regulation of double-strand break repair via homologous recombination	-1.39293	3.72811	0.0131765	0.831842	0.88277	null	null	1905168
GO:2000779	regulation of double-strand break repair	-2.75717	4.20358	0.0393841	0.851528	0.822213	null	null	1905168
GO:2001034	positive regulation of double-strand break repair via nonhomologous end joining	-1.83414	3.07482	0.00292565	0.8393	0.881484	null	null	1905168
GO:1905907	negative regulation of amyloid fibril formation	-3.66154	2.64836	0.00109434	0.860251	0.487578	-0.016229	6.11035	null
GO:2000825	positive regulation of androgen receptor activity	-1.41551	0.954243	1.97179e-05	0.865512	0.593732	0.830548	7.51946	null

## Sheet: Fig_5e_RNA(downregulated)REVIGO
RNA(down-regulated) REVIGO
TermID	Name	Value	LogSize	Frequency	Uniqueness	Dispensability	PC_0	PC_1	Representative
GO:0000122	negative regulation of transcription by RNA polymerase II	-13.308	5.35022	0.552067	0.809276	0.623919	-5.85103	-2.59713	null
GO:0045892	negative regulation of DNA-templated transcription	-4.99568	5.79174	1.52583	0.795008	0.877615	null	null	122
GO:0000165	MAPK cascade	-2.53659	4.76195	0.142467	0.845488	0.366373	-5.45115	2.93346	null
GO:0007264	small GTPase-mediated signal transduction	-2.72196	5.19435	0.385584	0.834215	0.791367	null	null	165
GO:0007265	Ras protein signal transduction	-3.266	4.6566	0.111778	0.848009	0.717968	5.46686	2.98727	165
GO:0000380	alternative mRNA splicing, via spliceosome	-2.01599	4.02608	0.0261706	0.956639	0.61103	3.74187	0.193953	null
GO:0000381	regulation of alternative mRNA splicing, via spliceosome	-3.59007	4.57769	0.0932066	0.860495	0.375096	-6.62295	-2.15186	null
GO:0043488	regulation of mRNA stability	-3.40894	5.03678	0.268252	0.805752	0.824526	null	null	381
GO:0048024	regulation of mRNA splicing, via spliceosome	-2.15675	4.82194	0.16357	0.855067	0.913774	null	null	381
GO:0001701	in utero embryonic development	-6.08249	4.12094	0.0325592	0.807511	0.580554	4.76859	-4.01164	null
GO:0001843	neural tube closure	-4.17653	3.76989	0.0145075	0.787488	0.807073	null	null	1701
GO:0001892	embryonic placenta development	-3.05453	3.44264	0.00682733	0.813816	0.772552	null	null	1701
GO:0001764	neuron migration	-3.8962	4.23862	0.0426942	0.776869	0.614775	4.61344	-4.21196	null
GO:0016477	cell migration	-3.06702	5.29926	0.490939	0.986611	0.720567	null	null	1764
GO:0002091	negative regulation of receptor internalization	-3.50864	3.14301	0.00342352	0.804711	0.436176	-4.70993	-3.91139	null
GO:0045806	negative regulation of endocytosis	-2.68954	3.80243	0.0156363	0.788404	0.749204	null	null	2091
GO:0045807	positive regulation of endocytosis	-2.27506	4.00741	0.0250689	0.768667	0.836667	null	null	2091
GO:0006325	chromatin organization	-15.0376	5.73483	1.33843	0.880909	0.0118361	-0.208968	-6.61448	null
GO:0006338	chromatin remodeling	-10.0742	5.67712	1.17191	0.882184	0.940452	null	null	6325
GO:0006357	regulation of transcription by RNA polymerase II	-22.4413	6.23039	4.18945	0.82423	0.225592	-5.87065	-0.948379	null
GO:0006355	regulation of DNA-templated transcription	-7.45842	6.65155	11.0489	0.806688	0.728916	null	null	6357
GO:0010468	regulation of gene expression	-2.47648	6.75199	13.9239	0.807195	0.810293	null	null	6357
GO:0006376	mRNA splice site recognition	-4.20831	4.35864	0.0562848	0.857971	0.530882	0.554749	-5.19094	null
GO:0006397	mRNA processing	-3.69897	5.70244	1.24226	0.944418	0.666631	4.09966	0.49688	null
GO:0006417	regulation of translation	-5.09637	5.75196	1.39231	0.827306	0.459197	-5.97346	-1.41427	null
GO:0045732	positive regulation of protein catabolic process	-2.36647	4.97912	0.2349	0.78791	0.737589	null	null	6417
GO:0006468	protein phosphorylation	-16.5513	5.61472	1.01505	0.934768	0.0106109	6.25534	0.954673	null
GO:0000209	protein polyubiquitination	-3.84164	5.25246	0.440792	0.949344	0.851921	null	null	6468
GO:0016567	protein ubiquitination	-8.60906	5.7113	1.26786	0.945595	0.703474	null	null	6468
GO:0006470	protein dephosphorylation	-4.54821	2.63548	0.0010623	0.955152	0.392812	6.85729	0.750561	null
GO:0006482	protein demethylation	-2.18689	1.11394	2.95769e-05	0.971373	0.321127	7.02371	-0.223019	null
GO:0006511	ubiquitin-dependent protein catabolic process	-9.07572	5.70097	1.23807	0.955963	0.365881	5.74511	1.63285	null
GO:0043161	proteasome-mediated ubiquitin-dependent protein catabolic process	-3.22915	5.45516	0.702961	0.957689	0.917346	null	null	6511
GO:0006606	protein import into nucleus	-3.70774	5.00606	0.249937	0.880806	0.682627	2.60187	5.33907	null
GO:0006611	protein export from nucleus	-2.97657	4.2721	0.0461153	0.896523	0.750649	null	null	6606
GO:0006913	nucleocytoplasmic transport	-3.27409	5.36658	0.573259	0.882293	0.920228	null	null	6606
GO:0006829	zinc ion transport	-2.6674	4.81198	0.159861	0.947029	0.277049	1.6091	6.62423	null
GO:0006869	lipid transport	-2.31554	5.58396	0.945649	0.915323	0.676796	2.76457	5.7939	null
GO:0006887	exocytosis	-3.13787	5.14363	0.34308	0.909899	0.662133	1.51209	5.79301	null
GO:0006888	endoplasmic reticulum to Golgi vesicle-mediated transport	-4.18111	5.22758	0.416243	0.876694	0.674284	2.01934	5.43118	null
GO:0006897	endocytosis	-11.3072	5.41441	0.639997	0.907633	0.322117	1.57243	5.66995	null
GO:0006914	autophagy	-4.1512	5.25301	0.441346	0.974302	0.427223	6.08585	3.67385	null
GO:0006974	DNA damage response	-3.66154	6.12098	3.25653	0.941282	0.512258	-4.60722	5.57054	null
GO:0006281	DNA repair	-2.41289	6.06996	2.89553	0.905495	0.839607	null	null	6974
GO:0007010	cytoskeleton organization	-5.78516	5.90523	1.98151	0.877498	0.505206	-0.306463	-6.94104	null
GO:0007020	microtubule nucleation	-2.19631	4.40907	0.0632157	0.876823	0.677782	-0.430406	-6.73861	null
GO:0007030	Golgi organization	-7.88273	4.99855	0.245651	0.893674	0.355521	-0.531493	-7.15344	null
GO:0007029	endoplasmic reticulum organization	-2.63541	4.69777	0.122894	0.898699	0.789847	null	null	7030
GO:0007049	cell cycle	-2.07031	6.05652	2.80731	0.990104	0.0149511	-2.69423	7.50632	null
GO:0007155	cell adhesion	-12.4413	5.65322	1.10916	0.990953	0.0119552	-1.30311	7.62272	null
GO:0007156	homophilic cell adhesion via plasma membrane adhesion molecules	-17.2034	4.96187	0.225753	0.960805	0.009216	1.99259	-1.08432	null
GO:0007157	heterophilic cell-cell adhesion via plasma membrane cell adhesion molecules	-3.45469	4.33632	0.0534651	0.964009	0.854754	null	null	7156
GO:0016339	calcium-dependent cell-cell adhesion via plasma membrane cell adhesion molecules	-3.68613	4.32447	0.0520257	0.964066	0.853046	null	null	7156
GO:0044331	cell-cell adhesion mediated by cadherin	-2.7429	4.3331	0.0530708	0.965908	0.754433	null	null	7156
GO:0098609	cell-cell adhesion	-5.70333	5.3618	0.566984	0.963485	0.790273	null	null	7156
GO:0099560	synaptic membrane adhesion	-4.17263	3.77583	0.0147071	0.862341	0.780801	null	null	7156
GO:0007162	negative regulation of cell adhesion	-2.02547	4.48586	0.0754432	0.853964	0.386217	-6.0339	-3.72685	null
GO:0007179	transforming growth factor beta receptor signaling pathway	-2.85232	4.26349	0.0452107	0.849868	0.674013	-5.15928	3.53949	null
GO:0007216	G protein-coupled glutamate receptor signaling pathway	-2.68954	4.09736	0.0308388	0.861945	0.498718	-5.34117	3.59317	null
GO:0007268	chemical synaptic transmission	-7.98297	5.2883	0.478709	0.854349	0	-5.89465	2.30509	null
GO:0007269	neurotransmitter secretion	-2.6163	4.6241	0.103719	0.781982	0.870585	1.51405	-3.81648	7268
GO:0016055	Wnt signaling pathway	-2.57411	4.87109	0.18317	0.839401	0.819056	null	null	7268
GO:0007399	nervous system development	-13.5622	5.72789	1.31723	0.756807	0	4.74988	-4.27968	null
GO:0000902	cell morphogenesis	-6.41454	5.41128	0.635408	0.808958	0.763123	null	null	7399
GO:0003007	heart morphogenesis	-3.34775	4.5037	0.0786055	0.778537	0.840425	null	null	7399
GO:0007275	multicellular organism development	-5.92445	6.00982	2.52112	0.766587	0.800661	null	null	7399
GO:0007409	axonogenesis	-11.8447	5.17579	0.369452	0.675829	0.748369	null	null	7399
GO:0007411	axon guidance	-6.79048	5.05789	0.281619	0.681347	0.958229	null	null	7399
GO:0007417	central nervous system development	-2.98585	5.11152	0.318629	0.76586	0.752895	null	null	7399
GO:0007420	brain development	-6.02549	4.91528	0.202789	0.757593	0.705739	null	null	7399
GO:0007507	heart development	-3.73049	4.96068	0.225139	0.774198	0.715942	null	null	7399
GO:0021510	spinal cord development	-2.27506	3.92309	0.0206447	0.798062	0.780402	null	null	7399
GO:0021549	cerebellum development	-2.35312	3.60173	0.0098491	0.797136	0.798865	null	null	7399
GO:0021772	olfactory bulb development	-2.7429	3.08636	0.00300452	0.808083	0.853365	null	null	7399
GO:0021987	cerebral cortex development	-3.35556	3.85181	0.0175194	0.789347	0.829847	null	null	7399
GO:0030154	cell differentiation	-3.46725	5.96609	2.27959	0.793485	0.817093	null	null	7399
GO:0030182	neuron differentiation	-3.37366	5.52052	0.817135	0.73478	0.959842	null	null	7399
GO:0031175	neuron projection development	-6.46092	5.37578	0.585526	0.672703	0.929083	null	null	7399
GO:0048666	neuron development	-4.28651	5.42683	0.658561	0.73817	0.938248	null	null	7399
GO:0048675	axon extension	-3.58503	4.10931	0.031699	0.717861	0.804978	null	null	7399
GO:0048812	neuron projection morphogenesis	-6.43415	5.25386	0.442211	0.67255	0.978349	null	null	7399
GO:0048813	dendrite morphogenesis	-3.68613	3.95928	0.022439	0.726194	0.785118	null	null	7399
GO:0060325	face morphogenesis	-2.07016	3.10449	0.00313268	0.85417	0.743645	null	null	7399
GO:1990138	neuron projection extension	-2.74402	4.25693	0.0445329	0.712975	0.945867	null	null	7399
GO:0007413	axonal fasciculation	-2.82756	3.16256	0.00358127	0.757295	0.51018	2.77834	-5.2879	null
GO:0007492	endoderm development	-2.07016	3.81935	0.0162574	0.856893	0.522409	5.57718	-3.30785	null
GO:0007601	visual perception	-5.73049	4.64396	0.108572	0.834837	0.545204	4.4097	-4.82729	null
GO:0007626	locomotory behavior	-6.24413	4.03767	0.026878	0.831922	0.48456	4.64369	-5.02761	null
GO:0007611	learning or memory	-2.03327	4.08803	0.0301832	0.824972	0.91943	null	null	7626
GO:0007612	learning	-2.69378	3.69443	0.0121931	0.832989	0.844244	null	null	7626
GO:0007628	adult walking behavior	-2.07374	3.08991	0.00302917	0.849183	0.864255	null	null	7626
GO:0008306	associative learning	-2.33114	3.46135	0.00712803	0.836526	0.913281	null	null	7626
GO:0008344	adult locomotory behavior	-2.53103	3.68949	0.012055	0.838052	0.777316	null	null	7626
GO:0008542	visual learning	-5.25493	3.18554	0.00377598	0.820464	0.728292	null	null	7626
GO:0035176	social behavior	-2.92759	3.20737	0.0039707	0.848249	0.730287	null	null	7626
GO:0042297	vocal learning	-2.06825	2.18184	0.000372176	0.837788	0.794422	null	null	7626
GO:0008283	cell population proliferation	-2.60192	4.61849	0.102388	0.992573	0.00861998	-1.82748	7.55847	null
GO:0008286	insulin receptor signaling pathway	-3.52433	4.21738	0.0406559	0.843508	0.331435	-5.06485	3.75902	null
GO:0032869	cellular response to insulin stimulus	-2.00999	4.58636	0.0950872	0.941348	0.904291	null	null	8286
GO:0008333	endosome to lysosome transport	-2.16304	4.52008	0.0816273	0.892434	0.583965	2.0136	5.11455	null
GO:0008360	regulation of cell shape	-2.89114	5.42001	0.648308	0.822182	0.688042	-5.8737	0.768827	null
GO:0008380	RNA splicing	-2.8778	5.59692	0.974287	0.947614	0.360812	4.06116	0.62527	null
GO:0009267	cellular response to starvation	-3.43063	5.05405	0.279139	0.940203	0.628552	-4.82571	5.43499	null
GO:0009791	post-embryonic development	-3.33724	4.85262	0.175544	0.793096	0.672185	4.8264	-4.36212	null
GO:0010424	DNA methylation on cytosine within a CG sequence	-2.0417	3.99782	0.0245217	0.949998	0.411519	5.50985	0.421475	null
GO:0010457	centriole-centriole cohesion	-2.55018	3.32222	0.00517349	0.908905	0.258755	-1.13147	-7.20868	null
GO:0010501	RNA secondary structure unwinding	-3.08725	2.97035	0.0022996	0.96798	0.244832	3.13049	0.227435	null
GO:0010507	negative regulation of autophagy	-2.41715	4.22663	0.0415309	0.83214	0.29679	-5.91772	-3.45667	null
GO:0016239	positive regulation of macroautophagy	-2.09301	4.10237	0.0311962	0.815033	0.888386	null	null	10507
GO:0016242	negative regulation of macroautophagy	-2.33419	3.8275	0.0165655	0.840115	0.799888	null	null	10507
GO:0010586	miRNA metabolic process	-3.08725	4.07394	0.0292195	0.961511	0.135461	3.43674	0.573838	null
GO:0015031	protein transport	-13.6576	6.09867	3.09344	0.869177	0.0135294	2.46104	5.50172	null
GO:0006886	intracellular protein transport	-5.50446	5.80794	1.58383	0.866715	0.848007	null	null	15031
GO:0008104	protein localization	-7.93181	6.22229	4.11211	0.86696	0.917264	null	null	15031
GO:0033365	protein localization to organelle	-2.43426	5.79231	1.52786	0.879251	0.799251	null	null	15031
GO:0046907	intracellular transport	-2.17267	6.08074	2.96835	0.870339	0.762124	null	null	15031
GO:0051649	establishment of localization in cell	-2.08531	6.16704	3.62086	0.878281	0.784413	null	null	15031
GO:0016043	cellular component organization	-2.87682	6.69922	12.3309	0.878106	0.549451	-0.0841095	-6.87624	null
GO:0016192	vesicle-mediated transport	-4.96658	6.02467	2.60879	0.924589	0.385669	2.02214	6.27057	null
GO:0016197	endosomal transport	-4.50724	5.33515	0.533237	0.875307	0.690523	2.10532	5.46033	null
GO:0016310	phosphorylation	-16.5918	6.32718	5.23538	0.963792	0.512431	6.76488	2.19099	null
GO:0016579	protein deubiquitination	-7.25026	2.81491	0.00160701	0.961577	0.403216	6.85925	0.208934	null
GO:0017196	N-terminal peptidyl-methionine acetylation	-2.06825	1.11394	2.95769e-05	0.962353	0.321127	6.24605	0.116817	null
GO:0018105	peptidyl-serine phosphorylation	-9.34199	2.35025	0.000549637	0.956728	0.377314	6.77291	0.985311	null
GO:0018107	peptidyl-threonine phosphorylation	-2.58955	2.02119	0.000256333	0.958251	0.360834	6.90873	1.08812	null
GO:0030030	cell projection organization	-2.30655	5.73153	1.3283	0.891301	0.42501	-0.0370511	-7.05809	null
GO:0030035	microspike assembly	-2.0417	2.08991	0.000300698	0.903446	0.53056	0.866187	-6.91006	null
GO:0030036	actin cytoskeleton organization	-6.19518	5.51123	0.79983	0.877899	0.573366	-0.558569	-6.95485	null
GO:0000226	microtubule cytoskeleton organization	-2.81623	5.58124	0.939741	0.871945	0.809535	null	null	30036
GO:0030866	cortical actin cytoskeleton organization	-2.31384	4.58584	0.0949738	0.895419	0.807338	null	null	30036
GO:0030071	regulation of mitotic metaphase/anaphase transition	-2.17267	4.5948	0.096953	0.822344	0.693568	-4.9689	1.00025	null
GO:0030324	lung development	-2.32501	4.01237	0.0253572	0.799322	0.643487	4.96985	-4.07974	null
GO:0030334	regulation of cell migration	-2.42698	5.06963	0.289333	0.87277	0.228295	-6.73159	0.173653	null
GO:0030335	positive regulation of cell migration	-2.42856	4.81478	0.160896	0.818466	0.881854	null	null	30334
GO:2001224	positive regulation of neuron migration	-2.6674	3.56229	0.00899384	0.847382	0.714099	null	null	30334
GO:0030521	androgen receptor signaling pathway	-2.82756	3.0013	0.00246967	0.873048	0.563676	-4.96902	4.7496	null
GO:0030705	cytoskeleton-dependent intracellular transport	-3.26281	5.05834	0.28191	0.892625	0.570177	2.38182	5.03976	null
GO:0030913	paranodal junction assembly	-2.737	2.24304	0.000428865	0.758982	0.602045	2.50922	-5.43127	null
GO:0022011	myelination in peripheral nervous system	-2.51862	3.39846	0.00616678	0.802955	0.724285	null	null	30913
GO:0031047	regulatory ncRNA-mediated gene silencing	-4.50724	5.02856	0.263227	0.822516	0.637579	-5.87914	-2.90473	null
GO:0031054	pre-miRNA processing	-2.90845	4.24983	0.0438108	0.803872	0.64942	-4.51044	-3.33062	null
GO:0035196	miRNA processing	-2.31697	4.60491	0.0992354	0.793386	0.888252	null	null	31054
GO:0031122	cytoplasmic microtubule organization	-2.4202	4.67193	0.115796	0.889359	0.663285	-0.809409	-7.07415	null
GO:0031290	retinal ganglion cell axon guidance	-2.19631	3.1427	0.00342106	0.7535	0.533116	2.78992	-5.34745	null
GO:0031647	regulation of protein stability	-2.97128	4.70155	0.123969	0.87263	0.536087	-7.15552	1.62613	null
GO:0032092	positive regulation of protein binding	-3.01189	1.91908	0.000202109	0.915005	0.661856	-2.30662	6.89297	null
GO:0043393	regulation of protein binding	-2.38285	2.36549	0.000569355	0.911186	0.898999	null	null	32092
GO:0032465	regulation of cytokinesis	-2.85763	4.42496	0.0655719	0.89222	0.151582	-7.52455	0.316139	null
GO:0032801	receptor catabolic process	-2.33419	3.55376	0.00881884	0.969518	0.470396	5.92405	3.41628	null
GO:0032880	regulation of protein localization	-2.09632	4.99185	0.24189	0.848893	0.584328	-5.4963	0.266721	null
GO:0035774	positive regulation of insulin secretion involved in cellular response to glucose stimulus	-2.24547	3.3681	0.00575024	0.789009	0.737244	null	null	32880
GO:0090316	positive regulation of intracellular protein transport	-2.01599	4.03019	0.0264195	0.814781	0.81952	null	null	32880
GO:1903828	negative regulation of protein localization	-2.0417	4.10216	0.0311814	0.835212	0.825654	null	null	32880
GO:0032922	circadian regulation of gene expression	-7.23284	4.39468	0.0611551	0.871328	0.321042	-6.96909	-2.25522	null
GO:0007623	circadian rhythm	-4.25806	4.61039	0.100497	0.99367	0.903513	null	null	32922
GO:0033138	positive regulation of peptidyl-serine phosphorylation	-2.91963	3.90374	0.019745	0.81974	0.594944	-4.30377	-1.8279	null
GO:0001933	negative regulation of protein phosphorylation	-2.81015	4.02751	0.0262569	0.832858	0.749247	null	null	33138
GO:0001934	positive regulation of protein phosphorylation	-2.2323	4.76634	0.143914	0.796098	0.861297	null	null	33138
GO:0031398	positive regulation of protein ubiquitination	-2.0018	4.34508	0.0545546	0.81428	0.874131	null	null	33138
GO:0034063	stress granule assembly	-2.69814	4.02902	0.0263481	0.897388	0.541609	-0.444709	-6.51962	null
GO:0035264	multicellular organism growth	-5.80967	3.55919	0.00892975	0.839407	0.446552	5.22787	-4.32875	null
GO:0035329	hippo signaling	-2.84153	4.1564	0.0353296	0.863626	0.42105	-5.6643	3.43226	null
GO:0035331	negative regulation of hippo signaling	-2.33419	3.55739	0.00889278	0.841711	0.635305	-5.71142	-4.02484	null
GO:0035556	intracellular signal transduction	-10.7696	6.22507	4.13847	0.808541	0.511131	-5.40123	1.89931	null
GO:0036010	protein localization to endosome	-2.18689	3.76462	0.0143325	0.91436	0.496501	3.1101	5.13197	null
GO:0042147	retrograde transport, endosome to Golgi	-3.78781	4.89032	0.191463	0.882956	0.627985	2.05799	5.28848	null
GO:0006895	Golgi to endosome transport	-3.15552	4.24667	0.0434928	0.893649	0.858755	null	null	42147
GO:0042220	response to cocaine	-2.70954	2.96895	0.00229221	0.964141	0.571901	-4.20358	6.13583	null
GO:0042391	regulation of membrane potential	-3.46344	5.21197	0.401548	0.861735	0.527422	-6.81457	1.19184	null
GO:0042551	neuron maturation	-2.49186	3.6505	0.0110199	0.788682	0.552837	4.56938	-4.05917	null
GO:0016188	synaptic vesicle maturation	-2.18689	3.68015	0.0117987	0.804936	0.77611	null	null	42551
GO:0045162	clustering of voltage-gated sodium channels	-2.06825	3.00389	0.00248446	0.762466	0.773092	null	null	42551
GO:0060074	synapse maturation	-2.15675	3.40535	0.00626537	0.73751	0.749968	null	null	42551
GO:0042752	regulation of circadian rhythm	-8.37986	4.51614	0.0808903	0.900239	0.154135	-7.76228	1.06105	null
GO:0043087	regulation of GTPase activity	-8.82102	2.74663	0.00137286	0.906718	0.110006	-2.49338	6.59021	null
GO:0043547	positive regulation of GTPase activity	-8.31966	2.55871	0.000889771	0.907998	0.897987	null	null	43087
GO:0090630	activation of GTPase activity	-6.47886	2.01284	0.000251403	0.913074	0.913079	null	null	43087
GO:0043408	regulation of MAPK cascade	-2.51282	5.13261	0.334487	0.838646	0.673402	-6.49619	-0.731795	null
GO:0043484	regulation of RNA splicing	-4.96658	4.97003	0.230034	0.862282	0.41174	-6.47434	-1.78335	null
GO:0043491	phosphatidylinositol 3-kinase/protein kinase B signal transduction	-3.09528	3.70586	0.0125184	0.867517	0.616815	-5.68142	3.94351	null
GO:0043524	negative regulation of neuron apoptotic process	-2.63047	4.02057	0.0258403	0.865346	0.56906	-5.787	-4.35916	null
GO:0045053	protein retention in Golgi apparatus	-2.81402	4.05262	0.0278195	0.910519	0.524734	3.04654	5.3171	null
GO:0045494	photoreceptor cell maintenance	-6.86012	3.78154	0.0149018	0.860141	0.462811	4.42588	-5.10765	null
GO:0045666	positive regulation of neuron differentiation	-2.00999	3.90466	0.0197869	0.821993	0.664117	-3.44672	-0.353842	null
GO:0045725	positive regulation of glycogen biosynthetic process	-2.15675	3.02612	0.00261509	0.849943	0.322111	-3.57966	-2.2385	null
GO:0045944	positive regulation of transcription by RNA polymerase II	-18.9747	5.63454	1.06246	0.774875	0.507816	-4.91801	-1.16415	null
GO:0010628	positive regulation of gene expression	-3.51713	5.34253	0.542369	0.791103	0.775604	null	null	45944
GO:0045893	positive regulation of DNA-templated transcription	-16.4597	5.80928	1.58872	0.769035	0.938497	null	null	45944
GO:0046326	positive regulation of glucose import	-2.6092	3.28194	0.00471505	0.83418	0.549265	-2.78796	-0.925311	null
GO:0046488	phosphatidylinositol metabolic process	-2.17267	5.35628	0.559819	0.965135	0.395242	6.76851	2.38472	null
GO:0046856	phosphatidylinositol dephosphorylation	-2.01599	4.64679	0.109282	0.966298	0.750269	null	null	46488
GO:0046580	negative regulation of Ras protein signal transduction	-2.69814	3.74194	0.0136029	0.837873	0.5062	-5.73123	-3.83801	null
GO:0043409	negative regulation of MAPK cascade	-2.08368	4.60403	0.0990357	0.817196	0.732095	null	null	46580
GO:0046777	protein autophosphorylation	-4.5784	2.76567	0.00143448	0.955293	0.400307	6.7093	1.20535	null
GO:0048009	insulin-like growth factor receptor signaling pathway	-2.92253	3.53007	0.00835054	0.870086	0.648233	-5.28942	4.14127	null
GO:0048041	focal adhesion assembly	-3.99568	2.91116	0.0020063	0.872581	0.656911	0.562472	-6.14331	null
GO:0048268	clathrin coat assembly	-2.84153	4.15655	0.0353419	0.898418	0.510734	0.0292296	-6.42509	null
GO:0048488	synaptic vesicle endocytosis	-2.68839	4.48009	0.0744475	0.892408	0.693799	1.85937	5.22983	null
GO:0048511	rhythmic process	-16.4157	4.79784	0.154741	1	0	5.97634	4.5184	null
GO:0048814	regulation of dendrite morphogenesis	-5.00261	3.95761	0.0223527	0.816881	0.494966	-3.74928	1.31352	null
GO:0010977	negative regulation of neuron projection development	-2.67564	4.49708	0.0774175	0.781304	0.881719	null	null	48814
GO:0050770	regulation of axonogenesis	-3.50031	4.73911	0.135166	0.799069	0.808757	null	null	48814
GO:0050775	positive regulation of dendrite morphogenesis	-2.74402	3.49568	0.00771464	0.783816	0.901431	null	null	48814
GO:0061003	positive regulation of dendritic spine morphogenesis	-2.87682	3.33143	0.0052844	0.769037	0.977016	null	null	48814
GO:0048842	positive regulation of axon extension involved in axon guidance	-2.06825	2.36173	0.000564425	0.725711	0.693513	-2.46332	-2.94845	null
GO:0050804	modulation of chemical synaptic transmission	-10.8729	5.01532	0.255322	0.842698	0.169797	-6.77996	-0.7003	null
GO:0048167	regulation of synaptic plasticity	-3.27409	4.42573	0.0656878	0.831122	0.895582	null	null	50804
GO:0051966	regulation of synaptic transmission, glutamatergic	-2.49645	4.31258	0.0506208	0.858534	0.878373	null	null	50804
GO:2000300	regulation of synaptic vesicle exocytosis	-4.81248	4.00406	0.0248766	0.831831	0.834641	null	null	50804
GO:0050808	synapse organization	-10.6819	4.95307	0.221228	0.866925	0.351951	0.496862	-6.51758	null
GO:0007043	cell-cell junction assembly	-3.36957	4.7223	0.130037	0.858133	0.877163	null	null	50808
GO:0007416	synapse assembly	-4.21254	4.215	0.0404341	0.705703	0.798575	null	null	50808
GO:0007528	neuromuscular junction development	-4.49214	4.36429	0.0570218	0.875215	0.818786	null	null	50808
GO:0034332	adherens junction organization	-2.92253	4.41432	0.0639847	0.875806	0.922621	null	null	50808
GO:0099054	presynapse assembly	-2.18689	3.95395	0.0221654	0.714839	0.765532	null	null	50808
GO:0050821	protein stabilization	-5.11976	4.61443	0.101436	0.874322	0.431168	-7.22029	1.79176	null
GO:0050885	neuromuscular process controlling balance	-5.23433	3.51242	0.0080178	0.857991	0.575779	4.30117	-4.95781	null
GO:0051028	mRNA transport	-3.29073	5.01337	0.254179	0.924366	0.582709	3.02866	5.74658	null
GO:0051146	striated muscle cell differentiation	-2.065	4.62887	0.104865	0.827604	0.573141	5.25934	-3.2367	null
GO:0007517	muscle organ development	-2.03277	4.47481	0.0735478	0.82991	0.87659	null	null	51146
GO:0051246	regulation of protein metabolic process	-2.15675	5.91947	2.04757	0.844459	0.48428	-6.1299	-1.23291	null
GO:0051262	protein tetramerization	-2.43426	4.22474	0.0413509	0.897404	0.517359	-0.0955817	-6.32965	null
GO:0051642	centrosome localization	-2.33816	4.15957	0.0355884	0.949406	0.227946	0.959523	6.76951	null
GO:0051645	Golgi localization	-2.06825	3.72099	0.0129621	0.952022	0.526116	0.431853	6.33163	null
GO:0051896	regulation of phosphatidylinositol 3-kinase/protein kinase B signal transduction	-2.20027	4.3865	0.060014	0.856173	0.692529	-7.13745	-1.07794	null
GO:0051897	positive regulation of phosphatidylinositol 3-kinase/protein kinase B signal transduction	-2.12751	4.03846	0.0269273	0.812058	0.668303	-4.14621	-1.22127	null
GO:0051928	positive regulation of calcium ion transport	-2.49645	3.56972	0.00914912	0.833929	0.644627	-2.63154	-0.800407	null
GO:0051965	positive regulation of synapse assembly	-7.0846	4.00873	0.0251453	0.757856	0.140922	-4.01292	0.0752252	null
GO:0010606	positive regulation of cytoplasmic mRNA processing body assembly	-2.3867	3.07298	0.00291332	0.811176	0.852618	null	null	51965
GO:0010976	positive regulation of neuron projection development	-6.15058	4.23106	0.0419573	0.777215	0.858602	null	null	51965
GO:0045724	positive regulation of cilium assembly	-2.659	3.72607	0.0131149	0.785366	0.723239	null	null	51965
GO:0045773	positive regulation of axon extension	-3.10127	3.79796	0.0154761	0.700534	0.86311	null	null	51965
GO:0050772	positive regulation of axonogenesis	-6.18842	4.25122	0.0439512	0.765321	0.856046	null	null	51965
GO:0051496	positive regulation of stress fiber assembly	-2.26367	3.72123	0.0129695	0.795225	0.722771	null	null	51965
GO:0051893	regulation of focal adhesion assembly	-3.00043	3.67108	0.0115547	0.834633	0.855832	null	null	51965
GO:0051963	regulation of synapse assembly	-3.34104	4.17569	0.0369341	0.806747	0.917252	null	null	51965
GO:0061001	regulation of dendritic spine morphogenesis	-2.51862	3.7417	0.0135955	0.803092	0.84818	null	null	51965
GO:1905606	regulation of presynapse assembly	-2.67764	3.86308	0.0179803	0.81339	0.934356	null	null	51965
GO:2000331	regulation of terminal button organization	-2.0417	2.30535	0.000495413	0.849442	0.711167	null	null	51965
GO:0055085	transmembrane transport	-4.63639	6.71578	12.8102	0.91016	0.496636	2.0592	6.0425	null
GO:0060041	retina development in camera-type eye	-4.09528	4.1858	0.0378042	0.788052	0.608651	4.93374	-4.24606	null
GO:0042462	eye photoreceptor cell development	-2.33816	3.7653	0.0143546	0.769335	0.914781	null	null	60041
GO:0043010	camera-type eye development	-2.56606	4.5882	0.0954914	0.777132	0.886242	null	null	60041
GO:0046548	retinal rod cell development	-2.49362	3.25285	0.00440942	0.782456	0.775809	null	null	60041
GO:0048593	camera-type eye morphogenesis	-4.02182	3.99585	0.0244108	0.784379	0.857769	null	null	60041
GO:0048596	embryonic camera-type eye morphogenesis	-2.01068	3.25551	0.00443653	0.798306	0.829421	null	null	60041
GO:0060042	retina morphogenesis in camera-type eye	-2.31697	3.7641	0.0143152	0.790058	0.914634	null	null	60041
GO:0060213	positive regulation of nuclear-transcribed mRNA poly(A) tail shortening	-2.33419	3.69819	0.0122991	0.817634	0.665497	-4.38096	-2.03643	null
GO:0060563	neuroepithelial cell differentiation	-2.84153	3.16643	0.00361331	0.854957	0.440542	5.50562	-3.2154	null
GO:0060603	mammary gland duct morphogenesis	-2.737	3.04493	0.00273093	0.810327	0.550349	5.07213	-3.9109	null
GO:0060999	positive regulation of dendritic spine development	-4.9914	3.42177	0.00650691	0.838007	0.62292	-2.58142	-0.256158	null
GO:0061025	membrane fusion	-2.49186	5.09982	0.310158	0.899478	0.363738	-0.804899	-6.70977	null
GO:0070507	regulation of microtubule cytoskeleton organization	-2.97657	4.70668	0.125443	0.819724	0.541108	-4.67487	1.02614	null
GO:0007026	negative regulation of microtubule depolymerization	-2.56403	3.78951	0.0151779	0.808995	0.810403	null	null	70507
GO:0031116	positive regulation of microtubule polymerization	-2.12951	3.78583	0.0150497	0.791588	0.820561	null	null	70507
GO:0070922	RISC complex assembly	-2.18689	3.00647	0.00249925	0.784401	0.558764	-2.82381	-5.31988	null
GO:0071108	protein K48-linked deubiquitination	-3.16941	1.92428	0.000204573	0.964972	0.608786	6.99678	0.119582	null
GO:0071233	cellular response to leucine	-2.33419	3.52504	0.00825441	0.950137	0.67974	-4.33257	5.82942	null
GO:0071277	cellular response to calcium ion	-3.00745	4.38954	0.0604354	0.953502	0.461631	-4.51964	5.82838	null
GO:0071625	vocalization behavior	-2.01068	2.75664	0.0014049	0.855868	0.691166	4.63985	-5.23635	null
GO:0071896	protein localization to adherens junction	-2.06825	2.96237	0.0022577	0.925177	0.431763	3.39042	5.0144	null
GO:0072583	clathrin-dependent endocytosis	-3.32883	4.45278	0.0699099	0.921353	0.681203	1.23928	5.58531	null
GO:0072659	protein localization to plasma membrane	-6.21824	4.90077	0.196124	0.897716	0.630276	2.72718	5.21821	null
GO:0090263	positive regulation of canonical Wnt signaling pathway	-2.62517	4.61171	0.100803	0.797756	0.673601	-4.53166	-1.01233	null
GO:0090090	negative regulation of canonical Wnt signaling pathway	-2.22957	4.60425	0.099085	0.819597	0.887838	null	null	90263
GO:0097062	dendritic spine maintenance	-3.43652	3.07298	0.00291332	0.868761	0.67171	0.949004	-6.62265	null
GO:0060997	dendritic spine morphogenesis	-2.33816	3.40071	0.00619882	0.720444	0.922406	null	null	97062
GO:0097118	neuroligin clustering involved in postsynaptic membrane assembly	-2.0417	1.89209	0.000189785	0.719033	0.576599	2.66351	-3.21467	null
GO:0097284	hepatocyte apoptotic process	-3.00043	2.66745	0.00114364	0.99443	0.0063029	1.75986	1.19486	null
GO:0097680	double-strand break repair via classical nonhomologous end joining	-2.43648	2.62839	0.00104505	0.94473	0.176335	-2.7336	5.00966	null
GO:0099003	vesicle-mediated transport in synapse	-2.49362	4.82735	0.165621	0.918386	0.620036	1.35891	5.72431	null
GO:0099041	vesicle tethering to Golgi	-2.81402	3.52088	0.00817554	0.838681	0.49106	1.68019	2.66906	null
GO:0047496	vesicle transport along microtubule	-2.01068	4.28283	0.0472688	0.88605	0.720998	null	null	99041
GO:1900242	regulation of synaptic vesicle endocytosis	-2.19631	2.72099	0.00129399	0.839018	0.662522	-2.07025	1.45535	null
GO:1902414	protein localization to cell junction	-2.18689	4.32108	0.0516215	0.90848	0.554105	2.8304	4.98894	null
GO:1902430	negative regulation of amyloid-beta formation	-3.39147	2.75891	0.0014123	0.865371	0.541411	-5.58657	-4.96172	null
GO:1903427	negative regulation of reactive oxygen species biosynthetic process	-2.01068	2.56937	0.000911954	0.875589	0.354084	-5.44069	-5.06881	null
GO:1903861	positive regulation of dendrite extension	-3.66154	2.85309	0.00175489	0.815588	0.580489	-2.81628	0.0313516	null
GO:1903944	negative regulation of hepatocyte apoptotic process	-2.737	2.29885	0.000488019	0.891029	0.109308	-5.14804	-5.83659	null
GO:1904263	positive regulation of TORC1 signaling	-3.23958	4.22469	0.041346	0.805157	0.547093	-4.31864	-1.14351	null
GO:1904262	negative regulation of TORC1 signaling	-3.1549	4.26214	0.0450702	0.823929	0.909737	null	null	1904263
GO:1904707	positive regulation of vascular associated smooth muscle cell proliferation	-2.24539	3.01368	0.00254115	0.865326	0.321621	-2.21206	-1.22238	null
GO:1905515	non-motile cilium assembly	-3.1945	4.38417	0.0596935	0.864111	0.37348	0.316338	-6.72799	null
GO:0060271	cilium assembly	-2.61386	5.24578	0.434058	0.844454	0.830614	null	null	1905515
GO:2000809	positive regulation of synaptic vesicle clustering	-2.737	2.12057	0.000322881	0.859513	0.2771	-1.43976	-0.756275	null
GO:2001013	epithelial cell proliferation involved in renal tubule morphogenesis	-2.0417	2.27875	0.000465836	0.830651	0.674968	5.19055	-3.8704	null
