# Supplementary material for: Aberrant maintenance of developmental transcription factor PAX6 promotes neuronal cell death via JNK3 signaling
Source: Cell Death Dis. 2026 Jan 29;17(1):161. doi: 10.1038/s41419-026-08417-6 (PMC12876059; doi:10.1038/s41419-026-08417-6)
Supplement: Supplementary file 7 — Supplementary Table S7 [file 41419_2026_8417_MOESM7_ESM.xlsx]

## Sheet: Summary of ChIP-seq
Summary of ChIP-seq
Sample		IP	Antibody					Total Sequence			Library layout
ChIP_B6J_PBS_PAX6_S1		IP	Abcam (ab5790)					29330185			76 paired-end
ChIP_B6J_PBS_PAX6_S2								31731359			76 paired-end
ChIP_B6J_NMDA_PAX6_S2								29090960			76 paired-end
ChIP_B6J_NMDA_PAX6_S2								46731307			76 paired-end
ChIP_B6J_PBS_Input_S1		INPUT						10764567			76 paired-end
ChIP_B6J_PBS_Input_S2								10338325			76 paired-end
ChIP_B6J_NMDA_Input_S2								32747289			76 paired-end
ChIP_B6J_NMDA_Input_S2								8393010			76 paired-end
