# Supplementary material for: Aberrant maintenance of developmental transcription factor PAX6 promotes neuronal cell death via JNK3 signaling
Source: Cell Death Dis. 2026 Jan 29;17(1):161. doi: 10.1038/s41419-026-08417-6 (PMC12876059; doi:10.1038/s41419-026-08417-6)
Supplement: Supplementary file 8 — Supplementary Table S8 [file 41419_2026_8417_MOESM8_ESM.xlsx]

## Sheet:  ChIP-seq peaks
	ChIP-seq peaks
	PBS, PAX6 Peaks				NMDA, PAX6 Peaks
	chr	start	end		chr	start	end
	1	3112889	3113089		1	3041193	3041393
	1	3211963	3212163		1	3075101	3075301
	1	3275100	3275300		1	3184426	3184626
	1	3280741	3280941		1	3233357	3233557
	1	3359291	3359491		1	3234980	3235180
	1	3363702	3363902		1	3319750	3319950
	1	3488625	3488825		1	3358433	3358633
	1	3566742	3566942		1	3402887	3403087
	1	3609129	3609329		1	3492160	3492360
	1	3628183	3628383		1	3505980	3506338
	1	3713492	3713764		1	3541009	3541236
	1	3766720	3766920		1	3553726	3553926
	1	3809865	3810065		1	3640081	3640281
	1	3915337	3915537		1	3659258	3659490
	1	3927121	3927321		1	3685115	3685315
	1	3967422	3967665		1	3685886	3686130
	1	4037595	4037795		1	3687466	3687666
	1	4106581	4106781		1	3710531	3710731
	1	4150815	4151015		1	3716551	3716925
	1	4159101	4159301		1	3740259	3740533
	1	4220547	4220747		1	3875802	3876002
	1	4226258	4226458		1	4105289	4105519
	1	4291686	4291969		1	4138117	4138317
	1	4356833	4357033		1	4148883	4149089
	1	4363549	4363749		1	4149177	4149377
	1	4414108	4414308		1	4156038	4156238
	1	4523045	4523245		1	4210873	4211073
	1	4546083	4546283		1	4235346	4235591
	1	4591907	4592271		1	4343542	4343742
	1	4591907	4592271		1	4473037	4473237
	1	4664973	4665173		1	4619497	4619697
	1	4742664	4742864		1	4684148	4684357
	1	4773407	4773607		1	4689636	4689836
	1	4851037	4851237		1	4743566	4743824
	1	4905045	4905245		1	4775416	4775616
	1	4937275	4937475		1	4843108	4843308
	1	5029567	5029767		1	4845194	4845394
	1	5256980	5257180		1	5031831	5032031
	1	5446101	5446301		1	5039479	5039735
	1	5485838	5486038		1	5067603	5068005
	1	5488810	5489010		1	5179826	5180026
	1	5490469	5490669		1	5230952	5231152
	1	5500673	5500873		1	5304951	5305151
	1	5540328	5540528		1	5330856	5331129
	1	5549244	5549451		1	5331828	5332044
	1	5568947	5569147		1	5388195	5388395
	1	5583816	5584016		1	5409968	5410168
	1	5703271	5703471		1	5489264	5489464
	1	5719015	5719270		1	5490756	5491064
	1	5915309	5915509		1	5566183	5566383
	1	5924486	5924792		1	5585905	5586268
	1	6154434	6154634		1	5605106	5605306
	1	6235052	6235252		1	5615422	5615709
	1	6264104	6264304		1	5649087	5649287
	1	6324236	6324436		1	5688221	5688421
	1	6421948	6422148		1	5703356	5703556
	1	6475203	6475403		1	5858404	5858604
	1	6506715	6506915		1	5872989	5873189
	1	6508683	6508960		1	5921891	5922125
	1	6805358	6805558		1	5973447	5973647
	1	6865666	6866064		1	6031723	6031967
	1	6886029	6886229		1	6043872	6044133
	1	7130361	7130561		1	6074925	6075125
	1	7159126	7159326		1	6090664	6090897
	1	7225793	7225993		1	6102894	6103094
	1	7339633	7339833		1	6294027	6294227
	1	7407889	7408089		1	6342633	6342833
	1	7423090	7423382		1	6353523	6353723
	1	7429300	7429500		1	6380802	6381157
	1	7432674	7432874		1	6407643	6407843
	1	7565081	7565284		1	6481673	6481873
	1	7716946	7717299		1	6545365	6545565
	1	7774173	7774424		1	6621605	6621805
	1	7941657	7941857		1	6628959	6629175
	1	7961560	7961760		1	6638038	6638238
	1	8037125	8037368		1	6681542	6681742
	1	8212807	8213007		1	6735929	6736129
	1	8289155	8289355		1	6773899	6774187
	1	8310258	8310458		1	6806900	6807100
	1	8459282	8459482		1	6869166	6869372
	1	8510100	8510300		1	6877856	6878056
	1	8724801	8725001		1	6894306	6894506
	1	8738993	8739193		1	6955015	6955219
	1	8779518	8779718		1	7040902	7041102
	1	8841231	8841606		1	7043246	7043556
	1	8888893	8889093		1	7094256	7094456
	1	8890329	8890573		1	7108849	7109049
	1	8917276	8917476		1	7125718	7125918
	1	8932923	8933123		1	7159558	7159909
	1	8961376	8961576		1	7215571	7215771
	1	9090324	9090524		1	7268903	7269103
	1	9110219	9110419		1	7303817	7304049
	1	9170850	9171050		1	7340183	7340383
	1	9210187	9210387		1	7350766	7350966
	1	9282794	9283032		1	7360062	7360311
	1	9284098	9284429		1	7469063	7469304
	1	9291270	9291499		1	7501357	7501619
	1	9331431	9331631		1	7546826	7547054
	1	9518971	9519171		1	7649104	7649304
	1	9535107	9535307		1	7689633	7689833
	1	9574264	9574477		1	7694654	7694854
	1	9599440	9599640		1	7709355	7709568
	1	9634423	9634623		1	7728379	7728675
	1	9643320	9643719		1	7784465	7784665
	1	9718893	9719093		1	7812993	7813193
	1	9732782	9732982		1	7828771	7828971
	1	9781982	9782300		1	7874158	7874358
	1	9821922	9822122		1	7960055	7960255
	1	9834792	9834992		1	7993684	7993884
	1	9931840	9932040		1	8062010	8062210
	1	10104146	10104346		1	8075436	8075636
	1	10252923	10253191		1	8146524	8146724
	1	10277815	10278015		1	8147042	8147242
	1	10416460	10416660		1	8189695	8189895
	1	10437931	10438304		1	8190869	8191069
	1	10505146	10505346		1	8211311	8211547
	1	10572624	10572824		1	8259779	8259979
	1	10581716	10582086		1	8301624	8301831
	1	10609026	10609226		1	8316161	8316361
	1	10625942	10626142		1	8334873	8335073
	1	10647563	10647763		1	8336862	8337243
	1	10704845	10705045		1	8340184	8340410
	1	10846339	10846570		1	8351233	8351467
	1	10902033	10902233		1	8374425	8374625
	1	10998512	10998712		1	8437033	8437233
	1	11238688	11238888		1	8458114	8458314
	1	11288579	11288841		1	8471736	8471936
	1	11362476	11362676		1	8487431	8487631
	1	11440274	11440474		1	8487772	8488042
	1	11486386	11486586		1	8509001	8509247
	1	11561634	11561834		1	8592526	8592726
	1	11576374	11576574		1	8622452	8622653
	1	11631117	11631317		1	8642429	8642629
	1	11640969	11641169		1	8678664	8678864
	1	11694263	11694716		1	8748143	8748517
	1	11773492	11773692		1	8749435	8749635
	1	11798645	11798845		1	8749826	8750066
	1	11817872	11818072		1	8792360	8792576
	1	11894522	11894722		1	8829595	8829795
	1	12042965	12043165		1	8865357	8865567
	1	12051747	12052090		1	8878602	8878888
	1	12342474	12342733		1	8892802	8893002
	1	12389553	12389753		1	8915481	8915681
	1	12422121	12422343		1	8929175	8929417
	1	12480143	12480367		1	8957488	8957688
	1	12548325	12548525		1	8974939	8975139
	1	12563720	12563920		1	9019289	9019489
	1	12631896	12632096		1	9023835	9024035
	1	12669570	12669834		1	9037913	9038113
	1	12741339	12741539		1	9043585	9043888
	1	12909695	12909895		1	9059227	9059427
	1	13016256	13016459		1	9089447	9089647
	1	13086494	13086754		1	9096567	9096791
	1	13171024	13171285		1	9161788	9161988
	1	13241689	13241889		1	9252594	9252935
	1	13241960	13242160		1	9281090	9281290
	1	13310156	13310356		1	9306123	9306340
	1	13348441	13348641		1	9340345	9340545
	1	13356562	13356762		1	9422478	9422678
	1	13376344	13376544		1	9450742	9450981
	1	13473013	13473213		1	9489548	9489748
	1	13479507	13479707		1	9647419	9647619
	1	13511271	13511471		1	9792300	9792500
	1	13596024	13596237		1	9802537	9802737
	1	13742170	13742402		1	9819213	9819413
	1	13751671	13751936		1	9829112	9829312
	1	13776571	13776771		1	9831329	9831552
	1	13780639	13780839		1	9850429	9850629
	1	13865808	13866051		1	9900218	9900418
	1	13914488	13914688		1	9934573	9934856
	1	13995436	13995636		1	10051678	10051878
	1	14000018	14000267		1	10057815	10058184
	1	14001710	14001910		1	10292999	10293199
	1	14018334	14018534		1	10301227	10301427
	1	14034475	14034741		1	10303607	10303919
	1	14139337	14139537		1	10329123	10329323
	1	14382751	14382951		1	10336386	10336607
	1	14472755	14472955		1	10433978	10434178
	1	14498302	14498502		1	10440525	10440780
	1	14505200	14505400		1	10494908	10495108
	1	14507343	14507573		1	10523566	10523766
	1	14517407	14517607		1	10548312	10548512
	1	14575952	14576255		1	10588090	10588290
	1	14925970	14926170		1	10631376	10631597
	1	15043820	15044020		1	10648228	10648614
	1	15061060	15061260		1	10682604	10682804
	1	15061333	15061533		1	10718579	10718843
	1	15063415	15063633		1	10756827	10757028
	1	15076793	15076993		1	10762685	10762885
	1	15228573	15228773		1	10793965	10794165
	1	15307919	15308119		1	10796083	10796283
	1	15312367	15312567		1	10825216	10825452
	1	15321599	15321799		1	10826869	10827069
	1	15355745	15355969		1	10829658	10829858
	1	15359536	15359736		1	10859173	10859393
	1	15370731	15370931		1	10862472	10862672
	1	15668038	15668238		1	10949249	10949449
	1	15686531	15686731		1	11021303	11021503
	1	15871711	15871911		1	11076825	11077025
	1	15887769	15887969		1	11103529	11103729
	1	15942339	15942613		1	11150005	11150205
	1	15994164	15994364		1	11254261	11254633
	1	16086536	16086736		1	11267329	11267529
	1	16125400	16125600		1	11274775	11274984
	1	16160150	16160350		1	11347148	11347348
	1	16185494	16185694		1	11392391	11392591
	1	16288489	16288689		1	11417910	11418110
	1	16408485	16408702		1	11510454	11510698
	1	16430243	16430443		1	11563226	11563426
	1	16453260	16453460		1	11593778	11593978
	1	16527838	16528038		1	11621639	11621839
	1	16570172	16570372		1	11761217	11761578
	1	16594188	16594388		1	11838052	11838252
	1	16620034	16620234		1	11882902	11883122
	1	16695826	16696026		1	11951197	11951397
	1	16787783	16787983		1	11966284	11966484
	1	16823411	16823611		1	12003833	12004033
	1	16874206	16874501		1	12012827	12013027
	1	16886377	16886577		1	12025060	12025260
	1	16927675	16927875		1	12085067	12085350
	1	16944210	16944410		1	12105069	12105269
	1	16964093	16964356		1	12128136	12128336
	1	16981268	16981468		1	12180783	12180983
	1	16986994	16987194		1	12181651	12181851
	1	17004837	17005037		1	12215837	12216037
	1	17117488	17117688		1	12258211	12258420
	1	17126319	17126519		1	12317739	12317939
	1	17164027	17164243		1	12335096	12335334
	1	17203184	17203449		1	12398905	12399174
	1	17253270	17253470		1	12402351	12402680
	1	17296659	17296859		1	12481587	12481787
	1	17304545	17304745		1	12544529	12544729
	1	17489554	17489754		1	12581369	12581569
	1	17500007	17500207		1	12623679	12623879
	1	17508409	17508696		1	12647618	12647818
	1	17511060	17511319		1	12793493	12793693
	1	17514704	17514975		1	12821831	12822031
	1	17530173	17530373		1	12844565	12844765
	1	17550879	17551079		1	12961098	12961298
	1	17567184	17567522		1	12965912	12966112
	1	17593769	17593981		1	12992981	12993181
	1	17666488	17666688		1	13118974	13119198
	1	17740688	17740888		1	13216578	13216778
	1	17763796	17763996		1	13341648	13341932
	1	17801931	17802179		1	13379646	13379846
	1	17866937	17867243		1	13436058	13436258
	1	17991731	17991931		1	13472993	13473193
	1	18063544	18063764		1	13495360	13495705
	1	18223538	18223738		1	13508765	13509016
	1	18261999	18262199		1	13514509	13514709
	1	18266935	18267135		1	13637330	13637530
	1	18287163	18287363		1	13668102	13668302
	1	18359985	18360185		1	13704270	13704470
	1	18399469	18399669		1	13716928	13717128
	1	18423566	18423766		1	13759923	13760123
	1	18469106	18469306		1	13861813	13862013
	1	18595266	18595466		1	13865383	13865583
	1	18637646	18637846		1	13898442	13898642
	1	18644030	18644230		1	13900886	13901086
	1	18672931	18673131		1	13904382	13904582
	1	18674542	18674742		1	13908273	13908473
	1	18680982	18681182		1	13914723	13914959
	1	18940569	18940769		1	13968690	13968929
	1	18970614	18970814		1	13981016	13981216
	1	19001200	19001400		1	13996042	13996272
	1	19047853	19048053		1	14040762	14040962
	1	19051790	19051990		1	14076477	14076677
	1	19066956	19067156		1	14100126	14100326
	1	19090724	19090924		1	14116517	14116717
	1	19133817	19134051		1	14295069	14295269
	1	19209123	19209323		1	14350900	14351100
	1	19229649	19229849		1	14373939	14374139
	1	19324170	19324370		1	14376631	14376852
	1	19412462	19412703		1	14420534	14420734
	1	19498911	19499111		1	14521008	14521208
	1	19552133	19552333		1	14523918	14524118
	1	19559656	19559856		1	14578714	14578980
	1	19644919	19645119		1	14636798	14636998
	1	19739792	19739992		1	14641398	14641672
	1	19878635	19878835		1	14697672	14697872
	1	19908850	19909050		1	14765226	14765426
	1	19909142	19909342		1	14781987	14782187
	1	20078575	20078811		1	14796557	14796757
	1	20098384	20098584		1	14840678	14840878
	1	20325607	20325807		1	14890550	14890788
	1	20341108	20341308		1	14891592	14891935
	1	20471148	20471348		1	14937114	14937314
	1	20554071	20554271		1	14962018	14962218
	1	20595802	20596002		1	14985001	14985201
	1	20729047	20729247		1	15055877	15056077
	1	20766488	20766688		1	15099291	15099512
	1	20933750	20933950		1	15113681	15113881
	1	20956250	20956450		1	15119736	15119936
	1	21019611	21019811		1	15182670	15182870
	1	21080534	21080789		1	15207758	15207958
	1	21081700	21081900		1	15299847	15300066
	1	21123928	21124128		1	15320084	15320436
	1	21135532	21135732		1	15328841	15329041
	1	21169293	21169564		1	15345474	15345674
	1	21194011	21194211		1	15438374	15438574
	1	21276136	21276336		1	15498690	15498890
	1	21358209	21358409		1	15514535	15514799
	1	21494180	21494380		1	15542586	15542786
	1	21518039	21518239		1	15562773	15563054
	1	21541564	21541833		1	15579036	15579236
	1	21562986	21563340		1	15602073	15602273
	1	21575452	21575652		1	15697703	15698038
	1	21656713	21656941		1	15731687	15731887
	1	21675769	21675969		1	15753879	15754079
	1	21794834	21795034		1	15841038	15841238
	1	21810003	21810203		1	15960469	15960669
	1	21883975	21884183		1	15966676	15966876
	1	21939452	21939652		1	15979553	15979852
	1	21944086	21944310		1	16024022	16024222
	1	22072445	22072645		1	16061162	16061444
	1	22112227	22112427		1	16069055	16069285
	1	22136015	22136215		1	16077072	16077272
	1	22164839	22165039		1	16080270	16080470
	1	22271975	22272175		1	16145103	16145303
	1	22472312	22472571		1	16156674	16156874
	1	22557527	22557727		1	16177441	16177723
	1	22691183	22691383		1	16328254	16328454
	1	22750445	22750654		1	16342834	16343034
	1	22768431	22768631		1	16351071	16351415
	1	22777439	22777812		1	16398828	16399028
	1	22864465	22864744		1	16422718	16423010
	1	22956812	22957012		1	16508264	16508464
	1	22970497	22970697		1	16515891	16516091
	1	22981496	22981696		1	16542166	16542366
	1	22997135	22997335		1	16647333	16647533
	1	23033699	23033904		1	16717698	16717898
	1	23066280	23066480		1	16817065	16817265
	1	23360618	23360818		1	16849437	16849637
	1	23365051	23365251		1	16861739	16861939
	1	23428964	23429164		1	16864438	16864638
	1	23503474	23503674		1	16930398	16930598
	1	23627439	23627644		1	16983779	16983979
	1	23776778	23776978		1	17007021	17007221
	1	23921900	23922119		1	17055070	17055270
	1	24191315	24191518		1	17109979	17110179
	1	24260440	24260640		1	17119345	17119545
	1	24270394	24270594		1	17152038	17152240
	1	24339951	24340151		1	17186712	17186912
	1	24390697	24390897		1	17193668	17193907
	1	24419483	24419683		1	17196263	17196463
	1	24469613	24469813		1	17260725	17260925
	1	24492908	24493108		1	17263505	17263762
	1	24530868	24531094		1	17268656	17268870
	1	24552159	24552359		1	17300890	17301129
	1	24584124	24584324		1	17303538	17303738
	1	24642602	24642802		1	17310698	17310934
	1	24684432	24684632		1	17353067	17353267
	1	24709676	24709876		1	17369005	17369205
	1	24739933	24740133		1	17371745	17371945
	1	24740530	24740730		1	17449263	17449463
	1	24771861	24772061		1	17459076	17459276
	1	24849001	24849237		1	17462812	17463021
	1	24878732	24878932		1	17545164	17545385
	1	24948222	24948422		1	17565688	17565933
	1	25053148	25053559		1	17632951	17633151
	1	25118739	25118974		1	17676580	17676926
	1	25141873	25142073		1	17753107	17753307
	1	25145271	25145471		1	17762450	17762827
	1	25172951	25173151		1	17765716	17765916
	1	25233159	25233359		1	17780908	17781108
	1	25236340	25236540		1	17782470	17782670
	1	25517550	25517750		1	17806095	17806295
	1	25552421	25552851		1	17815852	17816205
	1	25598542	25598742		1	17822281	17822481
	1	25637288	25637512		1	17866586	17866786
	1	25660377	25660577		1	17934263	17934463
	1	25683582	25683782		1	18028180	18028380
	1	25727023	25727223		1	18044273	18044473
	1	25817535	25817735		1	18130335	18130535
	1	25881690	25881890		1	18196028	18196228
	1	25921761	25921978		1	18211772	18211972
	1	25957462	25957662		1	18292606	18292806
	1	25965534	25965734		1	18296655	18296930
	1	25986406	25986606		1	18425384	18425584
	1	26177574	26177974		1	18430003	18430312
	1	26323025	26323225		1	18447874	18448074
	1	26426807	26427016		1	18458612	18458812
	1	26433043	26433323		1	18511774	18512088
	1	26511395	26511595		1	18595665	18595912
	1	26602892	26603166		1	18636666	18636918
	1	26811805	26812005		1	18672982	18673182
	1	26891401	26891601		1	18681950	18682150
	1	26924519	26924746		1	18704541	18704741
	1	26927933	26928133		1	18739537	18739737
	1	26965689	26965970		1	18743387	18743587
	1	26990808	26991141		1	18750929	18751129
	1	27002102	27002302		1	18751639	18751839
	1	27098549	27098749		1	18759604	18759877
	1	27320520	27320720		1	18769217	18769417
	1	27327470	27327707		1	18894195	18894395
	1	27354767	27354967		1	18916284	18916484
	1	27376628	27376828		1	18920198	18920519
	1	27468924	27469124		1	18921149	18921349
	1	27477787	27477987		1	18954693	18954893
	1	27624178	27624378		1	18969329	18969529
	1	27689218	27689418		1	19064158	19064358
	1	27732409	27732632		1	19093902	19094102
	1	27761525	27761725		1	19096224	19096472
	1	27806704	27806904		1	19142074	19142274
	1	27812580	27812780		1	19157934	19158134
	1	27813523	27813723		1	19253444	19253644
	1	27822906	27823106		1	19282833	19283033
	1	27827819	27828019		1	19358643	19358843
	1	27904828	27905028		1	19383119	19383319
	1	28088436	28088636		1	19394936	19395222
	1	28089234	28089443		1	19407544	19407744
	1	28138493	28138693		1	19443191	19443519
	1	28144612	28144812		1	19466337	19466638
	1	28276296	28276496		1	19479894	19480293
	1	28309512	28309712		1	19495023	19495223
	1	28325134	28325334		1	19539481	19539777
	1	28376910	28377110		1	19551066	19551330
	1	28497432	28497632		1	19607099	19607319
	1	28538874	28539074		1	19608084	19608284
	1	28627042	28627242		1	19653078	19653290
	1	28714031	28714231		1	19663751	19663951
	1	28718061	28718261		1	19676506	19676706
	1	28723954	28724154		1	19715530	19715730
	1	28749044	28749244		1	19748189	19748389
	1	28791999	28792199		1	19749624	19749824
	1	28806415	28806615		1	19775485	19775750
	1	28879872	28880095		1	19878663	19878863
	1	28939274	28939536		1	19893802	19894086
	1	28979145	28979345		1	19951616	19951837
	1	29013140	29013406		1	20006492	20006853
	1	29099162	29099673		1	20027075	20027275
	1	29289574	29289774		1	20028105	20028305
	1	29370849	29371091		1	20093873	20094073
	1	29386144	29386370		1	20125044	20125244
	1	29478443	29478690		1	20169709	20169909
	1	29602056	29602325		1	20171661	20171861
	1	29613561	29613761		1	20310851	20311051
	1	29673609	29673809		1	20441831	20442031
	1	29688171	29688404		1	20506477	20506677
	1	29710460	29710660		1	20516792	20517055
	1	29800207	29800407		1	20533018	20533218
	1	29813229	29813429		1	20620819	20621086
	1	29906486	29906686		1	20656261	20656461
	1	29941367	29941719		1	20702009	20702209
	1	29962620	29962820		1	20740229	20740429
	1	30108473	30108733		1	20804297	20804558
	1	30147646	30147862		1	20848312	20848512
	1	30212728	30212928		1	20848597	20848849
	1	30368639	30368839		1	20886091	20886291
	1	30571115	30571386		1	20904081	20904281
	1	30574231	30574431		1	20938450	20938650
	1	30589351	30589551		1	20981481	20981681
	1	30630912	30631112		1	21013287	21013487
	1	30632933	30633133		1	21051662	21051883
	1	30653156	30653356		1	21093206	21093406
	1	30692071	30692271		1	21135508	21135731
	1	30729779	30729979		1	21143570	21143803
	1	30746092	30746292		1	21239343	21239543
	1	30750185	30750460		1	21717904	21718104
	1	30780030	30780290		1	21837608	21837808
	1	30829233	30829433		1	21889885	21890085
	1	30882354	30882554		1	21909194	21909394
	1	31006574	31006774		1	22021173	22021373
	1	31043422	31043696		1	22039463	22039710
	1	31235777	31235977		1	22078782	22078982
	1	31243366	31243566		1	22088515	22088715
	1	31247429	31247629		1	22142965	22143222
	1	31309595	31309795		1	22343244	22343444
	1	31343363	31343563		1	22357419	22357619
	1	31345193	31345480		1	22390361	22390561
	1	31361130	31361372		1	22423107	22423307
	1	31405402	31405602		1	22475496	22475724
	1	31444141	31444341		1	22625423	22625623
	1	31477210	31477487		1	22648000	22648317
	1	31516996	31517196		1	22691639	22691839
	1	31716951	31717151		1	22711176	22711385
	1	31811390	31811590		1	22749375	22749575
	1	31855316	31855517		1	22851380	22851580
	1	31982038	31982238		1	22892120	22892359
	1	32030724	32031019		1	22907475	22907675
	1	32057148	32057348		1	23048212	23048476
	1	32297651	32297851		1	23054853	23055053
	1	32322959	32323192		1	23141780	23141980
	1	32380364	32380723		1	23214868	23215068
	1	32483555	32483755		1	23245052	23245252
	1	32573339	32573539		1	23365696	23365911
	1	32587556	32587786		1	23487491	23487691
	1	32688646	32688846		1	23501378	23501626
	1	32703262	32703462		1	23544255	23544455
	1	32708534	32708734		1	23574718	23574945
	1	32789665	32789865		1	23580578	23580778
	1	32793095	32793295		1	23619279	23619479
	1	32966332	32966532		1	23680158	23680358
	1	33011227	33011427		1	23727488	23727688
	1	33036449	33036649		1	23731209	23731409
	1	33105515	33105715		1	23734405	23734605
	1	33149643	33149843		1	23739478	23739678
	1	33403585	33403785		1	23748971	23749171
	1	33492999	33493224		1	23764453	23764799
	1	33528096	33528296		1	23803045	23803245
	1	33534432	33534632		1	23819903	23820103
	1	33741864	33742064		1	23880442	23880715
	1	33858627	33858827		1	23907134	23907334
	1	33914133	33914333		1	23951762	23951988
	1	34015067	34015267		1	24050672	24050872
	1	34123583	34123783		1	24053731	24053931
	1	34124410	34124610		1	24073731	24073931
	1	34205390	34205590		1	24093687	24093887
	1	34237788	34237988		1	24164279	24164479
	1	34274203	34274528		1	24174516	24174716
	1	34320916	34321116		1	24184257	24184457
	1	34339314	34339514		1	24186212	24186412
	1	34370685	34370898		1	24197247	24197448
	1	34391459	34391659		1	24239927	24240136
	1	34440027	34440227		1	24243281	24243481
	1	34655025	34655225		1	24356453	24356678
	1	34695761	34696040		1	24410145	24410345
	1	34707712	34707912		1	24447668	24447868
	1	34725276	34725476		1	24521007	24521207
	1	34782862	34783062		1	24529414	24529627
	1	34790939	34791145		1	24718096	24718296
	1	34801064	34801264		1	24774381	24774581
	1	34833184	34833384		1	24849339	24849545
	1	34888069	34888269		1	24852399	24852599
	1	34943035	34943235		1	24862753	24862953
	1	34959851	34960051		1	24882435	24882635
	1	34964577	34964777		1	24886700	24886900
	1	34969599	34969799		1	24893190	24893452
	1	34987344	34987653		1	24905944	24906177
	1	35117374	35117574		1	24912706	24912906
	1	35179981	35180230		1	25012869	25013141
	1	35389977	35390177		1	25026380	25026642
	1	35431596	35431796		1	25077803	25078016
	1	35436489	35436689		1	25081201	25081401
	1	35437071	35437271		1	25101506	25101706
	1	35474790	35474990		1	25159011	25159211
	1	35486365	35486565		1	25233147	25233347
	1	35511514	35511714		1	25293371	25293571
	1	35575353	35575553		1	25347823	25348023
	1	35582259	35582459		1	25362044	25362244
	1	35677900	35678100		1	25374319	25374519
	1	35712656	35712856		1	25379479	25379679
	1	35801943	35802143		1	25434191	25434391
	1	36214461	36214661		1	25506563	25506812
	1	36232959	36233159		1	25511905	25512105
	1	36329832	36330032		1	25587384	25587584
	1	36382090	36382290		1	25597156	25597356
	1	36388793	36388993		1	25655137	25655337
	1	36406259	36406503		1	25686455	25686655
	1	36686878	36687078		1	25721643	25721843
	1	36713939	36714139		1	25768579	25768779
	1	36742421	36742621		1	25796655	25796855
	1	36744429	36744629		1	25874340	25874668
	1	36942186	36942386		1	25979664	25979864
	1	36963815	36964015		1	25995649	25995849
	1	36967396	36967596		1	26076592	26076825
	1	36990506	36990706		1	26086453	26086653
	1	37175960	37176160		1	26089596	26089796
	1	37217714	37217914		1	26115377	26115577
	1	37359683	37359883		1	26181617	26181817
	1	37406170	37406370		1	26231651	26231851
	1	37472988	37473188		1	26253796	26253996
	1	37591227	37591429		1	26270888	26271088
	1	37666152	37666352		1	26307052	26307252
	1	37740609	37740953		1	26323286	26323539
	1	37805643	37805843		1	26336620	26336820
	1	38009580	38009780		1	26379953	26380153
	1	38030123	38030323		1	26478888	26479088
	1	38033204	38033404		1	26536191	26536391
	1	38087582	38087782		1	26568058	26568258
	1	38125080	38125323		1	26675249	26675556
	1	38372150	38372350		1	26685957	26686256
	1	38392746	38392946		1	26746085	26746285
	1	38467748	38467948		1	26801195	26801413
	1	38549556	38549756		1	26826527	26826727
	1	38580833	38581033		1	26994184	26994384
	1	38622033	38622233		1	27006726	27006981
	1	38771824	38772024		1	27019897	27020097
	1	38819058	38819258		1	27077150	27077350
	1	38978662	38978862		1	27078426	27078626
	1	39009439	39009639		1	27114330	27114554
	1	39078740	39078940		1	27292585	27292856
	1	39102391	39102591		1	27346339	27346539
	1	39145489	39145830		1	27357701	27357901
	1	39170124	39170351		1	27374192	27374392
	1	39249904	39250104		1	27414977	27415214
	1	39286098	39286298		1	27421237	27421437
	1	39302279	39302479		1	27444690	27444890
	1	39392260	39392460		1	27464122	27464322
	1	39434461	39434661		1	27507759	27507959
	1	39436195	39436395		1	27521127	27521327
	1	39568298	39568498		1	27692645	27692845
	1	39791060	39791457		1	27714863	27715063
	1	39791060	39791457		1	27766352	27766728
	1	40015788	40015988		1	27776362	27776562
	1	40057120	40057320		1	27801162	27801362
	1	40118044	40118270		1	27829845	27830045
	1	40140560	40140760		1	27838988	27839404
	1	40194569	40194769		1	27890930	27891130
	1	40278694	40278894		1	27896190	27896390
	1	40406881	40407081		1	28010705	28010950
	1	40525634	40525834		1	28016206	28016461
	1	40547328	40547528		1	28051945	28052145
	1	40657733	40658077		1	28053213	28053413
	1	40733759	40733959		1	28054038	28054238
	1	40795206	40795406		1	28065688	28065888
	1	40827748	40827948		1	28112215	28112415
	1	40852531	40852731		1	28168770	28168970
	1	40912652	40912852		1	28311684	28311884
	1	40945112	40945312		1	28361354	28361554
	1	41064097	41064302		1	28371108	28371548
	1	41143885	41144085		1	28389047	28389247
	1	41198255	41198455		1	28418937	28419137
	1	41232166	41232527		1	28444052	28444252
	1	41307075	41307338		1	28481110	28481310
	1	41329043	41329249		1	28551757	28552017
	1	41412277	41412477		1	28612918	28613118
	1	41519284	41519579		1	28617473	28617673
	1	41632954	41633218		1	28630206	28630406
	1	41734881	41735081		1	28665435	28665666
	1	41980211	41980411		1	28750443	28750698
	1	42042629	42042950		1	28760842	28761042
	1	42046485	42046685		1	28766489	28766689
	1	42115086	42115286		1	28817504	28817704
	1	42246684	42246884		1	28921491	28921691
	1	42277878	42278078		1	28926653	28926853
	1	42342250	42342450		1	28991786	28992007
	1	42563161	42563526		1	29003958	29004158
	1	42571128	42571328		1	29016946	29017146
	1	42571763	42571963		1	29085261	29085673
	1	42736270	42736470		1	29110256	29110456
	1	42803443	42803649		1	29182582	29182782
	1	42819592	42819792		1	29227721	29227948
	1	42945778	42945978		1	29252280	29252480
	1	42956402	42956674		1	29274359	29274559
	1	43018121	43018321		1	29316129	29316329
	1	43133633	43133859		1	29392401	29392655
	1	43147973	43148173		1	29397114	29397314
	1	43191929	43192129		1	29413876	29414076
	1	43253508	43253747		1	29446202	29446402
	1	43263050	43263250		1	29449617	29449904
	1	43301413	43301656		1	29455100	29455300
	1	43323829	43324029		1	29455721	29455921
	1	43614035	43614235		1	29457534	29457734
	1	43704013	43704213		1	29480485	29480685
	1	43709144	43709344		1	29487681	29487881
	1	43734097	43734297		1	29491387	29491587
	1	43808003	43808238		1	29509222	29509431
	1	43877066	43877266		1	29520992	29521192
	1	43915256	43915456		1	29672062	29672298
	1	43919491	43919691		1	29713049	29713249
	1	43921594	43921794		1	29795858	29796058
	1	44040910	44041110		1	29874813	29875013
	1	44048742	44048942		1	29877274	29877474
	1	44120506	44120706		1	29903188	29903388
	1	44144774	44144974		1	29932917	29933117
	1	44286516	44286716		1	29949656	29949865
	1	44296720	44296920		1	29950124	29950540
	1	44301984	44302328		1	29956284	29956484
	1	44455494	44455694		1	30009641	30009874
	1	44494536	44494736		1	30101345	30101583
	1	44537274	44537496		1	30102589	30102789
	1	44651940	44652140		1	30103880	30104080
	1	44662483	44662683		1	30191240	30191490
	1	44704176	44704376		1	30196150	30196350
	1	44706942	44707142		1	30206615	30206815
	1	44831972	44832172		1	30216403	30216618
	1	44895831	44896031		1	30285903	30286103
	1	44929772	44929972		1	30329383	30329583
	1	44976318	44976518		1	30353393	30353638
	1	44994086	44994286		1	30365802	30366002
	1	45142932	45143132		1	30474099	30474299
	1	45187849	45188049		1	30550876	30551076
	1	45198695	45198965		1	30568173	30568373
	1	45229112	45229357		1	30671951	30672309
	1	45242540	45242740		1	30678031	30678391
	1	45320924	45321124		1	30688628	30688828
	1	45393158	45393358		1	30723916	30724116
	1	45403851	45404096		1	30733448	30733648
	1	45418788	45419007		1	30773259	30773459
	1	45463493	45463693		1	30797129	30797329
	1	45465745	45465945		1	30820722	30820922
	1	45474829	45475103		1	30921970	30922170
	1	45550768	45550968		1	30937430	30937630
	1	45578780	45578980		1	30953361	30953561
	1	45773605	45773895		1	31196751	31196951
	1	45883993	45884193		1	31209486	31209686
	1	45915060	45915260		1	31216531	31216731
	1	45984553	45984753		1	31223745	31223945
	1	45993255	45993504		1	31335471	31335774
	1	46065532	46065732		1	31394114	31394314
	1	46144854	46145054		1	31398310	31398510
	1	46187506	46187706		1	31442933	31443133
	1	46291774	46291974		1	31444579	31444836
	1	46336641	46336918		1	31468963	31469179
	1	46416547	46416747		1	31628083	31628384
	1	46429022	46429222		1	31631895	31632095
	1	46436993	46437219		1	31683011	31683211
	1	46464348	46464597		1	31717220	31717420
	1	46573825	46574065		1	31724465	31724665
	1	46584093	46584293		1	31771009	31771209
	1	46591759	46592000		1	31834321	31834521
	1	46607908	46608108		1	31837459	31837659
	1	46774547	46774828		1	31874570	31874770
	1	46855845	46856045		1	31929825	31930061
	1	46926713	46926979		1	31947230	31947430
	1	46971391	46971591		1	31948691	31948891
	1	47015936	47016285		1	31989491	31989691
	1	47058858	47059058		1	32021509	32021709
	1	47103436	47103636		1	32025269	32025469
	1	47116792	47116992		1	32089511	32089711
	1	47124547	47124747		1	32110166	32110540
	1	47152283	47152488		1	32139631	32139831
	1	47229717	47229917		1	32199195	32199459
	1	47263116	47263496		1	32201663	32201910
	1	47381928	47382176		1	32277178	32277443
	1	47405255	47405455		1	32330577	32330777
	1	47437466	47437666		1	32385891	32386091
	1	47450401	47450601		1	32386552	32386752
	1	47480254	47480640		1	32418575	32418841
	1	47619366	47619566		1	32420581	32420781
	1	47622745	47622945		1	32447311	32447511
	1	47801448	47801648		1	32497327	32497527
	1	47873592	47873792		1	32578536	32578736
	1	48071830	48072030		1	32588097	32588297
	1	48087555	48087755		1	32591237	32591437
	1	48139735	48139935		1	32598726	32598926
	1	48164190	48164390		1	32601647	32601907
	1	48180056	48180256		1	32645812	32646035
	1	48201170	48201370		1	32660738	32660938
	1	48209177	48209377		1	32687893	32688093
	1	48262056	48262256		1	32711244	32711496
	1	48319975	48320175		1	32718602	32718873
	1	48339146	48339433		1	32821626	32821826
	1	48342422	48342622		1	32831980	32832180
	1	48352614	48352814		1	32865317	32865517
	1	48441297	48441503		1	32873453	32873653
	1	48531601	48531851		1	32889483	32889683
	1	48553258	48553705		1	32996595	32996853
	1	48646178	48646378		1	33006482	33006682
	1	48647111	48647311		1	33040708	33040908
	1	48716000	48716200		1	33041929	33042272
	1	48824327	48824527		1	33112877	33113077
	1	48859459	48859668		1	33133462	33133662
	1	48908738	48908938		1	33134366	33134566
	1	48948365	48948635		1	33150107	33150307
	1	49043926	49044126		1	33164271	33164572
	1	49063487	49063791		1	33235720	33235920
	1	49083444	49083644		1	33290364	33290591
	1	49185516	49185841		1	33298851	33299051
	1	49192662	49192862		1	33372852	33373052
	1	49241789	49241989		1	33389645	33389845
	1	49257651	49257851		1	33482605	33482805
	1	49275818	49276018		1	33545604	33545804
	1	49377857	49378057		1	33586877	33587077
	1	49382890	49383255		1	33628593	33628862
	1	49404229	49404429		1	33742243	33742443
	1	49467160	49467360		1	33800237	33800437
	1	49509011	49509211		1	33826738	33826938
	1	49610096	49610296		1	33845803	33846003
	1	49682977	49683177		1	33849939	33850149
	1	49931322	49931611		1	33867625	33867825
	1	49937930	49938297		1	33954077	33954277
	1	49951268	49951468		1	33958839	33959039
	1	50019950	50020150		1	34029238	34029647
	1	50030661	50030861		1	34035121	34035333
	1	50091886	50092086		1	34039899	34040099
	1	50111636	50111836		1	34055125	34055325
	1	50139625	50140028		1	34127706	34127930
	1	50153339	50153539		1	34160150	34160350
	1	50224074	50224274		1	34166926	34167126
	1	50339577	50339777		1	34261523	34261764
	1	50357826	50358026		1	34366695	34366895
	1	50472979	50473179		1	34409339	34409539
	1	50613550	50613750		1	34436123	34436339
	1	50615686	50615886		1	34530682	34530900
	1	50658129	50658329		1	34539207	34539407
	1	50714726	50714926		1	34610659	34611046
	1	50740003	50740203		1	34637346	34637546
	1	50858905	50859132		1	34640458	34640665
	1	51020466	51020666		1	34691093	34691293
	1	51078593	51078793		1	34839485	34839731
	1	51087443	51087643		1	34852364	34852659
	1	51119411	51119616		1	34880813	34881013
	1	51212422	51212622		1	34907872	34908072
	1	51212756	51212956		1	34964180	34964380
	1	51303531	51303802		1	34993671	34993871
	1	51413585	51413785		1	34995078	34995278
	1	51430028	51430228		1	34996863	34997068
	1	51544564	51544764		1	35104323	35104589
	1	51568775	51568986		1	35188395	35188595
	1	51586879	51587079		1	35236116	35236316
	1	51618580	51618780		1	35241878	35242078
	1	51628455	51628673		1	35307831	35308031
	1	51662407	51662607		1	35362623	35362840
	1	51689419	51689679		1	35449183	35449383
	1	51699544	51699744		1	35536882	35537082
	1	51700590	51700803		1	35697485	35697685
	1	51730141	51730341		1	35699243	35699443
	1	51940530	51940730		1	35704963	35705163
	1	51971422	51971622		1	35709419	35709619
	1	52013100	52013356		1	35921832	35922032
	1	52013570	52013897		1	36095424	36095634
	1	52120564	52120764		1	36115277	36115477
	1	52269264	52269464		1	36131860	36132060
	1	52311716	52311916		1	36199397	36199597
	1	52445332	52445532		1	36252875	36253075
	1	52487345	52487545		1	36340939	36341139
	1	52498094	52498294		1	36393381	36393627
	1	52543860	52544060		1	36425175	36425375
	1	52650863	52651063		1	36435203	36435403
	1	52759400	52759600		1	36485292	36485549
	1	52796812	52797012		1	36518226	36518439
	1	52871966	52872166		1	36585391	36585750
	1	52881861	52882061		1	36635089	36635289
	1	53011302	53011502		1	36712999	36713274
	1	53262850	53263050		1	36733118	36733318
	1	53334351	53334551		1	36747686	36747886
	1	53336009	53336209		1	36809780	36809980
	1	53347761	53347961		1	36818455	36818655
	1	53386885	53387108		1	36834438	36834667
	1	53485237	53485437		1	36894061	36894263
	1	53513107	53513307		1	36950094	36950313
	1	53586506	53586706		1	36997126	36997326
	1	53588934	53589134		1	37037164	37037406
	1	53595009	53595209		1	37103589	37103789
	1	53649189	53649389		1	37136609	37136809
	1	53709954	53710154		1	37160402	37160832
	1	53761754	53762067		1	37255154	37255354
	1	53764860	53765060		1	37382153	37382353
	1	53844731	53844931		1	37526202	37526402
	1	53878043	53878280		1	37532586	37532786
	1	53936308	53936508		1	37634542	37634765
	1	54234230	54234435		1	37706218	37706418
	1	54244982	54245182		1	37724259	37724459
	1	54414935	54415135		1	37750749	37750949
	1	54457385	54457585		1	37757525	37757725
	1	54624357	54624671		1	37784675	37784875
	1	54634661	54634862		1	37854321	37854521
	1	54811186	54811386		1	37949656	37949856
	1	54822158	54822358		1	37956705	37956915
	1	54831698	54831943		1	37963560	37963841
	1	54849925	54850125		1	38076007	38076207
	1	54874847	54875047		1	38189822	38190022
	1	54896528	54896787		1	38279883	38280083
	1	54953253	54953453		1	38286569	38286769
	1	54963021	54963221		1	38338266	38338466
	1	55047527	55047727		1	38340969	38341169
	1	55111181	55111381		1	38411935	38412135
	1	55113402	55113602		1	38444841	38445046
	1	55140802	55141002		1	38456506	38456706
	1	55227596	55227892		1	38594745	38594945
	1	55248891	55249091		1	38724337	38724537
	1	55251827	55252060		1	38740639	38740848
	1	55267655	55267855		1	38906033	38906233
	1	55326781	55326981		1	38994678	38994878
	1	55350632	55350832		1	39171463	39171663
	1	55353366	55353694		1	39214032	39214276
	1	55494756	55495005		1	39231306	39231506
	1	55549107	55549388		1	39232446	39232646
	1	55637891	55638091		1	39355809	39356009
	1	55684922	55685122		1	39366315	39366556
	1	55701622	55701822		1	39377626	39377826
	1	55732816	55733016		1	39403208	39403408
	1	55750928	55751128		1	39414339	39414539
	1	55778119	55778319		1	39545151	39545512
	1	55789509	55789709		1	39610874	39611074
	1	55838980	55839180		1	39616495	39616733
	1	55932949	55933149		1	39652396	39652596
	1	55996102	55996302		1	39653590	39653850
	1	56050375	56050575		1	39748526	39748726
	1	56083949	56084149		1	39815241	39815441
	1	56127766	56127966		1	39863732	39863932
	1	56255088	56255288		1	39931257	39931457
	1	56257411	56257700		1	40013605	40013805
	1	56309650	56309850		1	40057273	40057590
	1	56337417	56337782		1	40154948	40155148
	1	56341219	56341419		1	40164195	40164395
	1	56416396	56416596		1	40176546	40176809
	1	56439518	56439718		1	40188712	40189104
	1	56483577	56483777		1	40228912	40229112
	1	56517939	56518240		1	40246705	40246905
	1	56545427	56545627		1	40296159	40296359
	1	56548677	56548890		1	40378487	40378687
	1	56700835	56701035		1	40388234	40388434
	1	56710770	56710978		1	40454995	40455216
	1	56722390	56722600		1	40479223	40479423
	1	56754685	56754885		1	40528794	40528994
	1	56826892	56827092		1	40633845	40634045
	1	56876278	56876478		1	40642327	40642564
	1	56883643	56883843		1	40645960	40646160
	1	56968737	56968937		1	40746843	40747057
	1	57159278	57159478		1	40772574	40772783
	1	57293110	57293310		1	40800237	40800437
	1	57343199	57343399		1	40803788	40803988
	1	57466660	57466860		1	40853439	40853639
	1	57475779	57475979		1	40875637	40875837
	1	57512986	57513232		1	40902187	40902387
	1	57516718	57516972		1	40988672	40988946
	1	57641019	57641219		1	40995549	40995749
	1	57671810	57672010		1	41008717	41009068
	1	57725071	57725287		1	41022515	41022756
	1	57769083	57769283		1	41046076	41046280
	1	57809030	57809416		1	41051939	41052139
	1	57838400	57838673		1	41111523	41111723
	1	57911271	57911474		1	41163196	41163396
	1	57930134	57930334		1	41336718	41336918
	1	58235078	58235278		1	41372851	41373051
	1	58279095	58279295		1	41392476	41392676
	1	58318765	58318965		1	41432235	41432435
	1	58324145	58324345		1	41440114	41440314
	1	58396181	58396381		1	41466949	41467149
	1	58411928	58412128		1	41476868	41477119
	1	58415263	58415463		1	41505710	41505910
	1	58558082	58558282		1	41539134	41539334
	1	58566497	58566697		1	41545247	41545657
	1	58596455	58596655		1	41657216	41657416
	1	58664029	58664229		1	41672691	41672891
	1	58741269	58741469		1	41682079	41682279
	1	58747179	58747462		1	41686717	41686917
	1	58781095	58781295		1	41692664	41692864
	1	58793052	58793252		1	41775389	41775589
	1	58921662	58921862		1	41891197	41891397
	1	58962353	58962580		1	41982544	41982860
	1	58999800	59000000		1	42034763	42035035
	1	59056040	59056240		1	42133954	42134154
	1	59271229	59271429		1	42151805	42152005
	1	59305515	59305715		1	42160266	42160466
	1	59319228	59319428		1	42181310	42181722
	1	59431597	59431797		1	42236899	42237099
	1	59504127	59504327		1	42276857	42277057
	1	59539526	59539726		1	42349396	42349777
	1	59676012	59676212		1	42394939	42395139
	1	59701764	59701964		1	42445634	42445834
	1	59706601	59706939		1	42508437	42508728
	1	59721102	59721302		1	42515265	42515465
	1	59860026	59860226		1	42537238	42537438
	1	59898357	59898557		1	42538719	42538919
	1	60076028	60076228		1	42548051	42548251
	1	60232080	60232280		1	42670037	42670237
	1	60272691	60272891		1	42754234	42754434
	1	60273755	60274003		1	42871830	42872030
	1	60302191	60302430		1	42897546	42897746
	1	60340582	60340782		1	42898438	42898638
	1	60436025	60436225		1	42988469	42988669
	1	60476633	60476833		1	42991421	42991645
	1	60484691	60484891		1	43007728	43007928
	1	60494548	60494748		1	43113435	43113751
	1	60592924	60593124		1	43167735	43167935
	1	60601366	60601631		1	43178204	43178404
	1	60680654	60680854		1	43179066	43179287
	1	60704108	60704308		1	43266112	43266312
	1	60826116	60826374		1	43301305	43301505
	1	60836358	60836615		1	43307143	43307356
	1	60898953	60899157		1	43328461	43328661
	1	61219892	61220092		1	43370430	43370630
	1	61290381	61290581		1	43393596	43393796
	1	61326632	61326832		1	43393887	43394087
	1	61376960	61377160		1	43465411	43465611
	1	61455622	61455822		1	43585185	43585391
	1	61506627	61506827		1	43618189	43618389
	1	61536375	61536575		1	43722367	43722631
	1	61544513	61544713		1	43843963	43844163
	1	61644521	61644776		1	43897588	43898009
	1	61850070	61850270		1	43942881	43943144
	1	61870233	61870433		1	44125041	44125241
	1	61905598	61905798		1	44162865	44163134
	1	61942854	61943054		1	44243455	44243655
	1	62012701	62012901		1	44261224	44261424
	1	62195588	62195788		1	44270004	44270375
	1	62263303	62263524		1	44309608	44309808
	1	62294844	62295044		1	44426682	44426882
	1	62329376	62329640		1	44492272	44492472
	1	62341172	62341372		1	44511973	44512173
	1	62557407	62557631		1	44611455	44611655
	1	62598760	62598960		1	44627421	44627621
	1	62691814	62692014		1	44652069	44652401
	1	62882776	62882976		1	44661768	44661985
	1	62929748	62929948		1	44716312	44716512
	1	62945325	62945525		1	44736771	44736971
	1	63016522	63016722		1	44740500	44740700
	1	63109968	63110168		1	44760291	44760491
	1	63228141	63228341		1	44819142	44819342
	1	63459222	63459464		1	44841229	44841429
	1	63541427	63541627		1	44847862	44848062
	1	63612679	63612879		1	44897407	44897607
	1	63630095	63630701		1	44991991	44992266
	1	63630095	63630701		1	45047086	45047363
	1	63639763	63639963		1	45110150	45110350
	1	63650755	63650955		1	45129328	45129528
	1	63694865	63695065		1	45164334	45164534
	1	63809596	63809796		1	45167297	45167501
	1	63846427	63846627		1	45198551	45198751
	1	63937948	63938148		1	45211015	45211246
	1	64251919	64252119		1	45222119	45222319
	1	64307066	64307266		1	45228607	45228807
	1	64398836	64399036		1	45233582	45233782
	1	64534766	64534966		1	45243600	45243800
	1	64609745	64609945		1	45302988	45303188
	1	64618190	64618390		1	45303381	45303581
	1	64705573	64705773		1	45344127	45344327
	1	64763911	64764111		1	45355119	45355319
	1	64832135	64832335		1	45370749	45370949
	1	64873441	64873641		1	45430723	45430923
	1	64890164	64890364		1	45541875	45542075
	1	64914639	64914839		1	45571904	45572163
	1	64951488	64951688		1	45597590	45597790
	1	65080050	65080312		1	45604202	45604402
	1	65138317	65138517		1	45614658	45614858
	1	65210246	65210446		1	45622828	45623028
	1	65227627	65227827		1	45651045	45651245
	1	65231796	65231996		1	45716381	45716641
	1	65294879	65295079		1	45718486	45718686
	1	65436314	65436514		1	45760169	45760369
	1	65439639	65439955		1	45762484	45762684
	1	65439639	65439955		1	45813403	45813603
	1	65482430	65482630		1	45841223	45841423
	1	65543651	65543851		1	45848211	45848413
	1	65598411	65598611		1	45953604	45953804
	1	65688515	65688715		1	45958918	45959118
	1	65886670	65886949		1	46025772	46025972
	1	65932149	65932349		1	46042126	46042326
	1	65950525	65950725		1	46042789	46042989
	1	65990674	65990874		1	46109833	46110078
	1	65995868	65996068		1	46119355	46119555
	1	65997366	65997622		1	46242196	46242396
	1	66041252	66041452		1	46357841	46358041
	1	66151904	66152166		1	46362968	46363222
	1	66163307	66163507		1	46429856	46430056
	1	66190633	66190833		1	46463040	46463240
	1	66196448	66196648		1	46466476	46466705
	1	66208258	66208458		1	46496995	46497195
	1	66273972	66274172		1	46526575	46526775
	1	66291931	66292131		1	46656620	46656851
	1	66315711	66315911		1	46741179	46741379
	1	66412712	66412912		1	46782131	46782331
	1	66441559	66441759		1	46811592	46811985
	1	66516106	66516306		1	46822823	46823023
	1	66539311	66539511		1	46828875	46829102
	1	66628694	66628894		1	46927289	46927489
	1	66690225	66690562		1	47066979	47067179
	1	66725241	66725441		1	47116679	47116879
	1	66776254	66776454		1	47124289	47124568
	1	66832027	66832227		1	47155782	47155982
	1	66859557	66859757		1	47208020	47208220
	1	66866697	66866897		1	47265268	47265469
	1	67129268	67129468		1	47315337	47315537
	1	67155526	67155726		1	47352567	47352767
	1	67345343	67345543		1	47431883	47432162
	1	67395081	67395281		1	47436703	47436903
	1	67409900	67410100		1	47444490	47444690
	1	67461349	67461549		1	47547120	47547320
	1	67469153	67469353		1	47568775	47568975
	1	67478762	67478962		1	47617023	47617223
	1	67574318	67574518		1	47645347	47645659
	1	67694693	67694964		1	47646633	47646923
	1	67798828	67799028		1	47679197	47679397
	1	67818315	67818515		1	47680683	47680883
	1	67917861	67918061		1	47732163	47732363
	1	67918154	67918354		1	47740970	47741170
	1	67937913	67938113		1	47746069	47746310
	1	67959158	67959358		1	47788680	47788880
	1	67979154	67979354		1	47834778	47835004
	1	67989070	67989433		1	47839664	47839864
	1	68015188	68015388		1	47897456	47897689
	1	68037958	68038158		1	47905875	47906095
	1	68053368	68053644		1	47943649	47943939
	1	68084709	68084909		1	47970998	47971223
	1	68133710	68133910		1	47970998	47971223
	1	68144218	68144450		1	48007929	48008129
	1	68162692	68162892		1	48032074	48032274
	1	68183418	68183618		1	48104278	48104478
	1	68190140	68190340		1	48172933	48173160
	1	68306458	68306658		1	48183652	48183916
	1	68328349	68328549		1	48191389	48191634
	1	68348911	68349111		1	48211112	48211312
	1	68402254	68402533		1	48337753	48337953
	1	68535263	68535463		1	48366630	48366842
	1	68559536	68559816		1	48440149	48440667
	1	68714542	68714742		1	48455386	48455693
	1	68740082	68740282		1	48516182	48516382
	1	68796820	68797020		1	48533258	48533509
	1	69038227	69038427		1	48580347	48580547
	1	69150407	69150607		1	48640254	48640454
	1	69173681	69173881		1	48663187	48663387
	1	69217742	69217942		1	48722583	48722839
	1	69239038	69239238		1	48734197	48734397
	1	69349700	69349900		1	48735417	48735617
	1	69468278	69468478		1	48771305	48771505
	1	69607767	69607967		1	48774531	48774731
	1	69623298	69623498		1	48778946	48779146
	1	69665318	69665518		1	48813079	48813279
	1	69671261	69671461		1	48839093	48839293
	1	69697178	69697378		1	48870870	48871070
	1	69872548	69872792		1	49002320	49002639
	1	69906035	69906235		1	49064480	49064797
	1	69906549	69906749		1	49092756	49092956
	1	69956622	69956822		1	49098050	49098250
	1	70019238	70019438		1	49158041	49158241
	1	70096328	70096591		1	49258543	49258743
	1	70225666	70225866		1	49275334	49275534
	1	70296479	70296679		1	49276925	49277133
	1	70333560	70333760		1	49295092	49295470
	1	70341563	70341763		1	49299087	49299342
	1	70343019	70343219		1	49331389	49331671
	1	70525329	70525645		1	49350446	49350646
	1	70723117	70723378		1	49404042	49404303
	1	70760394	70760594		1	49418159	49418359
	1	70763244	70763444		1	49428643	49428843
	1	70789850	70790050		1	49439362	49439633
	1	70794167	70794429		1	49439981	49440304
	1	70849732	70849932		1	49452353	49452553
	1	70879064	70879264		1	49462393	49462618
	1	70879915	70880115		1	49516736	49516964
	1	70898039	70898239		1	49522144	49522344
	1	70912319	70912519		1	49531150	49531350
	1	70935579	70935800		1	49532463	49532663
	1	70976918	70977118		1	49536713	49536913
	1	71093088	71093288		1	49543440	49543640
	1	71262003	71262203		1	49619152	49619352
	1	71299857	71300057		1	49674499	49674699
	1	71526959	71527168		1	49686840	49687040
	1	71540248	71540448		1	49817287	49817487
	1	71662143	71662343		1	49818873	49819073
	1	71816458	71816658		1	49820308	49820605
	1	71825498	71825775		1	49835380	49835580
	1	71908131	71908331		1	49847728	49848102
	1	71969168	71969449		1	49848880	49849163
	1	72111853	72112120		1	49850830	49851107
	1	72126674	72126874		1	49853884	49854084
	1	72137028	72137228		1	49912782	49912982
	1	72161956	72162156		1	49918705	49919035
	1	72295108	72295308		1	49932517	49932717
	1	72301925	72302125		1	49954001	49954201
	1	72358799	72359202		1	50021487	50021687
	1	72449412	72449612		1	50029962	50030162
	1	72457208	72457558		1	50091423	50091623
	1	72478137	72478337		1	50098662	50098862
	1	72497358	72497558		1	50102243	50102443
	1	72559038	72559238		1	50105123	50105323
	1	72609784	72609984		1	50114355	50114555
	1	72753810	72754137		1	50155654	50155854
	1	72782610	72782810		1	50187205	50187405
	1	72940219	72940419		1	50255371	50255571
	1	73076009	73076209		1	50272172	50272372
	1	73091454	73091654		1	50345509	50345998
	1	73125752	73125952		1	50357238	50357438
	1	73281736	73281936		1	50389527	50389755
	1	73403189	73403389		1	50440555	50440755
	1	73451385	73451585		1	50448495	50448695
	1	73488686	73489015		1	50478527	50478727
	1	73607788	73607988		1	50510447	50510647
	1	73795846	73796046		1	50615013	50615213
	1	73856701	73856901		1	50665528	50665728
	1	74030300	74030500		1	50672675	50672875
	1	74046632	74046832		1	50715390	50715777
	1	74168697	74168897		1	50754573	50754773
	1	74195134	74195334		1	50803222	50803430
	1	74254952	74255255		1	50982004	50982204
	1	74337806	74338006		1	51037751	51037951
	1	74359011	74359211		1	51043272	51043472
	1	74375448	74375693		1	51117310	51117510
	1	74411824	74412031		1	51176817	51177017
	1	74472454	74472654		1	51198644	51198853
	1	74491656	74491856		1	51204425	51204625
	1	74534104	74534304		1	51379527	51379727
	1	74562213	74562413		1	51380783	51380983
	1	74664578	74664778		1	51387733	51387976
	1	74709798	74710186		1	51417160	51417405
	1	74730206	74730406		1	51555183	51555467
	1	74828732	74828986		1	51561949	51562149
	1	74955084	74955284		1	51584425	51584625
	1	75172684	75172884		1	51636818	51637018
	1	75229221	75229421		1	51725838	51726038
	1	75234473	75234673		1	51728180	51728380
	1	75512971	75513171		1	51734368	51734568
	1	75527189	75527389		1	51787504	51787704
	1	75604339	75604625		1	51924490	51924690
	1	75607733	75607933		1	51938315	51938515
	1	75723177	75723377		1	51956077	51956290
	1	75776578	75776820		1	51962280	51962480
	1	75792689	75792928		1	51984419	51984681
	1	75959463	75959663		1	51993536	51993736
	1	75975380	75975580		1	52000057	52000257
	1	76016336	76016536		1	52018579	52018779
	1	76101029	76101229		1	52078092	52078292
	1	76140719	76140919		1	52081625	52081830
	1	76174607	76174807		1	52114171	52114371
	1	76254957	76255161		1	52132712	52133015
	1	76318586	76318786		1	52197694	52197894
	1	76329792	76329992		1	52227829	52228067
	1	76336265	76336465		1	52311509	52311709
	1	76361557	76361757		1	52348664	52348864
	1	76369512	76369712		1	52363537	52363922
	1	76383879	76384079		1	52369444	52369644
	1	76525329	76525529		1	52380983	52381375
	1	76537908	76538108		1	52398699	52398899
	1	76576758	76577037		1	52509057	52509257
	1	76795724	76795924		1	52513724	52513924
	1	76855085	76855326		1	52533306	52533506
	1	76883327	76883527		1	52542653	52542853
	1	76980993	76981193		1	52563824	52564024
	1	77022927	77023127		1	52564673	52565024
	1	77124668	77124959		1	52599281	52599481
	1	77432144	77432344		1	52624778	52624978
	1	77462145	77462345		1	52853968	52854168
	1	77505511	77505711		1	52927075	52927279
	1	77517658	77517858		1	52942149	52942356
	1	77520414	77520614		1	52983135	52983335
	1	77547113	77547346		1	53032497	53032746
	1	77583505	77583705		1	53046428	53046628
	1	77666538	77666889		1	53109549	53109833
	1	77721964	77722164		1	53115237	53115437
	1	77790047	77790247		1	53145413	53145613
	1	77852010	77852210		1	53146200	53146409
	1	77916469	77916669		1	53240750	53240950
	1	77954962	77955228		1	53241735	53241935
	1	77998485	77998685		1	53273819	53274113
	1	78042961	78043161		1	53301498	53301698
	1	78228114	78228314		1	53305786	53306033
	1	78286487	78286687		1	53390512	53390712
	1	78346700	78346900		1	53390829	53391029
	1	78418180	78418380		1	53407748	53407975
	1	78448993	78449193		1	53482413	53482613
	1	78541571	78541771		1	53512913	53513113
	1	78565411	78565611		1	53544584	53544784
	1	78603412	78603612		1	53596414	53596614
	1	78627744	78627944		1	53637145	53637411
	1	78644680	78644981		1	53653653	53653882
	1	78779025	78779225		1	53681012	53681212
	1	78834716	78835040		1	53705036	53705239
	1	78867087	78867287		1	53707394	53707613
	1	78869546	78869746		1	53740023	53740260
	1	78904212	78904412		1	53918064	53918264
	1	78925696	78925896		1	53935290	53935490
	1	78937696	78937896		1	53940611	53940837
	1	79119981	79120181		1	53995071	53995271
	1	79151169	79151369		1	54009893	54010093
	1	79227041	79227241		1	54040610	54040810
	1	79346226	79346455		1	54214047	54214247
	1	79364464	79364664		1	54258384	54258584
	1	79369604	79369804		1	54298855	54299107
	1	79478586	79478904		1	54300471	54300671
	1	79556957	79557157		1	54315757	54315957
	1	79636264	79636464		1	54320255	54320455
	1	79736395	79736595		1	54323262	54323462
	1	79901521	79901721		1	54412183	54412383
	1	79944839	79945039		1	54424389	54424589
	1	79996202	79996471		1	54430170	54430370
	1	80044307	80044507		1	54456927	54457173
	1	80053401	80053637		1	54569369	54569569
	1	80215344	80215544		1	54616849	54617049
	1	80276191	80276391		1	54621953	54622153
	1	80352081	80352281		1	54678069	54678269
	1	80390646	80390846		1	54695967	54696167
	1	80442137	80442545		1	54702643	54702843
	1	80457623	80457823		1	54725903	54726103
	1	80481908	80482108		1	54769009	54769209
	1	80492384	80492584		1	54819659	54819859
	1	80609088	80609288		1	54855748	54855948
	1	80643013	80643213		1	54886323	54886523
	1	80722909	80723109		1	54908163	54908363
	1	80864626	80864862		1	54919227	54919427
	1	80899587	80899787		1	54926777	54927040
	1	80915410	80915692		1	55028683	55028883
	1	80949725	80949925		1	55149996	55150196
	1	81005093	81005293		1	55164136	55164336
	1	81012519	81012719		1	55258516	55258716
	1	81127239	81127479		1	55334671	55334891
	1	81133257	81133457		1	55451700	55451979
	1	81133812	81134012		1	55513608	55513808
	1	81148324	81148524		1	55550876	55551119
	1	81151990	81152190		1	55612312	55612512
	1	81206439	81206639		1	55675003	55675203
	1	81214579	81214779		1	55702981	55703181
	1	81417298	81417498		1	55739556	55739756
	1	81458151	81458351		1	55763234	55763434
	1	81472581	81472781		1	55769425	55769625
	1	81538333	81538542		1	55880973	55881173
	1	81703331	81703594		1	55945799	55946139
	1	81721279	81721479		1	55947956	55948171
	1	81829410	81829610		1	55966535	55966735
	1	81896796	81896996		1	56016282	56016482
	1	81961488	81961715		1	56064155	56064431
	1	82173070	82173271		1	56114504	56114704
	1	82228328	82228528		1	56123145	56123491
	1	82265730	82265930		1	56124289	56124489
	1	82286668	82286868		1	56171817	56172017
	1	82314799	82314999		1	56174601	56174801
	1	82482907	82483107		1	56350478	56350692
	1	82521657	82521857		1	56429781	56429981
	1	82599928	82600128		1	56500321	56500521
	1	82792420	82792620		1	56515604	56515859
	1	82869676	82869876		1	56552527	56552727
	1	82974140	82974340		1	56560646	56560847
	1	82999715	82999915		1	56628419	56628619
	1	83095429	83095674		1	56671264	56671464
	1	83142592	83142792		1	56723349	56723549
	1	83153859	83154059		1	56802505	56802705
	1	83158034	83158234		1	56817529	56817994
	1	83260386	83260586		1	56863898	56864098
	1	83330155	83330434		1	56939933	56940133
	1	83349957	83350224		1	56943843	56944043
	1	83469627	83469827		1	57003080	57003280
	1	83492786	83492986		1	57004317	57004517
	1	83648235	83648435		1	57017056	57017256
	1	83657787	83657987		1	57075874	57076074
	1	83840539	83840739		1	57099535	57099735
	1	84060007	84060207		1	57103993	57104225
	1	84112561	84112761		1	57114769	57114969
	1	84187312	84187512		1	57115295	57115550
	1	84220644	84220844		1	57132564	57132764
	1	84260183	84260383		1	57137135	57137335
	1	84480536	84480838		1	57163512	57163712
	1	84522582	84522782		1	57197255	57197455
	1	84595165	84595365		1	57207613	57207813
	1	84601322	84601522		1	57320695	57320945
	1	84729383	84729583		1	57321429	57321629
	1	84808823	84809023		1	57383701	57383901
	1	84901836	84902105		1	57407837	57408037
	1	84907478	84907678		1	57497365	57497565
	1	84946253	84946453		1	57536527	57536727
	1	84962950	84963150		1	57557235	57557435
	1	85071648	85071882		1	57616381	57616581
	1	85185258	85185458		1	57720067	57720267
	1	85241259	85241490		1	57788025	57788334
	1	85326146	85326356		1	57803945	57804145
	1	85344456	85344806		1	57882316	57882516
	1	85451139	85451397		1	57897933	57898133
	1	85481352	85481552		1	57978302	57978502
	1	85509322	85509522		1	57993574	57993774
	1	85531415	85531615		1	58074206	58074406
	1	85549095	85549295		1	58105468	58105688
	1	85561098	85561298		1	58188272	58188472
	1	85869857	85870057		1	58213873	58214073
	1	85969238	85969490		1	58265061	58265267
	1	86077502	86077702		1	58345137	58345337
	1	86155851	86156051		1	58368962	58369168
	1	86237221	86237471		1	58458853	58459053
	1	86263723	86263923		1	58470723	58470939
	1	86282492	86282692		1	58497430	58497630
	1	86427431	86427631		1	58501642	58501842
	1	86448018	86448218		1	58519521	58519721
	1	86450433	86450633		1	58529354	58529626
	1	86499860	86500060		1	58557642	58557842
	1	86589833	86590033		1	58579141	58579341
	1	86595173	86595373		1	58610743	58610943
	1	86688474	86688674		1	58731474	58731687
	1	86692076	86692360		1	58766225	58766425
	1	86783425	86783625		1	58829695	58829895
	1	86880416	86880616		1	58877816	58878016
	1	86885717	86886132		1	58939086	58939313
	1	86942296	86942496		1	58975920	58976198
	1	87082378	87082636		1	59080547	59080772
	1	87242944	87243144		1	59088277	59088477
	1	87300942	87301142		1	59145399	59145599
	1	87364957	87365157		1	59196627	59196827
	1	87404458	87404734		1	59229814	59230014
	1	87406642	87406842		1	59242146	59242346
	1	87440268	87440468		1	59478932	59479132
	1	87496493	87496693		1	59765161	59765361
	1	87538661	87538887		1	59851285	59851485
	1	87571303	87571503		1	59929878	59930151
	1	87579877	87580077		1	59937404	59937678
	1	87763045	87763245		1	59972047	59972247
	1	87795122	87795322		1	59975572	59975772
	1	87845445	87845645		1	59975988	59976188
	1	87865847	87866047		1	60000276	60000476
	1	87866950	87867150		1	60000843	60001107
	1	87870959	87871159		1	60009746	60009946
	1	87943671	87943871		1	60044728	60044928
	1	87948543	87948743		1	60045099	60045299
	1	87996110	87996310		1	60077573	60077950
	1	88014408	88014608		1	60187572	60187772
	1	88025082	88025282		1	60215704	60215964
	1	88242998	88243231		1	60258734	60258934
	1	88244799	88244999		1	60362874	60363074
	1	88250348	88250571		1	60392821	60393021
	1	88274432	88274632		1	60423066	60423266
	1	88317533	88317733		1	60432022	60432222
	1	88379779	88379979		1	60508880	60509080
	1	88404748	88404948		1	60626604	60626804
	1	88416007	88416207		1	60648025	60648225
	1	88456295	88456495		1	60650822	60651022
	1	88500903	88501103		1	60660384	60660584
	1	88502828	88503028		1	60676398	60676751
	1	88507958	88508166		1	60849370	60849600
	1	88509500	88509700		1	60849667	60849867
	1	88567143	88567343		1	60871961	60872161
	1	88651583	88651783		1	60932164	60932381
	1	88896598	88896801		1	60963351	60963551
	1	88914174	88914374		1	60977912	60978112
	1	88925493	88925693		1	60981660	60981860
	1	89008984	89009184		1	61027647	61027847
	1	89045892	89046230		1	61074688	61074927
	1	89100216	89100416		1	61097386	61097586
	1	89115218	89115418		1	61122770	61123008
	1	89171830	89172030		1	61156554	61156754
	1	89211006	89211240		1	61292755	61292955
	1	89616416	89616632		1	61305811	61306011
	1	89684213	89684413		1	61316006	61316270
	1	89689860	89690096		1	61399958	61400158
	1	89699124	89699324		1	61422290	61422490
	1	89722334	89722534		1	61431109	61431373
	1	89726818	89727018		1	61508271	61508471
	1	89851694	89851894		1	61567188	61567388
	1	89856950	89857150		1	61590453	61590653
	1	89885000	89885200		1	61594287	61594487
	1	89906881	89907081		1	61614839	61615039
	1	90117262	90117462		1	61626280	61626480
	1	90122112	90122312		1	61646921	61647133
	1	90136110	90136310		1	61713041	61713241
	1	90159810	90160138		1	61740359	61740559
	1	90175870	90176070		1	61743164	61743376
	1	90178319	90178519		1	61842939	61843139
	1	90298397	90298597		1	61849077	61849277
	1	90435096	90435296		1	61917497	61917697
	1	90456498	90456698		1	61936130	61936330
	1	90493414	90493614		1	61948929	61949129
	1	90764818	90765018		1	62000750	62001115
	1	90769068	90769268		1	62041838	62042038
	1	90928739	90928939		1	62053891	62054091
	1	90934159	90934359		1	62073768	62074103
	1	91058790	91058990		1	62120834	62121077
	1	91137277	91137477		1	62203656	62204017
	1	91142684	91142884		1	62334469	62334737
	1	91280661	91280861		1	62368537	62368805
	1	91304030	91304230		1	62389594	62389794
	1	91463112	91463312		1	62393825	62394059
	1	91507308	91507508		1	62405330	62405530
	1	91517787	91517987		1	62421587	62421804
	1	91590134	91590384		1	62448277	62448477
	1	91792266	91792466		1	62486655	62486855
	1	91876642	91876842		1	62490199	62490399
	1	92010979	92011179		1	62681215	62681415
	1	92078145	92078345		1	62716190	62716390
	1	92080952	92081152		1	62859300	62859526
	1	92083061	92083261		1	62918098	62918298
	1	92171861	92172061		1	62980964	62981164
	1	92178665	92179058		1	62994634	62994834
	1	92231273	92231473		1	63060013	63060213
	1	92233100	92233300		1	63132986	63133213
	1	92250482	92250682		1	63174040	63174298
	1	92351079	92351279		1	63244262	63244462
	1	92421678	92421878		1	63568065	63568265
	1	92475773	92475978		1	63606565	63606765
	1	92536373	92536573		1	63644570	63644770
	1	92584535	92584735		1	63649741	63649941
	1	92626184	92626384		1	63668397	63668597
	1	92697901	92698101		1	63676867	63677067
	1	92715302	92715522		1	63680817	63681017
	1	92809949	92810149		1	63723680	63723939
	1	92916364	92916564		1	63764018	63764218
	1	92955034	92955234		1	63866635	63866835
	1	93029031	93029231		1	63871503	63871703
	1	93031979	93032179		1	63876521	63876760
	1	93130835	93131035		1	63903542	63903808
	1	93185192	93185392		1	63959951	63960151
	1	93302831	93303031		1	63964128	63964328
	1	93318948	93319161		1	63982815	63983015
	1	93345990	93346203		1	64077497	64077697
	1	93490972	93491172		1	64089610	64089810
	1	93502672	93502872		1	64091793	64092042
	1	93676666	93676982		1	64113847	64114047
	1	93677267	93677467		1	64166845	64167075
	1	93756673	93756873		1	64177195	64177395
	1	93773884	93774084		1	64204902	64205102
	1	93812407	93812637		1	64306593	64306793
	1	93828698	93828898		1	64350420	64350659
	1	93868595	93868795		1	64359399	64359599
	1	93889560	93889760		1	64415270	64415470
	1	93995823	93996023		1	64442959	64443159
	1	94339679	94339879		1	64454352	64454702
	1	94361539	94361739		1	64462281	64462668
	1	94396990	94397190		1	64465902	64466125
	1	94584405	94584605		1	64550559	64550759
	1	94600337	94600580		1	64551405	64551605
	1	94628074	94628291		1	64658564	64658764
	1	94671229	94671429		1	64667544	64667795
	1	94712729	94712929		1	64683459	64683659
	1	94741216	94741416		1	64685718	64685946
	1	94743374	94743609		1	64752824	64753024
	1	94763315	94763515		1	64763838	64764038
	1	94783157	94783357		1	64777460	64777660
	1	94881433	94881633		1	64788029	64788291
	1	94907698	94907898		1	64817751	64817951
	1	94920770	94920970		1	64913049	64913249
	1	94963926	94964126		1	64914448	64914851
	1	95029231	95029431		1	64939558	64939758
	1	95182182	95182382		1	64955798	64955998
	1	95210058	95210258		1	65033474	65033674
	1	95280898	95281098		1	65038017	65038311
	1	95323543	95323743		1	65078083	65078434
	1	95383160	95383360		1	65150346	65150546
	1	95434742	95434942		1	65159551	65159776
	1	95446008	95446208		1	65255330	65255530
	1	95469432	95469632		1	65269645	65269845
	1	95476528	95476728		1	65296707	65296907
	1	95491273	95491473		1	65374283	65374483
	1	95503657	95504010		1	65430779	65431025
	1	95517017	95517217		1	65437916	65438116
	1	95534551	95534921		1	65475402	65475602
	1	95591884	95592084		1	65498493	65498693
	1	95593016	95593216		1	65503375	65503575
	1	95622619	95622819		1	65696001	65696201
	1	95802855	95803055		1	65711388	65711588
	1	95817643	95817843		1	65799636	65799836
	1	95996361	95996561		1	65851215	65851415
	1	96051011	96051223		1	65862478	65862809
	1	96106194	96106394		1	65866259	65866459
	1	96144996	96145227		1	65898250	65898450
	1	96182241	96182441		1	65969708	65969908
	1	96223360	96223560		1	66027799	66027999
	1	96235970	96236170		1	66086713	66086913
	1	96268052	96268252		1	66087258	66087458
	1	96352039	96352294		1	66089665	66089865
	1	96419604	96419804		1	66093038	66093256
	1	96424446	96424646		1	66107241	66107457
	1	96426384	96426584		1	66140099	66140299
	1	96490395	96490595		1	66187075	66187332
	1	96541982	96542182		1	66283875	66284075
	1	96543847	96544047		1	66320424	66320624
	1	96600619	96600819		1	66340211	66340411
	1	96605412	96605612		1	66360000	66360200
	1	96725643	96725843		1	66395375	66395575
	1	96737846	96738046		1	66467040	66467300
	1	96868188	96868388		1	66476231	66476546
	1	96984609	96984809		1	66655669	66655869
	1	96998715	96998915		1	66768732	66768964
	1	97033479	97033679		1	66919468	66919668
	1	97081399	97081599		1	66937747	66937986
	1	97092285	97092485		1	66949525	66949725
	1	97116014	97116247		1	67029239	67029439
	1	97143755	97143955		1	67049465	67049696
	1	97150756	97150956		1	67164129	67164329
	1	97243886	97244086		1	67207417	67207617
	1	97287932	97288132		1	67292792	67292992
	1	97306087	97306287		1	67305591	67305791
	1	97344753	97344953		1	67359307	67359507
	1	97397520	97397720		1	67382851	67383206
	1	97440940	97441140		1	67455018	67455218
	1	97559190	97559390		1	67455285	67455485
	1	97573688	97573888		1	67468583	67468783
	1	97609524	97609724		1	67542336	67542536
	1	97643946	97644306		1	67548949	67549149
	1	97649570	97649770		1	67692728	67692928
	1	97696415	97696615		1	67724709	67724909
	1	97776420	97776620		1	67735184	67735384
	1	97800725	97801023		1	67742705	67742905
	1	97825791	97825991		1	67759614	67759814
	1	97833406	97833606		1	67774591	67774892
	1	97845916	97846116		1	67801176	67801376
	1	97931436	97931644		1	67831063	67831263
	1	97934663	97934863		1	67921145	67921345
	1	98007753	98007953		1	67924879	67925079
	1	98014945	98015145		1	67957191	67957391
	1	98094404	98094604		1	67998567	67998768
	1	98144815	98145015		1	68103185	68103385
	1	98162945	98163145		1	68124368	68124568
	1	98210496	98210696		1	68141629	68141829
	1	98242004	98242204		1	68160566	68160766
	1	98332656	98332856		1	68172509	68172709
	1	98421620	98421820		1	68178760	68178960
	1	98457254	98457454		1	68182425	68182643
	1	98460986	98461186		1	68226838	68227038
	1	98504355	98504555		1	68246725	68246925
	1	98507983	98508183		1	68302392	68302622
	1	98542008	98542208		1	68370913	68371113
	1	98675637	98675837		1	68380911	68381169
	1	98677558	98677758		1	68595007	68595207
	1	98773646	98773846		1	68623919	68624119
	1	98851492	98851692		1	68638867	68639067
	1	98856686	98856917		1	68642733	68642933
	1	98858650	98858850		1	68655976	68656176
	1	98905303	98905503		1	68656475	68656675
	1	98905661	98905861		1	68889435	68889679
	1	98962526	98962726		1	68919987	68920187
	1	99046511	99046875		1	68933061	68933261
	1	99139461	99139661		1	68994680	68994880
	1	99149098	99149385		1	69073586	69073786
	1	99159894	99160113		1	69110493	69110693
	1	99164907	99165107		1	69166885	69167085
	1	99226437	99226637		1	69185445	69185645
	1	99289579	99289779		1	69209297	69209497
	1	99360584	99360784		1	69211759	69211959
	1	99439260	99439460		1	69215022	69215222
	1	99457062	99457262		1	69244897	69245097
	1	99614181	99614381		1	69323249	69323585
	1	99616999	99617199		1	69336075	69336275
	1	99671711	99671911		1	69407924	69408124
	1	99688286	99688486		1	69408604	69408804
	1	99814237	99814437		1	69422987	69423224
	1	99814732	99814932		1	69447496	69447696
	1	99909568	99909768		1	69471569	69471818
	1	100009837	100010037		1	69479903	69480103
	1	100141815	100142015		1	69511279	69511479
	1	100180151	100180351		1	69532259	69532459
	1	100195495	100195695		1	69545685	69545922
	1	100307596	100307796		1	69575317	69575517
	1	100333741	100333941		1	69681950	69682150
	1	100380138	100380338		1	69758286	69758555
	1	100440217	100440417		1	69763387	69763587
	1	100523882	100524082		1	69786478	69786678
	1	100616438	100616638		1	69788224	69788424
	1	100624357	100624557		1	69795165	69795365
	1	100843568	100843768		1	69810761	69810961
	1	100969219	100969496		1	69830214	69830414
	1	101022073	101022273		1	69885223	69885423
	1	101077826	101078026		1	69928535	69928735
	1	101161745	101161945		1	69930991	69931191
	1	101166246	101166446		1	69991045	69991332
	1	101188311	101188563		1	69997669	69997869
	1	101193145	101193345		1	70013321	70013521
	1	101457683	101457883		1	70035323	70035523
	1	101463166	101463398		1	70066897	70067163
	1	101524081	101524281		1	70086628	70086828
	1	101539577	101539777		1	70087478	70087678
	1	101625540	101625740		1	70102400	70102600
	1	101707033	101707352		1	70146522	70146722
	1	101736823	101737094		1	70156874	70157074
	1	101838014	101838214		1	70391711	70391911
	1	101855547	101855747		1	70392781	70392981
	1	101872854	101873157		1	70411589	70411789
	1	101878560	101878760		1	70427888	70428124
	1	101898827	101899054		1	70441920	70442120
	1	101899608	101899808		1	70445946	70446152
	1	101990183	101990383		1	70465628	70465828
	1	102074899	102075099		1	70537685	70537948
	1	102140640	102140840		1	70543461	70543755
	1	102141532	102141732		1	70620033	70620233
	1	102153423	102153623		1	70635722	70635922
	1	102213786	102213986		1	70779241	70779441
	1	102241781	102242044		1	70797662	70797875
	1	102259460	102259660		1	70831073	70831273
	1	102261316	102261516		1	70877227	70877427
	1	102274787	102274987		1	70923899	70924099
	1	102285524	102285724		1	70948620	70948858
	1	102357112	102357391		1	71048229	71048491
	1	102367929	102368129		1	71056295	71056495
	1	102375017	102375217		1	71061832	71062032
	1	102417847	102418062		1	71094163	71094363
	1	102498855	102499072		1	71159822	71160022
	1	102581196	102581396		1	71162988	71163188
	1	102648902	102649102		1	71229707	71230000
	1	102671515	102671740		1	71241380	71241580
	1	102682960	102683160		1	71250345	71250545
	1	102683912	102684112		1	71285644	71285844
	1	102918116	102918317		1	71294760	71294960
	1	102974330	102974530		1	71303899	71304099
	1	103028250	103028450		1	71316413	71316613
	1	103058552	103058752		1	71346609	71346809
	1	103069097	103069297		1	71365226	71365426
	1	103103933	103104133		1	71384099	71384299
	1	103130222	103130422		1	71386972	71387178
	1	103174699	103174899		1	71471123	71471323
	1	103267091	103267291		1	71555770	71555970
	1	103299281	103299481		1	71556453	71556653
	1	103308876	103309076		1	71625789	71625989
	1	103324745	103324945		1	71681709	71682042
	1	103333307	103333538		1	71738416	71738616
	1	103452380	103452580		1	71746597	71746797
	1	103577718	103577918		1	71765549	71765809
	1	103586816	103587016		1	71820098	71820298
	1	103596443	103596643		1	71850708	71851004
	1	103609724	103609924		1	71878887	71879087
	1	103638899	103639099		1	72020347	72020624
	1	103677925	103678125		1	72079452	72079652
	1	103766162	103766362		1	72087213	72087413
	1	103775824	103776024		1	72116148	72116348
	1	103970155	103970529		1	72177852	72178052
	1	103999927	104000127		1	72217803	72218003
	1	104133523	104133723		1	72236042	72236242
	1	104265690	104265890		1	72309455	72309664
	1	104371636	104371836		1	72354189	72354461
	1	104430520	104430720		1	72408916	72409116
	1	104444951	104445259		1	72433152	72433352
	1	104453325	104453525		1	72460677	72460877
	1	104466901	104467101		1	72485469	72485669
	1	104469073	104469273		1	72623961	72624161
	1	104601755	104601955		1	72655438	72655638
	1	104763455	104763734		1	72836340	72836702
	1	104774830	104775030		1	72870150	72870350
	1	104785389	104785589		1	72984814	72985014
	1	104843860	104844106		1	72993393	72993593
	1	104876044	104876244		1	73046343	73046543
	1	104900978	104901178		1	73266957	73267157
	1	104971462	104971662		1	73296194	73296394
	1	104998807	104999007		1	73376494	73376694
	1	105078231	105078499		1	73423579	73423779
	1	105084524	105084724		1	73432586	73432786
	1	105123202	105123457		1	73478042	73478242
	1	105144244	105144444		1	73513708	73513908
	1	105163485	105163685		1	73668618	73668818
	1	105325634	105325834		1	73750329	73750604
	1	105366742	105366959		1	73750818	73751018
	1	105399554	105399754		1	73767591	73767791
	1	105411627	105411857		1	73816668	73816934
	1	105416066	105416266		1	73841577	73841924
	1	105429064	105429264		1	73877978	73878178
	1	105455987	105456187		1	73884147	73884347
	1	105526594	105526794		1	73907688	73907958
	1	105554648	105554848		1	73908827	73909027
	1	105579878	105580078		1	73956661	73956918
	1	105639578	105639857		1	73971577	73971777
	1	105640924	105641124		1	74064267	74064617
	1	105696649	105696923		1	74186801	74187001
	1	105698790	105698990		1	74247936	74248363
	1	105755181	105755451		1	74247936	74248363
	1	105769663	105769863		1	74320219	74320419
	1	105804759	105804964		1	74423422	74423622
	1	105917741	105917941		1	74473488	74473688
	1	106015128	106015328		1	74605006	74605259
	1	106043480	106043680		1	74613508	74613708
	1	106248243	106248443		1	74647510	74647710
	1	106277390	106277590		1	74662704	74662904
	1	106290445	106290645		1	74685348	74685548
	1	106292120	106292320		1	74686012	74686212
	1	106328560	106328786		1	74698039	74698240
	1	106402921	106403121		1	74723653	74723853
	1	106450500	106450700		1	74727362	74727562
	1	106460403	106460603		1	74871261	74871461
	1	106505524	106505724		1	74916441	74916710
	1	106635650	106635954		1	74926210	74926410
	1	106668308	106668508		1	74932682	74933080
	1	106856903	106857103		1	74990094	74990294
	1	106915332	106915532		1	75002354	75002554
	1	106967951	106968156		1	75021102	75021302
	1	107060010	107060210		1	75276357	75276557
	1	107215421	107215654		1	75377361	75377561
	1	107316583	107316783		1	75402895	75403095
	1	107401155	107401355		1	75664425	75664625
	1	107419513	107419713		1	75701133	75701333
	1	107428908	107429108		1	75724581	75724781
	1	107439285	107439485		1	75809379	75809638
	1	107469162	107469384		1	75821510	75821710
	1	107493776	107493976		1	75822760	75823022
	1	107497022	107497222		1	75831628	75831828
	1	107519562	107519762		1	75840981	75841183
	1	107531084	107531305		1	75950600	75950800
	1	107562211	107562411		1	75972806	75973071
	1	107663593	107663819		1	75981284	75981484
	1	107695674	107695874		1	75997251	75997451
	1	107736863	107737063		1	76028863	76029063
	1	107770534	107770734		1	76041044	76041266
	1	107862334	107862554		1	76050591	76050791
	1	107977336	107977659		1	76126154	76126354
	1	107982245	107982445		1	76128487	76128829
	1	108025733	108025933		1	76146662	76146862
	1	108049238	108049438		1	76151616	76151816
	1	108090437	108090637		1	76205795	76205995
	1	108117934	108118134		1	76222214	76222414
	1	108222818	108223018		1	76223330	76223530
	1	108271570	108271770		1	76265035	76265243
	1	108274872	108275072		1	76279641	76279841
	1	108397869	108398069		1	76297979	76298179
	1	108505286	108505486		1	76350190	76350390
	1	108616456	108616656		1	76359020	76359220
	1	108633322	108633522		1	76390553	76390753
	1	108661383	108661583		1	76420473	76420673
	1	108688566	108688847		1	76427995	76428195
	1	108815967	108816167		1	76428911	76429165
	1	108951325	108951525		1	76524916	76525116
	1	109065235	109065435		1	76533922	76534122
	1	109329405	109329605		1	76541993	76542193
	1	109402679	109402879		1	76543684	76543884
	1	109434819	109435019		1	76553860	76554124
	1	109475314	109475514		1	76557018	76557273
	1	109588730	109588930		1	76561062	76561262
	1	109892137	109892427		1	76573988	76574188
	1	109978237	109978437		1	76578258	76578458
	1	110004892	110005092		1	76598933	76599133
	1	110008356	110008556		1	76639725	76639925
	1	110029826	110030026		1	76709676	76709876
	1	110116805	110117005		1	76745468	76745668
	1	110244233	110244433		1	76860337	76860591
	1	110273415	110273628		1	76888153	76888353
	1	110405004	110405204		1	76900559	76900776
	1	110419355	110419585		1	76995253	76995501
	1	110456935	110457135		1	77053263	77053463
	1	110583016	110583216		1	77125099	77125376
	1	110679838	110680038		1	77187745	77188054
	1	110728233	110728433		1	77191422	77191668
	1	110744810	110745010		1	77274175	77274375
	1	110804915	110805115		1	77364552	77364752
	1	110954585	110954785		1	77382460	77382660
	1	111156679	111156890		1	77407464	77407664
	1	111190596	111190800		1	77422576	77422776
	1	111195566	111195766		1	77458431	77458678
	1	111267336	111267536		1	77505437	77505640
	1	111318224	111318509		1	77538843	77539043
	1	111326292	111326492		1	77611477	77611677
	1	111410897	111411097		1	77652611	77652811
	1	111443651	111443851		1	77728960	77729160
	1	111446618	111446821		1	77882708	77883090
	1	111467748	111467948		1	77968452	77968652
	1	111484031	111484316		1	77991826	77992026
	1	111513876	111514162		1	78036083	78036283
	1	111531706	111531906		1	78049085	78049285
	1	111533067	111533267		1	78092844	78093044
	1	111534570	111534833		1	78115629	78115829
	1	111595637	111595837		1	78139894	78140094
	1	111623558	111623758		1	78192781	78192981
	1	111623960	111624160		1	78249443	78249861
	1	111668375	111668575		1	78289413	78289660
	1	111701651	111701989		1	78363692	78363892
	1	111761483	111761683		1	78370018	78370218
	1	111828300	111828500		1	78383261	78383707
	1	111849418	111849618		1	78471807	78472007
	1	111865489	111865689		1	78515223	78515423
	1	111889258	111889458		1	78619327	78619577
	1	112055509	112055709		1	78663200	78663433
	1	112112321	112112596		1	78727215	78727415
	1	112125656	112125888		1	78769322	78769522
	1	112167223	112167423		1	78839628	78839828
	1	112243773	112243973		1	78865534	78865734
	1	112252868	112253068		1	78913781	78913981
	1	112259317	112259529		1	78934487	78934799
	1	112305567	112305767		1	79049015	79049215
	1	112410089	112410289		1	79094498	79094698
	1	112412909	112413109		1	79124559	79124759
	1	112437032	112437232		1	79161672	79161872
	1	112489993	112490193		1	79213170	79213383
	1	112517308	112517508		1	79241259	79241596
	1	112646342	112646718		1	79281426	79281626
	1	112812617	112812817		1	79305516	79305745
	1	112848056	112848256		1	79311440	79311642
	1	112858013	112858213		1	79333468	79333668
	1	112938165	112938365		1	79353085	79353285
	1	112952460	112952660		1	79444131	79444331
	1	113035986	113036186		1	79453182	79453412
	1	113042056	113042261		1	79499993	79500193
	1	113105050	113105250		1	79527256	79527487
	1	113204702	113204902		1	79594359	79594597
	1	113206335	113206558		1	79614939	79615179
	1	113223886	113224086		1	79634417	79634617
	1	113277092	113277292		1	79642965	79643195
	1	113346924	113347124		1	79694623	79694823
	1	113395788	113395988		1	79863732	79863932
	1	113420519	113420719		1	79884447	79884764
	1	113428173	113428430		1	79890469	79890669
	1	113463841	113464071		1	79902561	79902800
	1	113540359	113540559		1	80021816	80022016
	1	113772028	113772272		1	80038654	80038865
	1	113865299	113865499		1	80044820	80045020
	1	113899826	113900026		1	80064739	80064996
	1	113968336	113968536		1	80094465	80094716
	1	114057572	114057772		1	80121282	80121482
	1	114115820	114116020		1	80228074	80228274
	1	114127598	114127857		1	80284954	80285154
	1	114161899	114162099		1	80312690	80312890
	1	114204970	114205170		1	80320709	80320909
	1	114234110	114234310		1	80335242	80335513
	1	114425840	114426040		1	80343947	80344147
	1	114435022	114435222		1	80361049	80361249
	1	114468225	114468425		1	80435231	80435474
	1	114489782	114489982		1	80493493	80493693
	1	114522876	114523111		1	80497798	80497998
	1	114626396	114626652		1	80539204	80539404
	1	114664252	114664452		1	80557323	80557523
	1	114666212	114666412		1	80603402	80603602
	1	114917356	114917556		1	80631673	80631873
	1	114972791	114972991		1	80702393	80702593
	1	115049475	115049675		1	80722203	80722403
	1	115167032	115167232		1	80731663	80731863
	1	115217280	115217480		1	80803089	80803289
	1	115349535	115349735		1	80825113	80825313
	1	115360191	115360391		1	80929370	80929570
	1	115486226	115486426		1	80961634	80961914
	1	115514822	115515022		1	81003477	81003677
	1	115576579	115576779		1	81003753	81003953
	1	115621591	115621791		1	81039554	81039754
	1	115648685	115648885		1	81050186	81050467
	1	115693113	115693313		1	81058227	81058427
	1	115789200	115789554		1	81071631	81071865
	1	115799269	115799469		1	81074563	81074763
	1	115912259	115912464		1	81079482	81079829
	1	115982764	115982964		1	81090235	81090632
	1	115987374	115987634		1	81095711	81095911
	1	116025512	116025712		1	81127528	81127728
	1	116087167	116087367		1	81138302	81138668
	1	116156428	116156717		1	81176984	81177184
	1	116172448	116172648		1	81230258	81230458
	1	116189626	116189826		1	81245047	81245247
	1	116215707	116215907		1	81347056	81347256
	1	116272697	116272897		1	81394762	81394962
	1	116312093	116312293		1	81395266	81395466
	1	116377408	116377640		1	81410837	81411037
	1	116378962	116379162		1	81433992	81434192
	1	116388697	116388993		1	81445954	81446154
	1	116423270	116423470		1	81474688	81474888
	1	116486731	116486931		1	81587950	81588150
	1	116511010	116511210		1	81606153	81606441
	1	116553498	116553698		1	81657808	81658081
	1	116678829	116679029		1	81697834	81698034
	1	116872868	116873068		1	81724655	81724915
	1	116982836	116983169		1	81734232	81734432
	1	117059367	117059567		1	81754908	81755108
	1	117066094	117066294		1	81760928	81761128
	1	117173319	117173519		1	81780521	81780739
	1	117216036	117216236		1	81786486	81786698
	1	117223690	117223890		1	81802828	81803028
	1	117263622	117263822		1	81828174	81828374
	1	117265706	117265906		1	81829893	81830093
	1	117340575	117340775		1	81927328	81927528
	1	117366557	117366850		1	81945689	81946146
	1	117533063	117533263		1	81945689	81946146
	1	117601418	117601618		1	82023646	82023846
	1	117614656	117614856		1	82066232	82066432
	1	117667068	117667268		1	82073062	82073262
	1	117824402	117824602		1	82076179	82076379
	1	117839391	117839591		1	82206331	82206531
	1	117848147	117848347		1	82280004	82280204
	1	117876121	117876321		1	82370416	82370768
	1	117887556	117887756		1	82414886	82415086
	1	117999030	117999253		1	82541300	82541579
	1	118006020	118006220		1	82565632	82565921
	1	118056323	118056573		1	82594741	82594949
	1	118107041	118107247		1	82620101	82620301
	1	118129755	118129955		1	82746215	82746415
	1	118176409	118176609		1	82747156	82747356
	1	118178413	118178613		1	82772671	82772871
	1	118194459	118194659		1	82777355	82777621
	1	118225029	118225312		1	82912037	82912496
	1	118271330	118271530		1	82941952	82942160
	1	118273548	118273748		1	82963088	82963288
	1	118280553	118280814		1	82977917	82978123
	1	118323093	118323293		1	83135098	83135298
	1	118376211	118376411		1	83170733	83170958
	1	118415087	118415287		1	83213898	83214098
	1	118473958	118474158		1	83291263	83291463
	1	118794585	118794785		1	83315836	83316097
	1	118912867	118913067		1	83328291	83328522
	1	118936673	118936873		1	83330133	83330333
	1	118984383	118984653		1	83335868	83336068
	1	119015489	119015689		1	83384360	83384560
	1	119109187	119109422		1	83405556	83405865
	1	119121516	119121716		1	83448088	83448344
	1	119157358	119157558		1	83449826	83450035
	1	119191320	119191520		1	83520362	83520615
	1	119315056	119315256		1	83529464	83529664
	1	119555211	119555411		1	83563417	83563617
	1	119679644	119679844		1	83564756	83564956
	1	119769272	119769472		1	83588798	83588998
	1	119813169	119813369		1	83626577	83626918
	1	119965231	119965431		1	83700612	83700812
	1	120025174	120025374		1	83702758	83702958
	1	120044688	120044890		1	83721423	83721623
	1	120119064	120119264		1	83724136	83724336
	1	120138143	120138343		1	83725921	83726162
	1	120220386	120220586		1	83755251	83755451
	1	120355834	120356034		1	83801677	83801936
	1	120356835	120357035		1	83816656	83816856
	1	120424592	120424802		1	83869503	83869732
	1	120464357	120464666		1	83897185	83897385
	1	120476222	120476422		1	83912196	83912396
	1	120496737	120496937		1	83914718	83914918
	1	120538454	120538654		1	83924522	83924722
	1	120592448	120592648		1	83947785	83947985
	1	120631081	120631281		1	83967347	83967547
	1	120683269	120683469		1	83973904	83974304
	1	120707559	120707884		1	84024221	84024516
	1	120723467	120723717		1	84044753	84044953
	1	120798836	120799129		1	84087556	84087756
	1	120810635	120810835		1	84128839	84129041
	1	120846192	120846399		1	84207660	84207860
	1	120920752	120921110		1	84210196	84210447
	1	121091192	121091392		1	84216813	84217193
	1	121102382	121102818		1	84248020	84248337
	1	121281658	121281858		1	84301536	84301736
	1	121566089	121566289		1	84613125	84613325
	1	121570972	121571172		1	84744395	84744595
	1	121575928	121576128		1	84752368	84752800
	1	121609723	121609923		1	84766738	84766938
	1	121658380	121658580		1	84788118	84788318
	1	121776271	121776471		1	84881512	84881712
	1	121786095	121786295		1	84888644	84888844
	1	121939239	121939439		1	84903176	84903403
	1	122021945	122022216		1	84933310	84933510
	1	122082135	122082335		1	84936254	84936454
	1	122084219	122084419		1	84990462	84990662
	1	122108036	122108236		1	84990817	84991017
	1	122136292	122136492		1	84996388	84996588
	1	122148178	122148378		1	85071640	85072226
	1	122168817	122169017		1	85071640	85072226
	1	122209971	122210249		1	85094648	85094848
	1	122482348	122482548		1	85099586	85099842
	1	122484224	122484424		1	85112918	85113189
	1	122563274	122563474		1	85178686	85178886
	1	122610906	122611106		1	85185651	85185851
	1	122614019	122614219		1	85265036	85265310
	1	122646463	122646663		1	85266088	85266380
	1	122658947	122659147		1	85299944	85300144
	1	122665758	122665958		1	85447143	85447529
	1	122732225	122732425		1	85451894	85452094
	1	122735695	122735895		1	85523330	85523596
	1	122846801	122847001		1	85536453	85536653
	1	122852187	122852425		1	85565443	85565643
[truncated: 52,680 more rows]
