# Supplementary material for: Aberrant maintenance of developmental transcription factor PAX6 promotes neuronal cell death via JNK3 signaling
Source: Cell Death Dis. 2026 Jan 29;17(1):161. doi: 10.1038/s41419-026-08417-6 (PMC12876059; doi:10.1038/s41419-026-08417-6)
Supplement: Supplementary file 9 — Supplementary Table S9 [file 41419_2026_8417_MOESM9_ESM.xlsx]

## Sheet: Sheet1
	Antibodies	Source	Catalog	Lot number	RRID
	PAX6	Abcam	Cat ab5790	Lot GR3454635	RRID:AB_305110
	JNK1	Santa cruz	Cat sc-1648	Lot F2211	RRID:AB_675868
	JNK2	Santa cruz	Cat sc-271133	Lot B0717	RRID:AB_10609526
	JNK3	Cell signaling	Cat 2305S	Lot 2	RRID:AB_2281744
	p-Thr/Ser	Cell signaling	Cat 9631	Lot 2	RRID:AB_330308
	p-SAPK/JNK	Cell signaling	Cat 9255	Lot 33	RRID:AB_2307321
	Rabbit IgG isotype control	GeneTex	Cat GTX35035	Lot 821904736	RRID:AB_10623175
	Cytochrome c	Santa cruz	Cat sc-13156	Lot a1618	RRID:AB_627385
	Brn3a	Santa cruz	Cat Sc-8429	Lot F1510	RRID:AB_626765
	Calb1	Sigma-Aldrich	Cat PC253L	Lot 3384068	RRID:AB_213554
	ChAT	Abcam	Cat ab181023	Lot 1084729-57	RRID:AB_2687983
	Fluorescein (FITC) AffiniPure Donkey Anti-Mouse IgG (H+L)	Jackson Immunoresearch	Cat Z0334	Lot 169712	RRID:AB_2340792
	Alexa Fluor® 647 AffiniPure™ Donkey Anti-Rabbit IgG (H+L)	Jackson Immunoresearch	Cat ab9045	Lot 169712	RRID:AB_2492288
	Cy™3 AffiniPure Goat Anti-Rabbit IgG (H+L)	Jackson Immunoresearch	Cat ab17688	Lot 143018	RRID:AB_2338006
