# Supplementary material for: Aberrant maintenance of developmental transcription factor PAX6 promotes neuronal cell death via JNK3 signaling
Source: Cell Death Dis. 2026 Jan 29;17(1):161. doi: 10.1038/s41419-026-08417-6 (PMC12876059; doi:10.1038/s41419-026-08417-6)
Supplement: Supplementary file 10 — Supplementary Table S10 [file 41419_2026_8417_MOESM10_ESM.xlsx]

## Sheet: Primer list
List of primers used in this study.
Primer_name			Target_sequence							Chromosome		Start		End		Product_size(bp)
Gadd45a_F(ChIP)			CTT TCG GTC TTC TGC TCT GC							6		67014185		67037452		242
Gadd45a_R(ChIP)			AGC CCC ATA TCT CCG GAA TC
Bax_F(ChIP)			CTC ACT CAT ACC TTA CAA AAC AC							7		45117262		45117393		1545
Bax_R(ChIP)			TGT TCT GGG GTT ACA GGT ATG GG
Ing4_F(ChIP)			GCA AAA CAG CTC GAT TCC CT							6		125016420		125016639		239
Ing4_R(ChIP)			TTT TGC GCC TAT TCA CGG TC
Dedd2_F(ChIP)			TCA ATA GAC CTT GCC ACC CC							7		24919840		24919991		171
Dedd2_R(ChIP)			TGC TCT CAT AGG TGC AGG TT
Bad_F(ChIP)			GAG CAA TAA CCA TCG CAA CG							19		6919496		6919647		171
Bad_R(ChIP)			CTG ATA AGT CCT CCA GCC CT
Pdcd2_F(ChIP)			GGC TCT GTT CTC CTG TGG AA							17		15748306		15748436		150
Pdcd2_R(ChIP)			ACG TTT GTT TCG AGT GCT CC
